# Supplementary material for: A new tetra­kis-substituted pyrazine carb­oxy­lic acid, 3,3′,3′′,3′′′-{[pyrazine-2,3,5,6-tetra­yltetra­kis(methyl­ene)]tetra­kis­(sulfanedi­yl)}tetra­propionic acid: crystal structures of two triclinic polymorphs and of two potassium–organic frameworks
Source: Acta Crystallogr E Crystallogr Commun. 2021 Apr 9;77(Pt 5):480–90. doi: 10.1107/S2056989021003479 (PMC8100264; doi:10.1107/S2056989021003479)
Supplement: Supplementary file 1 [file e-77-00480-sup1.cif]

##############################################################################
#                                                                            #
# This CIF contains the data in a paper accepted for publication in          #
# Acta Crystallographica Section E. It conforms to the requirements of       #
# Notes for Authors for Acta Crystallographica Section E, and has been       #
# peer reviewed under the auspices of the IUCr Commission on Journals.       #
#                                                                            #
# Full details of the Crystallographic Information File format               #
# are given in the paper "The Crystallographic Information File (CIF):       #
# a New Standard Archive File for Crystallography" by S. R. Hall, F. H.      #
# Allen and I. D. Brown [Acta Cryst. (1991), A47, 655-685].                  #
#                                                                            #
# The current version of the core CIF dictionary is obtainable from          #
# ftp://ftp.iucr.org/pub/cif_core.dic.                                       #
#                                                                            #
# Software is freely available for graphical display of the structure(s)     #
# in this CIF. For information consult the CIF software page                 #
# http://www.iucr.org/resources/cif/software.                                #
#                                                                            #
# This file may be used for bona fide research purposes within the           #
# scientific community so long as proper attribution is given to the journal # 
# article from which it was obtained.                                        #
#                                                                            #
##############################################################################
data_H4L1A
_audit_creation_method     'SHELXL-2018/3'
_chemical_name_systematic
;\
3,3',3'',3'''-{[Pyrazine-2,3,5,6-tetrayltetrakis(methylene))\
tetrakis(sulfanediyl]}tetrapropionic acid
;
_chemical_name_common     ?
_chemical_formula_moiety     'C20 H28 N2 O8 S4'
_chemical_formula_sum     'C20 H28 N2 O8 S4'
_chemical_formula_iupac     'C20 H28 N2 O8 S4'
_chemical_formula_weight     552.68
_chemical_melting_point     ?
_space_group_crystal_system     triclinic
_space_group_name_H-M_alt     'P -1'
_space_group_name_Hall     '-P 1'
loop_
    _space_group_symop_operation_xyz
    'x, y, z'
    '-x, -y, -z'
_cell_length_a     5.5843(8)
_cell_length_b     9.0061(14)
_cell_length_c     12.739(2)
_cell_angle_alpha     101.537(18)
_cell_angle_beta     94.313(18)
_cell_angle_gamma     103.701(17)
_cell_volume     604.80(17)
_cell_formula_units_Z     1
_cell_measurement_reflns_used     3225
_cell_measurement_theta_min     2.39
_cell_measurement_theta_max     25.92
_cell_measurement_temperature     293(2)
_exptl_crystal_description     plate
_exptl_crystal_colour     pale-yellow
_exptl_crystal_size_max     0.350
_exptl_crystal_size_mid     0.300
_exptl_crystal_size_min     0.050
_exptl_crystal_density_diffrn     1.517
_exptl_crystal_density_meas     ?
_exptl_crystal_density_method     ?
_exptl_crystal_F_000     290
_exptl_absorpt_coefficient_mu     0.442
_exptl_absorpt_correction_type     empirical
_exptl_absorpt_process_details
;
(<i>ShxAbs</i>; Spek, 2020)
;
_exptl_absorpt_correction_T_min     0.646791
_exptl_absorpt_correction_T_max     0.896798
_diffrn_ambient_temperature     293(2)
_diffrn_radiation_type     MoK\a
_diffrn_radiation_wavelength     0.71073
_diffrn_radiation_source     'fine-focus sealed tube'
_diffrn_radiation_monochromator     'plane graphite'
_diffrn_measurement_device_type     'STOE IPDS 1'
_diffrn_measurement_device     '1 circle goniometer'
_diffrn_measurement_method     '\f rotation'
_diffrn_detector     'image plate'
_diffrn_detector_area_resol_mean     ?
_diffrn_reflns_number     4709
_diffrn_reflns_av_R_equivalents     0.0578
_diffrn_reflns_av_unetI/netI     0.0847
_diffrn_reflns_theta_min     2.389
_diffrn_reflns_theta_max     25.917
_diffrn_reflns_theta_full     25.242
_diffrn_measured_fraction_theta_max     0.931
_diffrn_measured_fraction_theta_full     0.940
_diffrn_reflns_limit_h_min     -6
_diffrn_reflns_limit_h_max     6
_diffrn_reflns_limit_k_min     -11
_diffrn_reflns_limit_k_max     11
_diffrn_reflns_limit_l_min     -14
_diffrn_reflns_limit_l_max     15
_refine_special_details     ?
_reflns_number_total     2194
_reflns_number_gt     1452
_reflns_threshold_expression     'I > 2\s(I)'
_refine_ls_structure_factor_coef     Fsqd
_refine_ls_matrix_type     full
_refine_ls_R_factor_all     0.0691
_refine_ls_R_factor_gt     0.0412
_refine_ls_wR_factor_gt     0.0895
_refine_ls_wR_factor_ref     0.0966
_refine_ls_goodness_of_fit_ref     0.884
_refine_ls_restrained_S_all     0.884
_refine_ls_number_reflns     2194
_refine_ls_number_parameters     162
_refine_ls_number_restraints     2
_refine_ls_hydrogen_treatment     mixed
_refine_ls_weighting_scheme     calc
_refine_ls_weighting_details
                      'w=1/[\s^2^(Fo^2^)+(0.0478P)^2^] where P=(Fo^2^+2Fc^2^)/3'
_atom_sites_solution_hydrogens     mixed
_atom_sites_solution_primary     direct
_atom_sites_solution_secondary     difmap
_refine_ls_shift/su_max     0.000
_refine_ls_shift/su_mean     0.000
_refine_diff_density_max     0.354
_refine_diff_density_min     -0.280
_refine_ls_extinction_method     none
_refine_ls_extinction_coef     .
loop_
    _atom_type_symbol
    _atom_type_description
    _atom_type_scat_dispersion_real
    _atom_type_scat_dispersion_imag
    _atom_type_scat_source
    'C' 'C' 0.0033 0.0016
                         'International Tables Vol C Tables 4.2.6.8 and 6.1.1.4'
    'H' 'H' 0.0000 0.0000
                         'International Tables Vol C Tables 4.2.6.8 and 6.1.1.4'
    'N' 'N' 0.0061 0.0033
                         'International Tables Vol C Tables 4.2.6.8 and 6.1.1.4'
    'O' 'O' 0.0106 0.0060
                         'International Tables Vol C Tables 4.2.6.8 and 6.1.1.4'
    'S' 'S' 0.1246 0.1234
                         'International Tables Vol C Tables 4.2.6.8 and 6.1.1.4'
_computing_data_collection
;
EXPOSE in IPDS-I (Stoe & Cie, 2000)
;
_computing_cell_refinement
;
CELL in IPDS-I (Stoe & Cie, 2000)
;
_computing_data_reduction
;
INTEGRATE in IPDS-I (Stoe & Cie, 2000)
;
_computing_structure_solution
;
SHELXS-97 (Sheldrick, 2008)
;
_computing_structure_refinement
;
SHELXL-2018/3 (Sheldrick, 2015)
;
_computing_molecular_graphics
;
Mercury (Macrae <i>et al.</i>,  2020)
;
_computing_publication_material
;
SHELXL-2018/3 (Sheldrick, 2015), PLATON (Spek, 2020) and
publcif (Westrip, 2010)
;
loop_
    _atom_site_type_symbol
    _atom_site_label
    _atom_site_fract_x
    _atom_site_fract_y
    _atom_site_fract_z
    _atom_site_U_iso_or_equiv
    _atom_site_adp_type
    _atom_site_calc_flag
    _atom_site_occupancy
    _atom_site_disorder_assembly
    _atom_site_disorder_group
    S S1 0.40170(15) 0.39121(9) 0.29698(6) 0.0312(2) Uani d 1 . .
    S S2 1.27548(15) 0.86290(9) 0.37908(6) 0.0288(2) Uani d 1 . .
    O O1 -0.3381(5) 0.0716(3) 0.12207(17) 0.0435(6) Uani d 1 . .
    O O2 -0.2098(5) 0.1064(3) -0.03567(17) 0.0409(6) Uani d 1 . .
    H H2O -0.363(5) 0.052(5) -0.059(4) 0.098(19) Uiso d 1 . .
    O O3 0.7761(4) 0.5277(3) 0.08084(16) 0.0379(6) Uani d 1 . .
    O O4 0.5045(5) 0.6736(3) 0.09232(19) 0.0422(6) Uani d 1 . .
    H H4O 0.422(8) 0.607(4) 0.039(3) 0.087(17) Uiso d 1 . .
    N N1 0.8353(4) 0.5540(3) 0.44074(17) 0.0198(5) Uani d 1 . .
    C C1 0.7859(5) 0.4024(3) 0.4451(2) 0.0194(6) Uani d 1 . .
    C C2 1.0447(5) 0.6523(3) 0.4952(2) 0.0183(6) Uani d 1 . .
    C C3 0.5460(5) 0.2957(3) 0.3850(2) 0.0248(6) Uani d 1 . .
    H H3A 0.434405 0.264980 0.436177 0.030 Uiso calc 1 . .
    H H3B 0.577409 0.201607 0.342827 0.030 Uiso calc 1 . .
    C C4 0.1473(6) 0.2234(4) 0.2308(2) 0.0328(7) Uani d 1 . .
    H H4A 0.202811 0.128008 0.222673 0.039 Uiso calc 1 . .
    H H4B 0.011542 0.214305 0.274306 0.039 Uiso calc 1 . .
    C C5 0.0600(6) 0.2449(4) 0.1219(2) 0.0347(8) Uani d 1 . .
    H H5A 0.041788 0.350865 0.129466 0.042 Uiso calc 1 . .
    H H5B 0.186183 0.233148 0.074799 0.042 Uiso calc 1 . .
    C C6 -0.1807(6) 0.1321(3) 0.0698(2) 0.0291(7) Uani d 1 . .
    C C7 1.0877(6) 0.8196(3) 0.4857(2) 0.0239(6) Uani d 1 . .
    H H7A 1.170302 0.887935 0.554088 0.029 Uiso calc 1 . .
    H H7B 0.928434 0.841937 0.471163 0.029 Uiso calc 1 . .
    C C8 1.0935(6) 0.7220(4) 0.2615(2) 0.0277(7) Uani d 1 . .
    H H8A 1.187763 0.725553 0.200717 0.033 Uiso calc 1 . .
    H H8B 1.068152 0.617707 0.275367 0.033 Uiso calc 1 . .
    C C9 0.8427(6) 0.7491(3) 0.2307(2) 0.0290(7) Uani d 1 . .
    H H9A 0.742172 0.735720 0.288698 0.035 Uiso calc 1 . .
    H H9B 0.866452 0.856524 0.223186 0.035 Uiso calc 1 . .
    C C10 0.7046(6) 0.6407(4) 0.1277(2) 0.0283(7) Uani d 1 . .
loop_
    _atom_site_aniso_label
    _atom_site_aniso_U_11
    _atom_site_aniso_U_22
    _atom_site_aniso_U_33
    _atom_site_aniso_U_12
    _atom_site_aniso_U_13
    _atom_site_aniso_U_23
    S1 0.0292(5) 0.0246(4) 0.0348(4) -0.0018(3) -0.0101(3) 0.0109(3)
    S2 0.0243(5) 0.0241(4) 0.0376(4) -0.0013(3) 0.0027(3) 0.0156(3)
    O1 0.0333(15) 0.0501(14) 0.0362(13) -0.0022(12) -0.0093(10) 0.0054(11)
    O2 0.0322(16) 0.0486(14) 0.0345(13) 0.0001(13) -0.0099(10) 0.0099(10)
    O3 0.0400(15) 0.0425(13) 0.0341(12) 0.0216(12) -0.0002(10) 0.0039(10)
    O4 0.0345(15) 0.0519(15) 0.0396(13) 0.0217(13) -0.0064(11) 0.0004(12)
    N1 0.0182(14) 0.0159(11) 0.0242(11) 0.0010(10) -0.0009(9) 0.0072(9)
    C1 0.0184(16) 0.0158(13) 0.0222(13) 0.0006(12) 0.0005(10) 0.0055(10)
    C2 0.0182(16) 0.0125(12) 0.0226(13) 0.0011(12) 0.0009(10) 0.0047(10)
    C3 0.0191(17) 0.0189(14) 0.0327(15) -0.0025(13) -0.0028(11) 0.0085(11)
    C4 0.0259(19) 0.0290(16) 0.0359(16) -0.0069(14) -0.0053(13) 0.0097(13)
    C5 0.032(2) 0.0279(16) 0.0404(18) 0.0008(15) -0.0080(14) 0.0114(13)
    C6 0.0228(19) 0.0264(16) 0.0360(17) 0.0048(15) -0.0074(13) 0.0083(13)
    C7 0.0251(18) 0.0155(13) 0.0313(15) 0.0028(13) 0.0021(12) 0.0088(11)
    C8 0.0263(18) 0.0316(16) 0.0293(15) 0.0092(14) 0.0066(12) 0.0132(12)
    C9 0.0281(19) 0.0276(16) 0.0324(16) 0.0074(15) 0.0008(12) 0.0097(12)
    C10 0.0262(18) 0.0385(17) 0.0254(15) 0.0125(15) 0.0068(12) 0.0129(13)
_geom_special_details
;
 All esds (except the esd in the dihedral angle between two l.s. planes)
 are estimated using the full covariance matrix.  The cell esds are taken
 into account individually in the estimation of esds in distances, angles
 and torsion angles; correlations between esds in cell parameters are only
 used when they are defined by crystal symmetry.  An approximate (isotropic)
 treatment of cell esds is used for estimating esds involving l.s. planes.
;
loop_
    _geom_bond_atom_site_label_1
    _geom_bond_atom_site_label_2
    _geom_bond_site_symmetry_2
    _geom_bond_distance
    _geom_bond_publ_flag
    S1 C3 . 1.796(3) ?
    S1 C4 . 1.818(3) ?
    S2 C8 . 1.813(3) ?
    S2 C7 . 1.825(3) ?
    O1 C6 . 1.233(4) ?
    O2 C6 . 1.307(4) ?
    O2 H2O . 0.87(2) ?
    O3 C10 . 1.240(4) ?
    O4 C10 . 1.294(4) ?
    O4 H4O . 0.830(19) ?
    N1 C2 . 1.332(3) ?
    N1 C1 . 1.341(3) ?
    C1 C2 2_766 1.406(3) ?
    C1 C3 . 1.499(4) ?
    C2 C7 . 1.500(3) ?
    C3 H3A . 0.9700 ?
    C3 H3B . 0.9700 ?
    C4 C5 . 1.500(4) ?
    C4 H4A . 0.9700 ?
    C4 H4B . 0.9700 ?
    C5 C6 . 1.493(4) ?
    C5 H5A . 0.9700 ?
    C5 H5B . 0.9700 ?
    C7 H7A . 0.9700 ?
    C7 H7B . 0.9700 ?
    C8 C9 . 1.514(4) ?
    C8 H8A . 0.9700 ?
    C8 H8B . 0.9700 ?
    C9 C10 . 1.499(4) ?
    C9 H9A . 0.9700 ?
    C9 H9B . 0.9700 ?
loop_
    _geom_angle_atom_site_label_1
    _geom_angle_atom_site_label_2
    _geom_angle_atom_site_label_3
    _geom_angle_site_symmetry_1
    _geom_angle_site_symmetry_3
    _geom_angle
    _geom_angle_publ_flag
    C3 S1 C4 . . 97.53(13) ?
    C8 S2 C7 . . 101.68(14) ?
    C6 O2 H2O . . 108(3) ?
    C10 O4 H4O . . 113(3) ?
    C2 N1 C1 . . 119.1(2) ?
    N1 C1 C2 . 2_766 120.3(2) ?
    N1 C1 C3 . . 117.7(2) ?
    C2 C1 C3 2_766 . 122.0(2) ?
    N1 C2 C1 . 2_766 120.6(2) ?
    N1 C2 C7 . . 115.9(2) ?
    C1 C2 C7 2_766 . 123.4(2) ?
    C1 C3 S1 . . 110.88(18) ?
    C1 C3 H3A . . 109.5 ?
    S1 C3 H3A . . 109.5 ?
    C1 C3 H3B . . 109.5 ?
    S1 C3 H3B . . 109.5 ?
    H3A C3 H3B . . 108.1 ?
    C5 C4 S1 . . 109.2(2) ?
    C5 C4 H4A . . 109.8 ?
    S1 C4 H4A . . 109.8 ?
    C5 C4 H4B . . 109.8 ?
    S1 C4 H4B . . 109.8 ?
    H4A C4 H4B . . 108.3 ?
    C6 C5 C4 . . 113.8(3) ?
    C6 C5 H5A . . 108.8 ?
    C4 C5 H5A . . 108.8 ?
    C6 C5 H5B . . 108.8 ?
    C4 C5 H5B . . 108.8 ?
    H5A C5 H5B . . 107.7 ?
    O1 C6 O2 . . 123.6(3) ?
    O1 C6 C5 . . 122.7(3) ?
    O2 C6 C5 . . 113.7(3) ?
    C2 C7 S2 . . 112.8(2) ?
    C2 C7 H7A . . 109.0 ?
    S2 C7 H7A . . 109.0 ?
    C2 C7 H7B . . 109.0 ?
    S2 C7 H7B . . 109.0 ?
    H7A C7 H7B . . 107.8 ?
    C9 C8 S2 . . 114.2(2) ?
    C9 C8 H8A . . 108.7 ?
    S2 C8 H8A . . 108.7 ?
    C9 C8 H8B . . 108.7 ?
    S2 C8 H8B . . 108.7 ?
    H8A C8 H8B . . 107.6 ?
    C10 C9 C8 . . 113.5(2) ?
    C10 C9 H9A . . 108.9 ?
    C8 C9 H9A . . 108.9 ?
    C10 C9 H9B . . 108.9 ?
    C8 C9 H9B . . 108.9 ?
    H9A C9 H9B . . 107.7 ?
    O3 C10 O4 . . 122.8(3) ?
    O3 C10 C9 . . 122.4(3) ?
    O4 C10 C9 . . 114.8(3) ?
loop_
    _geom_torsion_atom_site_label_1
    _geom_torsion_atom_site_label_2
    _geom_torsion_atom_site_label_3
    _geom_torsion_atom_site_label_4
    _geom_torsion_site_symmetry_1
    _geom_torsion_site_symmetry_2
    _geom_torsion_site_symmetry_3
    _geom_torsion_site_symmetry_4
    _geom_torsion
    _geom_torsion_publ_flag
    C2 N1 C1 C2 . . . 2_766 -1.2(4) ?
    C2 N1 C1 C3 . . . . 178.6(2) ?
    C1 N1 C2 C1 . . . 2_766 1.2(4) ?
    C1 N1 C2 C7 . . . . 179.6(2) ?
    N1 C1 C3 S1 . . . . 11.3(3) ?
    C2 C1 C3 S1 2_766 . . . -168.8(2) ?
    C4 S1 C3 C1 . . . . 174.1(2) ?
    C3 S1 C4 C5 . . . . -155.3(2) ?
    S1 C4 C5 C6 . . . . -167.9(2) ?
    C4 C5 C6 O1 . . . . 26.8(4) ?
    C4 C5 C6 O2 . . . . -154.4(3) ?
    N1 C2 C7 S2 . . . . -94.0(3) ?
    C1 C2 C7 S2 2_766 . . . 84.3(3) ?
    C8 S2 C7 C2 . . . . 57.6(2) ?
    C7 S2 C8 C9 . . . . 65.7(2) ?
    S2 C8 C9 C10 . . . . 174.8(2) ?
    C8 C9 C10 O3 . . . . 8.8(4) ?
    C8 C9 C10 O4 . . . . -171.8(3) ?
loop_
    _geom_hbond_atom_site_label_D
    _geom_hbond_atom_site_label_H
    _geom_hbond_atom_site_label_A
    _geom_hbond_site_symmetry_A
    _geom_hbond_distance_DH
    _geom_hbond_distance_HA
    _geom_hbond_distance_DA
    _geom_hbond_angle_DHA
    _geom_hbond_publ_flag
    O2 H2O O1 2_455 0.87(2) 1.80(2) 2.667(3) 172(5) yes
    O4 H4O O3 2_665 0.83(2) 1.85(2) 2.673(3) 175(5) yes
    C5 H5A O3 1_455 0.97 2.55 3.405(4) 147 yes
    C8 H8A O4 1_655 0.97 2.40 3.308(4) 156 yes
_shelx_space_group_comment
;
The symmetry employed for this shelxl refinement is uniquely defined
by the following loop, which should always be used as a source of
symmetry information in preference to the above space-group names.
They are only intended as comments.
;
_shelx_estimated_absorpt_T_min     0.861
_shelx_estimated_absorpt_T_max     0.978
_shelx_hkl_file
;
  -2  -8   8  170.49   17.24   2
  -1  -3 -12   -1.56   14.02   2
  -1  -1  -8  149.01   10.05   2
   0  -8  12   71.31   14.80   2
   0   0  -9   36.54    8.98   2
   1   0   2 3230.95   39.67   2
   2  -7  13   11.07   15.52   2
   2  -4  10  154.94   11.31   2
   2   0 -13    7.93   11.54   2
   4  -4  10   -0.34   11.87   2
   5  -2   6  126.07   13.23   2
  -3  -6  -4    9.92   21.07   3
  -2  -4  -9    1.47   16.70   3
  -1  -7  10    9.27   17.46   3
  -1  -4   7  774.88   18.77   3
   0  -2 -13   34.58   19.72   3
   1   1  -7  342.36   14.12   3
   1   1  -3 9097.24   65.75   3
   3  -3   9  217.37   15.62   3
   3   1 -10   40.71   15.11   3
   4  -2   7   15.22   14.35   3
   4  -1   5  377.74   17.86   3
   4   0 -13   12.58   21.16   3
   5  -3   8   88.17   21.08   3
  -2  -3  -7    0.64   10.57   3
  -1  -2 -10   68.42   10.78   3
   0  -6  11  122.91   12.77   3
   0  -5  10    5.07   10.59   3
   0  -1 -11   18.23   10.02   3
   0   0  -8  184.60   10.67   3
   1  -6  12   84.88   11.79   3
   1  -5  11   34.59   10.45   3
   1  -4  10   43.83   10.82   3
   1  -2   7   18.61    7.39   3
   1  -1 -13    8.86   11.43   3
   1   0 -11  127.73   11.49   3
   1   1  -6  585.25   15.09   3
   1   1  -5   33.52   10.13   3
   1   1  -4  260.48   12.98   3
   2  -3   9  121.41    9.47   3
   2   0   3  120.34   11.39   3
   2   1  -9    1.66    8.99   3
   3   0 -13   36.00   13.79   3
   3   0   3  172.85   11.62   3
   4   1  -9   85.43   11.25   3
   5  -1   4    0.98    9.97   3
   6  -2   5   11.26   14.40   3
  -3  -7  -4   25.24   24.79   4
  -3  -6  -3   49.85   18.06   4
  -2  -6   7  369.09   19.69   4
  -1  -8  11   45.63   21.55   4
  -1  -4 -12   46.02   24.12   4
  -1  -3 -11   94.31   17.41   4
  -1  -1  -7   15.75   12.59   4
   0  -7  12   34.27   19.87   4
   0  -4   9  539.25   15.90   4
   1  -7  13   11.31   19.08   4
   1  -1   5 1966.38   25.71   4
   2  -1 -14   -5.81   19.34   4
   2   0 -12  128.07   16.19   4
   4  -3   9   71.27   17.12   4
   5   0   1   21.75   14.99   4
  -2  -7   8   73.09   14.25   4
  -2  -5  -9   51.99   14.55   4
  -2  -5   6   51.13   10.13   4
  -2  -4  -8    2.87   11.88   4
  -2  -3  -6  274.75   11.76   4
  -1  -2  -9   19.77   10.56   4
   0  -3 -13    5.25   14.01   4
   0  -2 -12   47.19   11.73   4
   0  -2   6  203.01   11.45   4
   0   0  -7   17.07    8.11   4
   1  -3   9  307.06   10.99   4
   1  -2 -14   15.48   13.88   4
   1   0 -10  462.53   12.18   4
   2  -6  13    8.94   13.44   4
   2  -5  12   17.78   11.06   4
   2   1  -8   39.11    9.49   4
   3  -5  12   46.92   13.52   4
   3  -4  11   12.73   11.60   4
   3   1  -9    1.36   11.06   4
   4   1  -8   34.40   10.92   4
  -3  -7  -3   48.61   21.85   5
  -3  -6  -2   60.26   19.30   5
  -1  -6  10   15.42   14.94   5
  -1  -5   9    6.94   15.62   5
  -1  -3   6   68.72   11.97   5
  -1  -1  -6  277.48   13.26   5
   0  -3   8    8.55   12.26   5
   0  -1 -10  173.51   16.44   5
   1  -1 -12    8.36   15.06   5
   2  -4  11   59.81   13.72   5
   2  -2   8   26.85   12.08   5
   2  -1   6  322.89   14.98   5
   3  -2   8  902.25   19.74   5
   3  -1 -14   37.77   21.22   5
   3  -1   6  599.59   16.70   5
   3   0 -12   48.09   16.78   5
   4   0 -12    4.89   19.59   5
   5   0 -11    5.35   20.19   5
  -2  -8   9  136.07   17.02   5
  -1  -7  11   69.27   12.77   5
  -1  -4 -11   28.99   14.60   5
  -1  -3 -10   23.04   12.01   5
  -1  -2   4  940.39   21.27   5
   0  -1   4   55.16    9.82   5
   2  -1 -13   12.19   11.66   5
   2   0 -11    3.28   10.08   5
   2   1  -7  246.62   12.00   5
   3  -3  10   46.62   10.18   5
   3   1  -8   -2.69    8.80   5
   4  -4  11    8.72   14.10   5
   5  -2   7    6.50   12.13   5
  -3  -6  -1    2.38   21.80   5
  -3  -6   0    6.45   22.34   5
  -2  -5  -8  176.01   19.68   6
  -2  -4  -7   54.50   14.93   6
  -2  -3  -5   15.14   12.76   6
  -1  -4   8  300.11   15.04   6
  -1  -1  -5    4.96   12.52   6
   0  -6  12   98.32   17.55   6
   0  -5  11  169.02   15.14   6
   0  -2 -11  377.10   16.82   6
   0   0  -6 1028.85   19.97   6
   1  -6  13   62.89   19.39   6
   1  -5  12   45.36   16.37   6
   1  -2 -13   25.86   17.81   6
   2  -3  10   -7.62   14.46   6
   4  -2   8  110.01   16.74   6
   4   0   3  145.46   14.32   6
   4   1  -7    0.89   15.32   6
   5  -3   9   47.31   21.21   6
   6  -1   3  113.42   21.80   6
   6   0  -8   -8.05   25.64   6
  -1  -8  12   23.03   17.56   6
  -1  -2  -8  286.26   11.38   6
   0  -7  13  160.01   15.37   6
   0  -4  10  187.77   12.20   6
   0  -3 -12    2.85   11.82   6
   0  -1  -9   37.39    9.01   6
   1  -4  11  244.33   11.91   6
   1  -2   8  133.95    9.88   6
   1  -1 -11   20.67   10.23   6
   1   0  -9  118.94    9.89   6
   2  -2 -14   21.94   13.72   6
   2   1  -6   -1.41    7.77   6
   3  -5  13   12.79   13.55   6
   3  -1 -13  108.32   14.47   6
   3   0 -11   35.13   10.29   6
   3   1  -7   -0.21    8.96   6
   4  -3  10  101.38   12.52   6
   4  -1   6    4.75   10.10   6
   4   0 -11    6.59   11.81   6
   5  -1   5   -7.33   12.15   6
   5   0 -10   -0.95   14.43   6
   6  -2   6   15.09   16.73   6
  -3  -7  -2  112.20   27.74   6
  -2  -7   9   21.60   18.62   7
  -2  -6  -8   18.03   21.88   7
  -2  -6   8   48.01   15.60   7
  -2  -4   5  802.24   22.32   7
  -1  -1  -4    2.67   14.03   7
   0   0  -5 1205.75   21.66   7
   1  -1   6  261.89   14.32   7
   2  -5  13   10.12   18.63   7
   2   0 -10  263.06   17.17   7
   3   0   4  663.66   18.56   7
   4  -1 -13    1.61   22.66   7
   4   1  -6   10.35   15.62   7
   4   1  -5   -0.80   12.51   7
   6   0  -7    3.56   22.17   7
  -2  -5  -7   12.16   12.02   7
  -2  -5   7   -0.90   11.73   7
  -2  -4  -6   25.22   10.66   7
  -2  -3  -4   12.81    9.26   7
  -1  -6  11   71.26   12.89   7
  -1  -4 -10    4.62   11.91   7
  -1  -3  -9   43.57   10.77   7
   0  -2   7    3.90    7.78   7
   1  -3  10   25.75    8.39   7
   1  -2 -12  143.21   12.80   7
   1   0  -8  605.99   13.73   7
   1   0   3   26.11    9.22   7
   2  -4  12  217.55   12.66   7
   2  -2   9   22.52    8.57   7
   2  -1 -12   57.79   12.27   7
   2   0   4  383.43   13.55   7
   2   1  -5 1042.12   20.72   7
   3  -4  12   44.30   13.94   7
   3  -2   9  159.10   11.30   7
  -3  -8   4   16.62   33.83   7
   5   0   2    3.95   17.64   7
  -3  -7  -1    2.68   21.56   8
  -2  -8  10    7.43   22.14   8
  -1  -7  12   -1.64   20.87   8
  -1  -5  10   -2.84   15.40   8
  -1  -3   7   48.18   13.61   8
  -1  -2  -7   92.57   13.28   8
  -1  -1  -3  592.77   18.97   8
   0  -4 -12  102.05   20.71   8
   0  -3   9   56.54   12.59   8
   0  -2 -10  120.99   15.75   8
   0   0  -4  125.21   14.00   8
   1  -3 -13   23.58   20.23   8
   2  -2 -13  -12.81   19.66   8
   2  -1   7  340.58   14.52   8
   3  -1   7   91.20   13.08   8
   3   1  -6  148.43   14.69   8
   4   0 -10   92.68   17.99   8
   4   1  -4   41.85   13.56   8
   5  -2   8  114.01   21.09   8
  -1  -5 -10   -5.28   14.41   8
  -1  -4   9    1.04    8.91   8
   0  -6  13   36.34   14.27   8
   0  -5  12   51.92   12.20   8
   0  -3 -11    5.20   11.92   8
   0  -1  -8  183.82   10.66   8
   1  -6  14   11.35   13.45   8
   1  -5  13   92.47   11.82   8
   1  -1 -10    2.39   10.75   8
   2  -3  11  420.78   12.80   8
   2   0  -9  218.66   10.71   8
   2   1  -4  685.00   19.50   8
   3  -3  11   46.06   11.91   8
   3  -1 -12  152.84   12.80   8
   3   0 -10  104.82   11.52   8
   4  -2   9   98.55   12.47   8
   4  -1 -12  170.16   14.99   8
   5   0  -9   39.80   12.70   8
   4   1  -3    3.58   17.98   8
   6   0  -6   97.59   28.40   8
  -2  -6  -7   31.04   20.16   9
  -2  -3  -3   55.65   13.46   9
  -1  -3  -8  403.27   17.88   9
  -1  -2   5    3.32   14.12   9
  -1  -1  -2    1.58   12.81   9
   0  -4  11   -9.41   14.76   9
   0  -1   5  489.54   17.03   9
   0   0  -3    2.91   16.15   9
   1  -4  12  139.68   15.94   9
   2  -1 -11   22.27   14.30   9
   2   1  -3    1.10   14.49   9
   3   1  -5   -2.40   13.21   9
   4  -3  11   74.16   20.75   9
   4  -1   7  170.68   15.96   9
   4   0   4   60.00   15.66   9
   5  -1   6   70.19   17.68   9
   6  -1   4   17.29   20.92   9
  -2  -7  10   36.46   16.15   9
  -2  -6   9  119.22   14.27   9
  -2  -5  -6    2.92   12.17   9
  -2  -4  -5  306.98   13.99   9
  -2  -4   6  114.14   11.14   9
  -1  -4  -9   74.51   12.94   9
  -1  -2  -6   71.18    9.75   9
   1  -4 -13    8.24   16.69   9
   1  -3 -12   50.17   12.00   9
   1  -2 -11   24.96   10.52   9
   1  -2   9    9.58    8.68   9
   1   0  -7   90.19    8.91   9
   2  -5  14   29.66   13.71   9
   3  -4  13   78.00   14.27   9
   3  -2 -13   -4.62   13.87   9
  -3  -7   3   64.32   37.65   7
  -3  -7   0  189.97   26.06   9
  -2  -3   3 1690.76   39.35   9
  -1  -1   0  662.93   41.28   9
   2   1  -2   89.31   19.72   9
  -2  -5   8  259.79   18.25  10
  -2  -3  -2   -2.51   13.25  10
  -1  -6  12  229.20   18.98  10
  -1  -1  -1   23.77   14.64  10
   0  -4 -11   -4.55   17.05  10
   0  -2  -9   21.00   12.57  10
   0  -2   8 2045.98   23.50  10
   0  -1  -7  487.81   16.40  10
   1  -3  11   29.85   14.32  10
   1  -1   7   28.13   11.83  10
   2  -4  13   53.42   17.62  10
   2  -3 -13    6.65   19.52  10
   2  -2 -12  174.13   17.38  10
   3  -2  10  100.14   14.57  10
   3   0  -9  289.65   17.16  10
   3   0   5  430.66   16.31  10
   3   1  -4   73.13   14.44  10
   4   0  -9    1.04   14.54  10
   5  -1 -11  -13.29   20.01  10
   5   0  -8  282.52   20.41  10
   6   0  -5    2.90   22.17  10
  -1  -7  13   17.90   14.96  10
  -1  -5  -9  162.28   13.22  10
  -1  -5  11    6.11   10.41  10
  -1  -3   8  117.50   10.31  10
   0  -3 -10   22.72   10.90  10
   0  -3  10   45.87    9.05  10
   0   0  -2  229.37   13.81  10
   1  -1  -9  261.98   11.19  10
   1   0   4  381.65   13.73  10
   2  -2  10    2.88   10.19  10
   2  -1   8   56.05    9.09  10
   2   0  -8   -2.78    9.15  10
   2   0   5  125.88    9.44  10
   3  -3  12   48.62   14.14  10
   3  -1 -11   -2.22   12.13  10
   3  -1   8    4.53   10.62  10
   4  -1 -11  112.80   12.86  10
   5  -2   9   39.31   14.60  10
  -3  -8   5   42.73   34.25  10
  -3  -8   0   21.17   31.74  10
   5   0   3   -4.99   17.72  10
  -2  -6  -6  301.09   19.65  11
  -2  -4  -4  184.23   14.47  11
  -1  -4  10  201.85   17.03  11
  -1  -3  -7  157.57   13.87  11
   0  -6  14  127.26   21.04  11
   0  -5  13   12.75   16.48  11
   1  -5  14    8.79   19.09  11
   2  -3  12   -1.48   16.24  11
   2  -1 -10   22.56   15.03  11
   4  -2  10   15.14   18.21  11
   6  -1   5   74.76   21.88  11
  -2  -7  -6   -3.92   14.26  11
  -2  -5  -5    5.95   10.42  11
  -1  -6  -9   23.91   14.62  11
  -1  -4  -8   38.23   10.70  11
  -1  -2  -5   38.32    8.14  11
  -1  -2   6   -2.30    8.79  11
   0  -5 -11  138.38   15.70  11
   0  -4  12  213.96   11.81  11
   0  -1   6   99.73   10.65  11
   1  -4 -12    2.08   14.07  11
   1  -4  13   14.42   11.25  11
   1  -2 -10    6.52   10.59  11
   1  -2  10  188.93    9.89  11
   1   0  -6  677.63   15.53  11
   3  -3 -13   -3.40   16.20  11
   3  -2 -12    9.26   11.54  11
   4  -1   8  108.95   12.68  11
   4   0   5   34.14   11.02  11
   5  -1   7   13.94   11.93  11
  -3  -7   1  172.74   30.02  11
  -3  -7   4    0.24   26.28  11
   6   0  -4   12.29   27.20  11
  -3  -8   6  199.50   26.86  12
  -2  -7  11  297.62   24.09  12
  -2  -6  10  128.38   19.81  12
  -2  -4   7   10.26   13.12  12
  -2  -3   4   27.85   12.77  12
   0  -4 -10   30.72   17.15  12
   0  -2  -8    4.07   12.48  12
   0  -1  -6  694.55   17.45  12
   1  -3 -11   21.95   16.90  12
   2  -2 -11   41.87   14.39  12
   3   0  -8  159.17   13.90  12
   3   1  -3  971.55   29.43  12
   4  -2 -12  101.46   20.21  12
   4   0  -8    6.64   14.82  12
   5  -1 -10    7.24   19.66  12
   5   0  -7   10.11   17.61  12
  -2  -5   9  232.18   13.69  12
  -1  -6  13   42.65   14.74  12
  -1  -5  12   21.57   12.28  12
  -1  -3   9   75.21    9.65  12
   0  -3  -9  157.62   12.01  12
   0  -3  11   20.88   10.49  12
   0  -2   9    3.47    8.65  12
   1  -5 -12   -8.69   16.78  12
   1  -3  12   22.79    9.87  12
   1  -1  -8   66.95    9.41  12
   1  -1   8  417.68   12.26  12
   2  -4  14  161.79   14.19  12
   2  -3 -12   39.72   11.84  12
   2  -2  11    0.26    9.58  12
   2   0  -7   54.19    9.68  12
   2   0   6   37.45    9.08  12
   3  -2  11    1.32   11.59  12
   3  -1 -10   -6.25   10.27  12
   3  -1   9  -10.94   10.04  12
   3   0   6 2206.42   24.06  12
   3   1   0    9.97   19.76  12
  -3  -7   5   50.22   23.96  12
  -2  -3  -1   58.42   17.36  12
  -2  -6  -5  107.22   18.03  13
  -1  -5  -8   27.60   17.39  13
   0  -5  14   27.62   19.50  13
   1   0   5  243.56   15.70  13
   2  -1   9 1191.12   19.02  13
   3  -3  13   32.12   19.59  13
   4  -2  11    3.65   20.10  13
   4  -1 -10   67.94   17.34  13
   5   0   4  153.92   19.11  13
   6  -1  -8   10.32   22.55  13
  -2  -4  -3  165.01   11.39  13
  -1  -4  -7   15.38   11.42  13
  -1  -4  11  171.87   12.00  13
  -1  -3  -6    3.42    9.04  13
  -1  -2   7   45.36    8.40  13
   0  -5 -10   19.19   12.08  13
   0  -4  13   12.77   11.90  13
   0  -1   7   71.18    9.04  13
   1  -4 -11   53.71   12.15  13
   1  -4  14  166.48   14.37  13
   1   0  -5   22.10    9.88  13
   2  -3  13    0.08   11.20  13
   2  -1  -9   76.08    9.46  13
   3  -2 -11    4.25   11.97  13
   4  -1   9   11.78   11.93  13
   5  -2 -11    7.87   16.11  13
  -3  -8   1   -0.60   31.38  13
   6   0  -3  127.17   30.47  13
  -3  -8   7   12.09   27.95  14
  -2  -7  -5    4.56   19.96  14
  -2  -7  12  128.53   25.18  14
  -2  -6  11   25.58   18.04  14
  -2  -5  -4   26.03   15.36  14
  -2  -4   8  436.44   16.86  14
  -2  -3   5   15.21   13.43  14
  -1  -6  -8   11.24   18.76  14
  -1  -2  -4 2147.67   27.13  14
   0  -2  -7  498.81   15.99  14
   1  -3 -10   44.87   14.74  14
   1  -2  -9  254.19   13.95  14
   1  -2  11   87.47   14.85  14
   2  -4 -12   64.05   20.58  14
   3  -3 -12   31.83   19.83  14
   3   0  -7  257.59   14.92  14
   3   1   1  133.34   16.53  14
   4  -2 -11   56.52   18.57  14
   4   0  -7  324.33   18.09  14
   4   0   6  126.41   15.60  14
   5  -1  -9   34.99   16.99  14
   5  -1   8   -1.84   20.14  14
   5   0  -6    3.77   14.48  14
  -2  -5  10   38.83   11.12  14
  -1  -7  -8   33.09   16.99  14
  -1  -6  14   49.44   17.22  14
  -1  -5  13   60.76   12.62  14
  -1  -3  10  246.83   11.19  14
   0  -6 -10   23.17   14.57  14
   0  -4  -9   59.80   11.02  14
   0  -3  12   -9.38    9.90  14
   0  -2  10   80.20    9.24  14
   0  -1  -5 1142.95   19.03  14
   0   0   2  221.19   13.89  14
   1  -3  13   -8.15   11.44  14
   1  -1   9   -0.03    8.45  14
   2  -3 -11   24.46   12.15  14
   2  -2 -10  198.20   12.34  14
   2  -2  12   39.83   11.88  14
   2   0   7  241.38   10.94  14
   3  -2  12   29.43   13.93  14
   3  -1  -9  119.63   11.75  14
   3   0   7    3.58   10.42  14
   4  -3 -12   27.41   14.07  14
   6   0   0   27.53   31.29  13
   3   1  -2 1045.10   40.78  14
  -3  -7   6   52.52   23.69  14
  -1  -5  -7    1.57   14.77  15
  -1  -1   2 1685.09   38.53  15
   0  -5  15  101.98   23.31  15
   0  -3  -8    5.02   12.34  15
   1  -5 -11   -5.66   20.16  15
   1  -1  -7  351.98   15.74  15
   1   0   6  554.60   16.14  15
   2  -1  10  283.52   16.11  15
   2   0  -6  163.11   12.99  15
   3  -1  10   15.22   16.41  15
   4  -1  -9   23.98   14.36  15
   5   0   5   22.09   17.03  15
  -2  -6  -4    4.81   12.04  15
  -2  -3   6   24.56    9.51  15
  -1  -4  12   13.15   12.13  15
  -1  -2   8  258.62   11.37  15
  -1  -1   3 7421.36   59.29  15
   0  -4  14   15.01   13.72  15
   0  -1   8  701.87   14.38  15
   0   0   3    7.54   11.17  15
   1  -6 -11    5.18   16.74  15
   1  -4  15   12.93   15.33  15
   2  -5 -12    2.53   16.61  15
   2  -3  14    2.81   13.35  15
   2  -1  -8  106.38    9.70  15
   3  -4 -12   29.37   14.07  15
   6  -1  -7   58.15   15.24  15
  -3  -7   2    4.33   31.06  14
  -2  -3   0 2124.58   46.65  15
   6   0   1   53.17   28.15  15
  -3  -7   7   25.70   22.46  16
  -2  -6  12   10.87   21.45  16
  -2  -5  11  106.34   18.28  16
  -2  -4   9    9.72   15.84  16
  -1  -4  -6   80.63   13.16  16
  -1  -3  -5   49.12   13.42  16
   0  -5  -9   40.44   17.61  16
   1  -4 -10  106.72   17.16  16
   1  -2  12  183.75   14.83  16
   1   0  -4 2820.85   31.75  16
   2   1   1 1468.25   35.95  16
   3  -3 -11   11.92   16.36  16
   3  -2 -10  173.58   15.42  16
   3   1   2   77.96   14.43  16
   4  -1  10   19.51   19.91  16
   4   0   7   11.26   14.19  16
   5  -2 -10   28.80   19.95  16
   5  -1  -8   25.60   16.96  16
   5  -1   9   -8.53   23.54  16
  -2  -8  -4  126.32   18.07  16
  -2  -7  -4   10.85   11.84  16
  -2  -4  -2  414.00   15.10  16
  -1  -6  -7   67.35   12.69  16
  -1  -5  14   27.52   14.74  16
  -1  -3  11  490.62   14.36  16
  -1  -1   4  256.10   12.96  16
   0  -6  -9   20.88   14.64  16
   0  -3  13   93.06   12.17  16
   0  -2  -6  241.31   10.37  16
   0  -2  11  177.76   11.99  16
   1  -3  -9  452.88   14.32  16
   1  -3  14   -1.89   13.34  16
   1  -2  -8  283.83   11.29  16
   1  -1  10  250.10   10.66  16
   1   0   7  160.09   10.51  16
   2  -4 -11  -13.58   12.10  16
   2  -2  -9   49.42    8.86  16
   2  -2  13   37.08   11.30  16
   2   0   8   26.28    8.51  16
   3  -2  13   13.23   13.85  16
   3   0   8  200.17   12.22  16
   4  -3 -11   -1.46   13.81  16
   4  -2 -10   -0.85   11.48  16
   4   0  -6   27.32   11.28  16
   6   0  -2   47.54   34.47  15
  -3  -7   8    2.09   22.39  17
  -2  -5  -3   99.10   16.47  17
  -2  -3   7  511.51   17.57  17
  -1  -7  -7  139.60   21.08  17
  -1  -4  13   -0.96   16.83  17
  -1  -2  -3 4395.48   39.70  17
  -1  -2   9  358.55   15.17  17
   0  -7  -9  114.74   25.18  17
   0  -4  -8   19.14   15.30  17
   0  -1  -4  241.21   15.19  17
   0   0   4  132.22   13.81  17
   2  -3 -10    3.90   14.36  17
   2  -1  11   25.49   13.92  17
   2   1   2  783.32   24.03  17
   3  -1  11  236.74   18.49  17
   3   0  -6  270.40   15.08  17
   3   1   3   96.63   14.09  17
   5   0  -5   43.40   15.27  17
   5   0   6   -1.00   17.10  17
   6   0   2   -1.77   21.90  17
  -2  -6  13   -6.25   15.30  17
  -2  -4  10  241.74   13.30  17
  -1  -1   5   38.71   10.17  17
   0  -4  15   14.36   13.75  17
   0  -3  -7   49.39    9.71  17
   0  -1   9  373.59   11.68  17
   1  -5 -10    6.98   12.21  17
   1  -2  13   84.42   11.82  17
   1  -1  -6   88.51    9.78  17
   2  -5 -11   19.24   14.21  17
   2   1   3  215.54   12.61  17
   3  -1  -8   45.12    8.99  17
   4  -1  -8    2.78   10.20  17
  -3  -8   2   57.77   32.21  17
   2   1   0  253.13   28.95  17
  -3  -6   5  144.98   22.76  17
  -3  -7   9  120.02   23.53  18
  -3  -6   6  105.35   19.83  18
  -2  -5  12   19.17   17.55  18
  -1  -5  -6  232.75   17.04  18
   0   0   5 1153.50   21.30  18
   1  -1  11   89.17   14.92  18
   2   0  -5 1186.90   22.27  18
   3  -4 -11  -13.53   18.21  18
   3   1   4   -3.17   12.57  18
   4  -1  11   88.03   20.86  18
   4   0   8  242.65   18.43  18
   5  -2  -9    5.61   17.85  18
   6  -1  -6   20.90   20.81  18
   6   0   3    5.56   21.66  18
  -2  -6  -3  170.87   12.51  18
  -2  -3   8   19.14    8.87  18
  -1  -3  12    4.49    9.92  18
  -1  -2  10   13.06    8.66  18
  -1  -1   6  570.81   15.10  18
   0  -5  -8   55.93   11.06  18
   0  -3  14    8.18   11.20  18
   0  -2  12   -0.40    9.77  18
   1  -6 -10   11.29   14.31  18
   1  -4  -9   60.35   11.00  18
   1  -3  15   18.90   15.48  18
   1   0   8   84.52    9.40  18
   2  -6 -11    4.64   16.30  18
   2  -2  14   48.28   13.92  18
   2  -1  -7  133.31   10.40  18
   2  -1  12  -12.53   11.35  18
   2   0   9  386.62   13.38  18
   2   1   4  163.85   10.54  18
   3  -3 -10    3.44   12.03  18
   3  -2  -9  365.65   13.18  18
   3  -1  12   48.43   14.02  18
   3   0   9   12.29    9.98  18
   6  -2  -8   78.63   17.00  18
  -3  -6   7  191.98   24.53  18
   4   1   1  171.61   20.05  18
   4   1   2   80.96   17.04  18
  -3  -6   8  132.10   19.61  19
  -2  -8  -3   -1.19   19.94  19
  -2  -7  -3   72.44   17.12  19
  -2  -4  11  130.58   15.72  19
  -1  -6  -6    8.31   17.23  19
  -1  -4  -5  411.05   16.00  19
  -1  -4  14   53.00   20.08  19
  -1  -3  -4    0.26   13.30  19
   0  -1  10   -3.25   11.94  19
   0   0   6  891.96   19.31  19
   1  -2  -7   -6.48   12.73  19
   2  -4 -10   68.86   17.49  19
   4  -4 -11    7.83   19.66  19
   4  -2  -9   15.24   15.31  19
   4   1   3  573.17   22.43  19
   5  -3 -10   34.84   19.82  19
   5  -1  -7   -0.33   16.72  19
   5   0   7   82.26   21.06  19
  -2  -5  13  108.22   15.37  19
  -2  -3   9   72.04    9.63  19
  -1  -8  -6  102.79   17.65  19
  -1  -7  -6    6.30   11.92  19
  -1  -1   7  263.24   10.99  19
   0  -7  -8   -1.88   14.69  19
   0  -6  -8    4.11   12.08  19
   0  -4  -7    0.41    8.91  19
   1  -3  -8   19.53    9.02  19
   1  -2  14   26.90   13.26  19
   1   0   9   17.54    8.66  19
   2  -3  -9   35.20   10.83  19
   2  -2  -8   15.93    8.90  19
   2   1   5  271.07   12.21  19
   3  -5 -11    4.20   13.87  19
   3   1   5    4.30    8.89  19
   4  -3 -10   64.08   11.89  19
   4   0  -5  182.10   11.60  19
   4   0   9   64.01   11.98  19
   6   0   4   30.90   26.84  19
  -3  -7  10  106.82   27.07  20
  -3  -6   9    3.08   17.90  20
  -2  -5  -2  398.84   16.88  20
  -2  -4  -1  156.07   15.20  20
  -1  -3  13   16.32   16.67  20
   0  -2  -5   97.08   13.55  20
   0  -2  13   26.43   16.05  20
   1  -5  -9   78.05   17.94  20
   1  -1  12    6.38   13.45  20
   1   0  -3 4980.62   45.44  20
   2  -5 -10   20.68   16.40  20
   2   0  10   12.68   14.10  20
   3  -1  -7    7.82   12.52  20
   3   0  -5   34.82   13.32  20
   3   0  10   39.21   16.47  20
   4   1   4  126.32   16.83  20
   5   0  -4   96.14   16.22  20
  -2  -4  12  133.63   13.30  20
  -1  -5  -5    2.81   11.12  20
  -1  -4  15   -7.45   14.13  20
  -1  -2  -2 3179.93   36.18  20
  -1  -2  11  156.05   11.66  20
  -1  -1   8   76.98    9.63  20
   0  -3  -6  738.16   14.73  20
   0  -3  15   26.98   13.36  20
   0  -1  11   29.42   10.35  20
   0   0   7   17.87    8.07  20
   1  -6  -9  190.18   13.37  20
   1  -1  -5   -1.32    9.77  20
   2  -1  13   -0.53   13.34  20
   2   1   6  110.44    9.97  20
   3  -4 -10   75.28   12.34  20
   3  -1  13   -5.72   16.06  20
   3   1   6    1.19    8.65  20
   4  -1  -7    2.48   10.63  20
   5   0   8  322.07   17.78  20
  -2  -3  10   10.93   15.25  21
   0  -5  -7  481.44   18.19  21
   0  -1  -3  360.34   17.02  21
   1  -7  -9  159.19   21.10  21
   1   0  10    3.42   14.50  21
   2  -6 -10  101.70   20.87  21
   4   0  10   42.26   20.05  21
   4   1   5    4.13   14.57  21
   5  -2  -8   -4.48   16.42  21
   6  -2  -7    7.30   19.77  21
   6  -1  -5   -5.66   20.44  21
  -3  -6  10  118.52   16.31  21
  -2  -5  14   85.96   17.65  21
  -1  -3  14   62.89   12.27  21
  -1  -2  12  406.17   13.27  21
   0  -2  14   80.39   11.71  21
   0   0   8  176.46   10.23  21
   1  -4  -8    5.84   10.80  21
   1  -2  15    1.91   15.32  21
   1  -1  13   40.38   11.42  21
   1   1   3  554.04   16.24  21
   1   1   4    4.44    9.76  21
   2  -4  -9  193.52   11.93  21
   2  -1  -6 1662.35   20.44  21
   2   0  -4  104.58   11.43  21
   2   0  11    2.00   11.73  21
   3  -3  -9    0.98   10.12  21
   3  -2  -8  242.99   11.03  21
   3   0  11   12.42   11.36  21
   4  -4 -10  168.33   15.08  21
   4  -2  -8  108.15   11.49  21
   5  -3  -9   11.80   13.51  21
   4   1   0  218.35   31.70  20
  -3  -5   7   10.91   14.93  22
  -3  -5   8    1.09   14.70  22
  -2  -8  -2   36.37   20.09  22
  -2  -7  -2    9.86   16.68  22
  -2  -6  -2   12.33   14.81  22
  -2  -4  13   -1.06   17.15  22
  -2  -3  11    6.88   14.52  22
  -2  -2   5  260.56   14.83  22
  -2  -2   6  988.93   21.61  22
  -1  -8  -5  110.97   20.84  22
  -1  -7  -5  -11.96   17.06  22
  -1  -6  -5  145.36   15.73  22
  -1  -4  -4   34.53   13.03  22
  -1  -1   9  183.29   13.63  22
   0  -6  -7  155.05   17.30  22
   0  -1  12   48.24   13.73  22
   1  -3  -7  410.54   15.10  22
   1   1   5   -0.91   12.45  22
   2   1   7   82.83   12.87  22
   3  -5 -10    2.22   18.18  22
   3   1   7   18.87   14.98  22
   4  -3  -9   94.14   17.22  22
   4   1   6   26.73   14.12  22
   5  -1  -6   85.39   15.09  22
  -3  -6  11    1.15   15.03  22
  -2  -2   7  218.61   11.52  22
  -1  -3  -3    7.52    8.23  22
   0  -8  -7   28.69   14.44  22
   0  -7  -7    8.93   12.10  22
   0  -4  -6  129.42   10.31  22
   0   0   9   32.16    8.84  22
   1  -5  -8   30.02   10.46  22
   1  -2  -6   62.85    8.47  22
   1   0  11  427.20   13.10  22
   1   1   2    2.69    8.65  22
   1   1   6  230.61   10.32  22
   2  -3  -8    3.90    8.61  22
   2  -2  -7  228.50   10.68  22
   2  -1  14   -3.52   15.39  22
   4   0  11   81.71   17.19  22
   6  -3  -8   24.62   16.28  22
  -3  -7   3   65.14   32.55  21
  -3  -8   3  227.63   35.04  22
  -3  -5   6   98.32   19.94  22
  -3  -5   9  101.46   18.37  23
  -2  -2   4   90.45   13.66  23
  -2  -2   8   22.65   12.54  23
  -1  -3  15    9.87   19.44  23
  -1  -2  13    2.94   16.59  23
  -1  -1  10   25.53   12.30  23
   0  -2  15   -3.27   18.66  23
   1  -1  14   -3.25   18.34  23
   2  -5  -9  101.54   17.39  23
   2   0  12   36.73   15.86  23
   2   1   8 1125.73   19.07  23
   3  -6 -10   18.08   19.66  23
   3   0  12   11.76   19.40  23
   3   1   8  165.78   15.66  23
   4  -5 -10   22.12   20.01  23
   4   0  -4  748.26   21.28  23
   4   1   7    7.34   16.35  23
  -2  -4  14    0.91   14.46  23
  -2  -3  12   34.12   12.33  23
  -2  -2   9   77.72    9.51  23
   0  -3  -5  512.91   13.02  23
   0  -2  -4   34.04   10.21  23
   0  -1  13   94.46   11.88  23
   0   0  10   84.39    9.01  23
   1  -8  -8   31.72   16.94  23
   1  -6  -8   11.40   12.11  23
   1   1   7    8.33    8.62  23
   2  -6  -9   21.14   12.23  23
   3  -4  -9   63.65   10.32  23
   3  -1  -6    3.15    8.81  23
   4  -1  -6   41.09    9.13  23
  -3  -5  10    2.60   17.42  24
  -2  -5  -1  254.29   15.88  24
  -1  -5  -4  183.29   14.20  24
  -1  -1  11    4.98   14.57  24
   0  -5  -6   27.12   15.80  24
   1  -7  -8   44.91   20.91  24
   1   0  12  239.97   17.51  24
   2  -7  -9   18.34   19.98  24
   2   1   9   -7.77   14.49  24
   3  -3  -8   -3.79   15.02  24
   3   0  -4   11.59   13.29  24
   3   1   9   18.55   17.00  24
   4  -4  -9   -8.93   16.77  24
   5  -4  -9   28.12   19.87  24
   5  -3  -8    6.73   16.32  24
   5  -2  -7   67.99   17.45  24
   5   0  -3  147.68   17.11  24
   6  -2  -6   23.12   19.79  24
   6  -1  -4   14.34   16.84  24
  -3  -5  11  392.31   18.45  24
  -2  -3  13  119.39   13.04  24
  -2  -2  10  185.65   12.34  24
  -1  -2  14   13.34   11.47  24
   0   0  11   -8.38   10.09  24
   1  -4  -7    0.57    8.87  24
   1  -1  15    0.01   15.21  24
   1   1   8  127.60    9.75  24
   2  -4  -8  113.37   11.38  24
   2   0  13  151.65   14.73  24
   3  -5  -9   13.55   11.74  24
   3  -2  -7  438.30   12.43  24
   4  -3  -8   16.65   10.06  24
   4  -2  -7   16.39   10.42  24
   4   1   8    6.55   11.54  24
  -3  -5   5    7.35   20.70  24
  -2  -3   1   51.01   18.29  24
  -1  -8  -4   26.21   19.93  25
  -1  -6  -4  902.85   21.30  25
   0  -8  -6   29.97   20.15  25
   0  -6  -6   45.05   14.96  25
   0  -1  14   22.95   17.46  25
   1  -1  -4   21.47   12.64  25
   1   1   9  431.23   14.82  25
   2  -1  -5 1560.61   23.08  25
   2   1  10   27.46   13.80  25
   5  -1  -5   70.38   15.06  25
   5   1   3   96.06   19.10  25
   5   1   4   13.64   17.43  25
   5   1   5  185.92   20.25  25
   6  -3  -7   28.37   19.71  25
  -3  -5  12   69.75   15.58  25
  -2  -8  -1   23.52   14.13  25
  -2  -2  11   14.11   10.27  25
  -1  -7  -4   37.52   12.18  25
  -1  -1  12   -5.14    9.76  25
  -1   0   6  663.97   15.23  25
  -1   0   7   84.10    8.68  25
   0  -7  -6  449.18   15.39  25
   1  -5  -7  654.03   15.24  25
   1  -3  -6  217.10   10.92  25
   1   0  13   86.46   11.40  25
   2  -5  -8    7.03   10.12  25
   2  -3  -7  506.91   12.82  25
   3  -6  -9   27.24   14.18  25
   3   1  10  141.40   12.67  25
   4  -5  -9   -0.30   14.05  25
   4   1   9   66.28   14.28  25
   5  -5  -9   47.72   16.77  25
  -3  -4   7   96.96   16.11  26
  -3  -4   8  106.75   15.70  26
  -3  -4   9  134.09   16.24  26
  -2  -7  -1  366.43   19.91  26
  -2  -6  -1  115.35   16.36  26
  -2  -4   0  163.11   15.70  26
  -2  -3  14   15.58   19.95  26
  -2  -2   3  134.40   16.29  26
  -1  -4  -3   60.68   13.38  26
  -1  -2  15   -2.65   18.91  26
  -1   0   5   26.54   13.50  26
  -1   0   8  620.67   16.32  26
   0  -4  -5  186.24   14.30  26
   0   0  12  239.18   15.25  26
   1  -2  -5   33.80   12.90  26
   1   0  -2  689.53   24.63  26
   1   1   1   22.49   14.27  26
   1   1  10   26.50   13.97  26
   2  -2  -6   -4.49   12.76  26
   3  -7  -9   -6.42   21.72  26
   5   1   6    2.01   20.40  26
  -3  -5  13   -2.96   17.19  26
  -3  -4  10   39.08   12.62  26
  -2  -2  12   70.32   10.46  26
  -1  -1  13    6.65   11.47  26
  -1   0   9  123.00    9.61  26
   0  -1  -2   31.73   12.10  26
   0  -1  15   -1.81   13.30  26
   0   1   5 1144.38   18.92  26
   0   1   6  617.69   14.27  26
   0   1   7  436.18   12.62  26
   1  -8  -7   16.41   14.26  26
   1  -7  -7   33.23   11.90  26
   1  -6  -7   -1.39   10.21  26
   1   0  14    7.23   13.08  26
   2  -8  -8   16.81   16.12  26
   2  -6  -8    3.95   11.75  26
   2   1  11   90.66   12.35  26
   3  -4  -8   82.18   11.24  26
   3   1  11  116.65   14.45  26
   4  -6  -9   -5.08   14.24  26
   5  -4  -8   54.82   14.28  26
   5   1   2   79.78   23.40  26
  -3  -4   6  350.60   20.16  27
  -3  -4  11   28.50   17.15  27
  -2  -3  15  163.06   24.12  27
  -1  -9  -3    7.14   19.48  27
  -1  -3  -2    6.86   13.13  27
  -1  -2  -1    2.01   12.47  27
  -1   0   4 3182.49   33.31  27
   0   0  13   63.65   16.26  27
   0   1   8  209.95   13.42  27
   1   1  11  133.59   14.57  27
   2  -7  -8   34.13   18.66  27
   2   0  -3   89.73   14.37  27
   3  -1  -5    7.76   12.24  27
   4  -4  -8  112.87   17.73  27
   4  -1  -5   25.79   12.20  27
   4   1  10   80.34   22.27  27
   5  -3  -7   -5.77   16.36  27
   5  -2  -6  261.17   16.04  27
   5   1   7   25.75   20.48  27
  -3  -4  12   -4.78   14.26  27
  -2  -2  13   -7.15   11.70  27
  -2  -1   8   39.57    9.09  27
  -1  -1  14    1.30   11.17  27
  -1   0  10  472.49   12.06  27
   0  -9  -5    2.30   16.47  27
   0  -5  -5   28.46    9.22  27
   0  -3  -4   26.81    8.90  27
   0   1   4  250.80   11.77  27
   0   1   9   30.29    8.63  27
   1  -4  -6   18.93    9.12  27
   2  -4  -7   11.60    8.90  27
   2   1  12   43.15   13.52  27
   3  -5  -8   18.32    9.94  27
   3  -3  -7   10.87    8.44  27
   6  -2  -5    5.90   13.78  27
  -2  -9   0   42.25   21.26  28
  -2  -1   7  271.91   14.66  28
  -2  -1   9    2.31   11.79  28
  -1  -8  -3  159.65   17.84  28
  -1  -5  -3    4.33   12.58  28
  -1   0  11  141.67   15.21  28
   0  -8  -5   33.34   16.88  28
   3  -2  -6   15.45   12.23  28
   3   1  12   18.72   22.23  28
   4  -3  -7   48.62   14.78  28
   4  -2  -6   90.60   15.75  28
   4   0  -3  308.44   16.86  28
   5  -5  -8    0.79   19.68  28
   6  -4  -7    0.07   21.39  28
   6  -3  -6    8.34   19.23  28
   6  -1  -3   46.29   17.25  28
  -3  -4  13   -0.02   14.39  28
  -2  -2  14   18.36   13.73  28
  -2  -1   6    5.03    7.22  28
  -2  -1  10    5.07   10.62  28
  -1  -7  -3   14.25   10.23  28
  -1  -6  -3  443.13   14.93  28
  -1  -1  15   27.01   13.39  28
   0  -7  -5  289.51   12.72  28
   0  -6  -5   32.94   10.71  28
   0  -2  -3    2.01    9.04  28
   0   0  14    5.57   13.01  28
   0   1  10  158.87   11.63  28
   1  -9  -6   22.40   16.66  28
   1   1  12  110.21   11.95  28
   2  -5  -7   93.03   11.20  28
   2   1  13   17.10   13.45  28
   2   2   6  306.69   11.98  28
   3  -7  -8   23.80   14.38  28
   3  -6  -8  122.20   12.94  28
   4  -5  -8    8.76   11.75  28
  -3  -3   9  218.72   16.45  29
  -3  -3  10    9.51   14.42  29
  -2  -5   0   80.98   13.63  29
  -2  -1  11  287.55   16.65  29
  -1   0  12   24.45   13.75  29
   0   1   3  320.30   16.30  29
   0   1  11   22.38   13.84  29
   1  -5  -6  246.97   14.18  29
   2  -3  -6  265.40   14.05  29
   2   2   5  901.04   19.46  29
   2   2   7   41.15   12.36  29
   3   0  -3  146.71   13.17  29
   3   2   5  143.71   15.28  29
   3   2   6   -8.70   14.78  29
   3   2   7   34.66   14.53  29
   5  -1  -4   13.98   13.87  29
  -3  -3   8   62.68   11.08  29
  -3  -3  11    2.38   11.74  29
  -2  -8   0   -3.30   11.37  29
  -2  -2  15   -7.33   16.02  29
  -2  -1   5 1045.15   19.96  29
  -2  -1  12   47.82    9.87  29
  -1   0   3 4219.17   40.63  29
   0   0  15   81.27   15.49  29
   1  -8  -6    5.37   11.60  29
   1  -7  -6   -9.51   12.18  29
   1  -6  -6   12.76   10.83  29
   1  -3  -5   67.60    8.59  29
   1   1  13    7.45   13.06  29
   2  -8  -7   31.68   14.15  29
   2  -7  -7  167.05   12.74  29
   2  -6  -7   12.88   10.30  29
   2  -1  -4   54.65   10.03  29
   2   2   4  105.61   10.47  29
   2   2   8   22.14   10.21  29
   3  -4  -7   89.01   11.19  29
   3   2   8  147.04   13.03  29
   4  -7  -8    0.36   13.95  29
   4  -6  -8   64.96   14.14  29
   5  -6  -8    2.06   16.53  29
   5  -4  -7    8.61   11.57  29
  -3  -8   4   18.98   29.00  29
   5   0  -2   11.40   17.80  29
  -3  -3   7   14.65   11.79  30
  -3  -3  12  125.36   17.63  30
  -2  -7   0  231.17   17.06  30
  -1   0  13   17.05   15.94  30
   0  -4  -4  401.46   16.29  30
   0   1  12  -11.80   15.84  30
   1   2   6   72.56   12.83  30
   1   2   7   73.00   12.57  30
   2  -2  -5  118.45   12.25  30
   2   2   9   49.73   14.14  30
   3   2   4  236.46   15.40  30
   3   2   9   24.38   16.22  30
   4  -4  -7   50.90   14.82  30
  -3  -3  13  151.91   15.24  30
  -2  -6   0  138.14   12.70  30
  -2  -1  13  245.78   13.36  30
  -1  -9  -2   19.67   14.10  30
   0  -9  -4   14.31   14.08  30
   1  -2  -4   16.82    9.87  30
   1  -1  -3  325.34   13.43  30
   1   1  14   34.39   13.10  30
   1   2   5   37.04    8.15  30
   1   2   8  270.51   11.12  30
   1   2   9    9.49   10.41  30
   2   2  10   61.58   12.02  30
   3  -5  -7   44.19   10.85  30
   5  -3  -6   -0.30   12.07  30
   5  -2  -5   42.58   10.54  30
  -3  -4   5   42.81   15.88  30
  -1  -4  -2 1954.19   27.22  31
  -1   0  14   25.90   18.27  31
   0   1  13   17.56   15.28  31
   1   2  10   72.22   14.21  31
   2  -4  -6   24.19   12.57  31
   2   2   3  112.18   12.28  31
   3  -3  -6   55.70   12.69  31
   3   2   3   22.70   12.53  31
   3   2  10   13.18   19.28  31
   4   2   5   25.62   14.40  31
   4   2   6   84.11   17.72  31
   4   2   7  262.56   19.41  31
   5  -5  -7    4.17   19.73  31
   6  -4  -6   83.59   20.17  31
   6  -2  -4   71.34   17.17  31
  -3  -3  14   56.66   16.92  31
  -2  -1  14  160.20   14.54  31
  -1  -8  -2  125.59   12.72  31
  -1   1   7  305.80   11.68  31
  -1   1   8   58.18    8.96  31
  -1   1   9  266.74   10.71  31
  -1   1  10    2.40    8.11  31
   0  -8  -4   45.38   12.27  31
   0  -5  -4  366.17   12.38  31
   1  -9  -5   15.53   14.15  31
   1  -4  -5   15.67    9.14  31
   2   2  11   10.72   11.22  31
   3  -8  -7    5.92   13.69  31
   3  -7  -7   11.56   11.41  31
   3  -6  -7  109.77   13.05  31
   4  -5  -7   70.55   12.57  31
   4  -3  -6   -0.84   10.39  31
   4  -1  -4   44.06    9.12  31
   4   2   8  175.75   15.64  31
   6  -3  -5    4.82   13.55  31
   6   0   0   24.95   30.91  30
  -3  -3   6    6.41   11.97  32
  -3  -2  10  116.12   14.98  32
  -2  -9   1  202.21   20.98  32
  -2   0   9  203.57   13.36  32
  -1   0  15   -2.74   19.95  32
  -1   1   6   94.64   12.55  32
  -1   1  11   22.48   13.80  32
   0  -7  -4   -2.19   14.58  32
   0  -6  -4  183.71   16.75  32
   0   1  14   23.47   18.53  32
   1   2   4 2238.21   27.43  32
   1   2  11   15.99   15.86  32
   2  -9  -6  -20.95   21.75  32
   2  -5  -6  252.77   15.44  32
   2   2  12    5.50   18.77  32
   3  -2  -5  404.93   15.34  32
   3  -1  -4 1812.43   25.63  32
   3   2  11    9.33   21.01  32
   4  -2  -5   48.42   12.47  32
   4   2   4  147.73   16.49  32
   4   2   9  325.19   22.38  32
   5  -6  -7    6.70   19.80  32
  -3  -2   9   90.11   11.18  32
  -3  -2  11    6.95   11.88  32
  -3  -2  12    0.00   11.55  32
  -2  -1   4  672.05   18.90  32
  -2  -1  15   15.30   15.40  32
  -2   0   8    4.27    8.51  32
  -2   0  10  244.30   12.11  32
  -2   0  11    1.76    9.93  32
  -1  -7  -2   59.13   10.99  32
  -1  -5  -2   -4.89    9.03  32
  -1   1  12   -7.77    9.52  32
   0  -3  -3  454.87   14.30  32
   0   2   8    4.04    8.30  32
   0   2   9   18.04    8.39  32
   1  -8  -5    8.18   12.12  32
   1  -5  -5  266.66   11.16  32
   1   2  12   13.77   10.98  32
   2  -8  -6    5.72   11.66  32
   2  -7  -6   -4.07   12.05  32
   2  -6  -6   -0.65   10.28  32
   4  -7  -7   53.24   14.17  32
   4  -6  -7   15.14   11.68  32
   5  -4  -6   67.78   12.32  32
   6  -5  -6    5.16   16.19  32
  -3  -7   4    1.27   22.76  32
  -3  -2   8  113.16   14.45  33
  -3  -2  13    9.24   19.35  33
  -2   0   7   54.77   12.78  33
  -2   0  12  116.07   15.74  33
  -1  -6  -2  239.57   14.36  33
   0   1   2   31.91   16.42  33
   0   2   7  564.94   15.67  33
   0   2  10  110.50   14.69  33
   1  -7  -5   82.97   15.05  33
   1  -6  -5   44.86   15.39  33
   2  -3  -5    1.32   12.85  33
   3  -4  -6  260.36   14.13  33
   6  -1  -2    4.88   16.23  33
  -3  -2  14    1.58   13.71  33
  -2   0  13   -3.71   11.37  33
  -1   1   5    2.66    9.44  33
  -1   1  13   17.93   10.86  33
   0  -9  -3   -4.84   13.77  33
   0   2   6  224.23   10.02  33
   0   2  11  345.92   12.57  33
   1  -3  -4 1076.80   17.45  33
   1   2  13  102.46   13.31  33
   4  -4  -6  114.59   11.32  33
  -3  -2   7  161.21   13.74  34
  -2  -8   1    4.22   15.82  34
  -2   0   6  178.98   12.32  34
  -1  -9  -1   59.16   19.63  34
  -1  -3  -1  413.71   18.90  34
  -1   1  14   37.99   18.64  34
   0   2  12   40.44   15.66  34
   1   2   3 3985.41   37.95  34
   3  -5  -6   10.54   14.87  34
   5  -5  -6    2.15   16.39  34
   5  -3  -5   56.28   14.74  34
   5  -1  -3   -1.42   13.88  34
   6  -4  -5   17.15   19.33  34
  -2   0  14  109.96   13.86  34
   0  -8  -3   12.55   12.02  34
   0  -4  -3 1097.35   17.51  34
   0   2   5   73.22    9.45  34
   0   2  13   19.52   13.21  34
   1  -9  -4    6.66   13.90  34
   2  -9  -5  -14.36   13.91  34
   2  -2  -4   23.89    9.15  34
   3  -8  -6   18.15   13.86  34
   3  -7  -6   27.70   11.69  34
   3  -6  -6   39.65    9.95  34
   4  -5  -6    4.25   10.21  34
   5  -2  -4   75.52   11.11  34
  -2  -4   1   37.96   15.98  34
  -3  -1  11   14.89   13.38  35
  -2  -7   1   -1.24   13.82  35
  -1   0   2  698.40   24.57  35
   0  -2  -2 1765.12   27.00  35
   2  -4  -5   67.24   12.79  35
   2   0  -2  277.49   16.99  35
   2   2   2  253.86   15.81  35
   3  -3  -5  171.98   13.69  35
   3   2   2  594.66   21.80  35
   4  -3  -5  -13.73   13.62  35
   4   0  -2   27.59   12.27  35
   4   2   3    7.14   14.53  35
   5  -6  -6   74.02   20.20  35
   6  -3  -4    8.76   15.96  35
   6  -2  -3  248.21   18.41  35
  -3  -1  10   31.85   10.02  35
  -3  -1  12  151.51   12.61  35
  -3  -1  13   -0.51   13.33  35
  -1  -8  -1    7.86   11.58  35
  -1   1   4   14.57    8.80  35
   0  -7  -3  220.01   12.50  35
   0  -5  -3  324.34   12.02  35
   0   2  14  115.42   13.63  35
   1  -8  -4   28.42   12.31  35
   1  -4  -4  426.47   12.80  35
   2  -8  -5   44.60   11.86  35
   2  -5  -5  573.39   13.02  35
   2   3   7   -0.97    9.98  35
   2   3   8   24.93   10.01  35
   2   3   9  131.95   12.66  35
   4  -8  -6   19.13   13.83  35
   4  -7  -6    6.70   11.54  35
   4  -6  -6  175.38   13.16  35
   5  -7  -6    8.48   13.78  35
   6  -5  -5    1.89   13.82  35
  -3  -1   9   28.07   14.21  36
  -3  -1  14   47.36   19.08  36
  -2  -9   2    3.06   18.63  36
  -2  -6   1  267.14   18.08  36
  -2   0   5 1099.28   21.12  36
  -2   1  10   12.06   14.24  36
  -2   1  11    7.60   13.66  36
  -1   2   9  233.26   13.10  36
  -1   2  10    3.93   13.92  36
  -1   2  11   44.41   13.36  36
   0  -6  -3   20.90   12.61  36
   1  -2  -3  127.93   13.58  36
   1   3   8  414.65   16.86  36
   1   3   9   54.75   14.02  36
   1   3  10   19.98   16.06  36
   2  -7  -5  127.51   14.81  36
   2  -6  -5   26.73   15.34  36
   2  -1  -3  734.94   19.71  36
   2   3  10  240.03   17.94  36
   3   3   8   69.27   16.76  36
   5  -4  -5   75.38   17.42  36
   5   2   6  220.35   24.44  36
  -3  -1   8    2.49    8.25  36
  -2   1   9   73.49    8.76  36
  -2   1  12   60.05   11.61  36
  -2   1  13    4.20   10.86  36
  -1   2   8  259.92   10.51  36
  -1   2  12  144.17   11.98  36
   0   2   4   30.71    9.70  36
   1 -10  -3   88.76   16.85  36
   1  -7  -4  167.95   11.99  36
   1  -6  -4    0.81    8.78  36
   1  -5  -4   10.22    8.86  36
   1   3   7  144.06    9.88  36
   1   3  11   83.20   11.71  36
   2   3   6  281.68   11.70  36
   2   3  11   -5.86   13.39  36
   3  -9  -5   13.69   13.28  36
   3  -4  -5   13.22    8.94  36
   3  -2  -4    1.40    9.06  36
   3   3   7   16.30   11.70  36
   3   3   9   85.61   14.15  36
   3   3  10   35.37   14.13  36
   4  -2  -4  101.68    9.62  36
  -3  -3   5  115.05   16.76  36
  -2  -5   1  246.16   18.54  36
  -3  -2   6   -0.16   11.72  37
  -2   1   8  111.60   12.53  37
  -1  -7  -1   78.70   15.06  37
  -1  -4  -1  842.55   19.89  37
  -1   2   7    4.41   11.75  37
  -1   2  13   14.69   16.62  37
   0  -9  -2    3.56   16.28  37
   1   3   6   14.15   11.73  37
   1   3  12    3.59   18.29  37
   3   0  -2   24.31   11.20  37
   3   3   6   20.69   13.75  37
   4  -4  -5   26.70   15.13  37
   4  -1  -3  182.41   14.08  37
   5   0  -1   71.06   15.16  37
   5   2   5   24.79   20.55  37
  -4  -4  11    3.89   13.89  37
  -2   1   7  145.51    9.88  37
  -2   1  14    3.38   12.86  37
  -1  -9   0   77.69   13.83  37
  -1  -6  -1   10.07    8.91  37
  -1  -5  -1   27.95    9.28  37
  -1   2  14   17.58   12.85  37
   0  -1  -1  320.65   16.20  37
   0   3   9  135.39   11.09  37
   0   3  10   36.90    9.81  37
   0   3  11   14.14   10.85  37
   2  -9  -4   41.53   14.06  37
   2  -3  -4 1158.24   17.36  37
   2   3   5   18.85    8.52  37
   3  -8  -5   13.87   11.41  37
   3  -7  -5  224.88   13.36  37
   3  -5  -5  111.18   11.60  37
   5  -5  -5   60.74   12.17  37
   6  -4  -4    2.99   13.53  37
  -4  -5  10  148.39   26.07  37
  -3  -8   5   43.66   24.24  37
  -3  -1   7    2.24   11.66  38
  -3   0  11   31.11   13.53  38
  -3   0  12   44.84   15.89  38
  -2  -1   3    4.00   13.67  38
  -1   2   6   67.71   10.76  38
   0  -8  -2   81.73   14.56  38
   0   3   8    1.76   11.35  38
   0   3  12    4.72   15.23  38
   1  -9  -3   16.47   16.38  38
   1   2   2 3206.66   37.22  38
   3  -6  -5   78.84   14.83  38
   3  -1  -3   14.40   10.78  38
   3   3   5   12.18   14.07  38
   4  -5  -5   70.92   14.84  38
   5  -6  -5   23.57   16.53  38
   5  -3  -4   16.07   14.42  38
   6  -1  -1   13.66   16.31  38
  -4  -4  10   38.68   14.13  38
  -4  -3  12   30.22   13.85  38
  -3   0  10  100.38   10.86  38
  -3   0  13   17.51   13.29  38
  -3   0  14    7.22   13.33  38
   0 -10  -1   19.46   13.55  38
   0  -3  -2  297.63   13.02  38
   0   3   7   60.32    8.79  38
   0   3  13   17.71   12.74  38
   1  -1  -2 8718.87   56.81  38
   1   3   5   47.61    9.13  38
   2  -8  -4    9.61   11.75  38
   4  -8  -5  -11.24   13.68  38
   4  -7  -5   68.55   12.27  38
   4  -6  -5   -3.34   11.99  38
   5  -7  -5   -4.62   13.84  38
   6  -3  -3    1.39   11.47  38
  -4  -3  11  158.40   20.43  39
  -3   0   9  284.47   16.36  39
  -2  -8   2  176.50   17.55  39
  -1 -10   1   97.85   22.39  39
  -1  -2   0 1994.28   40.49  39
   1  -8  -3    5.10   13.98  39
   1  -3  -3   53.29   14.24  39
   2  -4  -4   10.84   12.81  39
   4   3   7    4.34   19.67  39
   4   3   8   42.79   22.10  39
   5  -2  -3  148.36   15.57  39
   5  -1  -2  104.68   15.37  39
   6  -5  -4   16.87   19.33  39
   6  -2  -2   78.00   16.86  39
  -2   0   4  107.58   11.17  39
  -2   1   6 1557.48   19.65  39
  -2   2  10  198.26   11.37  39
  -2   2  11   32.96    9.75  39
  -2   2  12  144.18   12.15  39
  -1  -8   0   57.72   12.21  39
  -1   1   3  326.08   13.16  39
  -1   2   5   24.46    8.88  39
   0  -7  -2   13.86   10.39  39
   0   2   3    3.27    8.51  39
   0   3   6  730.61   14.41  39
   1 -10  -2    7.09   14.39  39
   2 -10  -3   33.25   14.53  39
   2  -7  -4   88.11   11.02  39
   2  -6  -4   11.31    8.65  39
   2  -5  -4   58.03    9.07  39
   2   3   4   22.70    8.43  39
   3  -9  -4   31.26   13.67  39
   3  -3  -4  126.68   10.08  39
   4  -3  -4  441.96   12.79  39
   5  -4  -4  212.50   12.18  39
   6  -6  -4   29.00   14.22  39
   5   2   4   65.71   23.03  39
  -4  -5   9  307.87   24.21  40
  -4  -4   9    0.30   15.89  40
  -4  -3  10  178.74   17.83  40
  -4  -2  13    0.67   22.35  40
  -3   0   8  169.02   13.17  40
  -2   2   9   41.29   11.71  40
  -2   2  13    8.35   17.95  40
  -1   3  10   30.25   13.66  40
  -1   3  11    5.04   15.68  40
  -1   3  12   45.15   15.51  40
   1  -7  -3  213.62   16.28  40
   1   0  -1    0.48   17.30  40
   4   3   6    4.24   16.24  40
  -4  -2  12   -1.04   13.47  40
  -2  -9   3   16.69   13.37  40
  -2   2  14    9.00   12.77  40
  -1   3   9  434.89   13.18  40
  -1   3  13   42.86   13.05  40
   0  -9  -1  158.90   13.17  40
   0  -6  -2  616.51   14.01  40
   0  -5  -2  168.65   10.77  40
   0  -4  -2   19.56    8.92  40
   1  -6  -3  234.80   10.82  40
   1  -4  -3    5.55    8.08  40
   1   3   4   -2.17    8.73  40
   2  -9  -3  234.75   13.25  40
   2  -2  -3   36.15   10.00  40
   3  -8  -4   21.60   11.58  40
   3  -4  -4    8.98    8.70  40
   3   3   4    1.66   10.14  40
   4  -9  -4   -9.55   13.54  40
  -4  -6   9   -2.61   28.47  40
  -4  -2  11   17.81   16.03  41
  -3  -2   5  471.03   18.85  41
  -3  -1   6  149.24   13.75  41
  -3   1  11   -5.59   14.70  41
  -3   1  12  153.05   16.68  41
  -3   1  13   80.95   18.96  41
  -3   1  14   29.84   20.03  41
  -2  -7   2   11.34   13.53  41
  -2   2   8   22.69   11.63  41
  -1   3   8   26.89   11.58  41
   0   3   5  487.28   14.21  41
   1  -9  -2   16.65   16.11  41
   1  -5  -3    8.81   12.68  41
   1   4   9   97.97   16.45  41
   1   4  10   11.80   15.50  41
   1   4  11   34.95   18.64  41
   2   4   9    2.26   15.94  41
   2   4  10   43.85   19.26  41
   3  -7  -4    2.62   13.88  41
   4  -8  -4   21.86   18.88  41
   4  -4  -4   39.85   15.31  41
   5  -8  -4   66.80   21.33  41
   5  -5  -4    7.80   16.90  41
   6  -4  -3  120.02   17.31  41
  -3   1  10    5.03    9.49  41
  -2   1   5 1457.21   20.21  41
  -1  -9   1   58.12   11.60  41
  -1  -7   0   14.38   10.32  41
  -1   3   7  357.40   11.11  41
   0 -10   0   17.00   13.41  41
   1   4   8   39.55    9.70  41
   1   4  12   64.15   15.56  41
   2   4   8   -6.47   11.34  41
   3  -6  -4   63.40   11.11  41
   3  -5  -4  158.98   10.16  41
   4  -7  -4   57.83   12.06  41
   4  -5  -4   37.14   11.02  41
   4  -2  -3  217.49   11.35  41
   5  -7  -4    0.70   13.86  41
   5  -6  -4   67.10   12.15  41
   4   1   0  220.39   29.00  40
   4   2   2   52.89   20.94  41
   6   0   1   49.84   25.26  41
  -4  -3   9    7.32   16.01  42
  -4  -2  10   -1.15   15.85  42
  -4  -1  13   20.89   20.80  42
  -3   0   7  307.72   14.60  42
  -2   2   7  237.42   13.32  42
   0  -8  -1    2.05   14.23  42
   0   1   1  315.48   17.73  42
   0   4  10   35.22   15.66  42
   0   4  11    7.69   15.39  42
   0   4  12  107.00   18.79  42
   2  -8  -3    8.46   13.65  42
   2   4   7   43.96   14.11  42
   3  -2  -3  206.67   12.81  42
   4  -6  -4   -1.13   14.48  42
   4   3   5  161.81   18.72  42
   5  -3  -3   18.32   14.35  42
   6  -5  -3   -0.75   19.35  42
  -4  -1  12   37.56   13.48  42
  -3   1   9  128.93   11.08  42
  -1 -10   2   35.42   15.62  42
  -1   2   4   17.13    9.39  42
   0   4   9   77.57    9.93  42
   1 -10  -1    0.77   13.90  42
   1  -8  -2  160.15   11.58  42
   1   4   7   20.42   10.22  42
   2 -10  -2    3.77   13.50  42
   2   3   3   49.97    9.09  42
   3  -9  -3   87.12   13.73  42
   3   4   9   99.27   14.91  42
   6  -6  -3   11.29   13.81  42
   6  -3  -2   89.45   12.34  42
  -3  -7   5   49.27   19.98  42
   2   2   1  145.10   17.84  42
  -4  -1  11    0.66   15.47  43
  -2  -6   2  117.69   16.23  43
  -2   3  11   11.16   15.45  43
  -2   3  12   36.46   15.29  43
  -2   3  13   -3.60   17.71  43
  -1  -6   0  247.60   14.77  43
  -1   3   6  221.70   13.43  43
   0   4   8   20.51   13.88  43
   2  -7  -3    6.13   14.85  43
   2  -3  -3  234.17   14.39  43
   2   4   6   20.73   13.99  43
   3   4   8    6.98   19.11  43
   4  -9  -3   27.85   18.88  43
   4  -1  -2   47.38   12.47  43
  -4  -2   9   97.13   12.59  43
  -3   1   8   44.34    8.58  43
  -3   2  12    4.01   10.87  43
  -3   2  13   11.00   12.66  43
  -2   2   6   -4.07    8.73  43
  -2   3  10    4.51    9.36  43
  -1   4  11   43.23   11.28  43
  -1   4  12    5.96   12.74  43
   0  -7  -1    2.56   10.75  43
   0   3   4   18.59    8.37  43
   0   4   7    4.40    8.10  43
   1  -2  -2  803.02   17.44  43
   1   3   3    3.44    7.67  43
   1   4   6   73.51    8.99  43
   2  -6  -3    7.70    8.52  43
   3  -8  -3   80.77   11.97  43
   3   4   7  298.68   15.03  43
   5  -8  -3   -0.66   13.64  43
   5  -4  -3  164.18   11.89  43
  -4  -4   8    9.17   15.86  44
  -4  -1  10   15.88   16.00  44
  -4   0  13   10.21   20.16  44
  -3   2  11   33.43   15.32  44
  -2  -8   3    4.46   15.71  44
  -2   3   9   30.03   13.97  44
  -1  -8   1    8.17   13.88  44
  -1  -5   0  497.08   17.43  44
  -1  -3   0   21.55   14.25  44
  -1   4  10  135.07   15.24  44
  -1   4  13   25.98   20.94  44
   0  -9   0   25.68   16.59  44
   1  -7  -2   65.25   15.67  44
   2  -9  -2   12.64   16.13  44
   2  -5  -3    0.79   12.39  44
   2  -4  -3  124.70   14.08  44
   2  -1  -2  217.31   15.08  44
   3 -10  -2   43.74   19.44  44
   3   3   3  426.78   17.69  44
   4  -8  -3   36.01   16.24  44
   4  -3  -3  615.23   16.85  44
   4   0  -1   34.41   12.41  44
   5  -2  -2   65.99   15.14  44
   6  -2  -1  502.40   21.00  44
   6  -1   0   18.51   16.23  44
  -4   0  12    9.53   12.90  44
  -3   0   6  228.17   11.14  44
  -3   2  10  136.68   10.82  44
  -1  -4   0 1029.79   20.71  44
  -1   4   9   50.88    9.86  44
   0  -2  -1  535.21   17.61  44
   0   2   2 1514.80   23.43  44
   1  -9  -1    9.64   11.62  44
   3  -7  -3  204.17   11.40  44
   3  -3  -3   17.67    9.32  44
   5  -7  -3   21.35   11.42  44
   5  -6  -3   19.52   11.63  44
   5  -5  -3  244.24   12.06  44
   6  -4  -2   83.17   12.42  44
  -4  -5   8   53.12   22.63  44
   3   2   1   66.05   16.25  44
  -4  -3   8   28.61   16.17  45
  -4  -1   9   97.63   14.13  45
  -4   0  11   -4.40   15.58  45
  -3  -1   5   -0.96   12.16  45
  -3   1   7   13.64   11.67  45
  -2  -9   4    5.17   18.19  45
  -2   1   4   56.09   13.67  45
  -2   3   8    7.49   11.21  45
  -1   3   5   77.75   10.71  45
  -1   4   8    7.87   13.75  45
   0 -10   1   -2.77   19.36  45
   0  -6  -1  711.74   17.46  45
   0   4   6  137.91   12.51  45
   1  -6  -2  294.23   14.38  45
   1   4   5  364.52   14.42  45
   2   4   5  344.24   17.21  45
   3  -6  -3   11.35   15.06  45
   3  -1  -2   33.80   11.93  45
   3   4   6  330.86   19.00  45
   4  -7  -3  461.68   18.98  45
   4  -4  -3   62.32   12.52  45
   4   3   4   69.25   17.17  45
   5  -1  -1  202.94   16.62  45
  -3   2   9  342.01   12.68  45
  -1  -9   2    4.79   11.19  45
   1 -10   0  199.46   14.83  45
   1  -3  -2   53.31   10.03  45
   1   5  10    4.55   12.97  45
   1   5  11   30.73   15.58  45
   2 -10  -1   50.42   14.23  45
   2  -8  -2  154.45   11.43  45
   3  -9  -2   18.01   11.37  45
   3  -5  -3  223.60   10.53  45
   3  -4  -3   40.52    9.29  45
   4  -6  -3   67.36   10.81  45
   4  -5  -3   30.85   10.92  45
   6  -7  -2   67.71   16.38  45
   6  -5  -2  -11.69   13.82  45
  -3  -8   6  180.77   25.66  45
   1   1   0  710.46   41.28  45
  -4  -2   8  100.80   14.99  46
  -4   0  10  110.49   16.57  46
  -4   1  13   -7.41   21.28  46
  -2  -5   2  285.69   16.70  46
  -2   0   3   98.44   14.53  46
  -2   3   7  526.00   14.84  46
  -2   4  13   -1.30   20.80  46
  -1   1   2 9740.33   61.38  46
   0  -8   0  232.36   15.71  46
   0  -5  -1  566.97   17.36  46
   0   5  11  151.82   19.35  46
   1  -5  -2 1236.98   20.03  46
   1  -4  -2   11.63   12.69  46
   1   5   9  142.15   16.76  46
   4  -9  -2   58.88   18.95  46
   5   0   0    6.45   13.64  46
   6  -6  -2   21.05   19.31  46
  -4   1  12  180.14   14.27  46
  -3   2   8  246.50   10.41  46
  -3   3  12   14.60   12.82  46
  -3   3  13   -7.20   12.74  46
  -2   2   5   97.29    8.83  46
  -2   4  11   14.48   10.66  46
  -2   4  12   87.15   13.30  46
  -1 -10   3    2.85   13.31  46
  -1  -7   1  284.64   13.38  46
  -1   2   3  120.83   10.05  46
  -1   4   7    1.95    7.93  46
   0  -3  -1    7.16    9.05  46
   0   5   9   34.66   11.12  46
   0   5  10    6.45   10.71  46
   1  -8  -1  713.41   15.05  46
   1   2   1    0.39    8.32  46
   1   5   8   24.75   11.55  46
   2  -7  -2   84.91   11.02  46
   2   5   9   53.49   13.90  46
   5  -8  -2   13.25   13.48  46
   5  -3  -2   35.86   10.82  46
  -4   1  11  123.12   16.49  47
  -3   3  11   -3.31   14.90  47
  -2  -7   3  371.81   17.97  47
  -2   4  10   54.02   16.04  47
   0  -4  -1  387.59   16.52  47
   0   3   3  461.57   16.54  47
   0   4   5  223.36   13.16  47
   2  -9  -1   14.88   16.09  47
   2   5   8  186.73   18.59  47
   3 -10  -1   54.10   19.17  47
   3  -8  -2   31.70   15.23  47
   3   4   5   17.92   13.25  47
   4  -2  -2  157.81   13.67  47
   6  -3  -1   48.67   16.51  47
  -4  -1   8   26.50   10.08  47
  -4   0   9   -1.47    9.52  47
  -3   1   6    3.45    8.42  47
  -3   3  10   12.63   10.95  47
  -2   4   9  195.87   10.88  47
  -1   5  11    5.79   12.68  47
  -1   5  12   -6.34   15.00  47
   0  -9   1   22.41   11.80  47
   0   5   8   70.90    9.72  47
   1   4   4   22.52    8.61  47
   1   5   7   -3.22    9.42  47
   2  -2  -2  456.72   14.47  47
   2   4   4  196.31   10.86  47
   4  -8  -2   35.64   11.72  47
   5  -7  -2   75.92   11.62  47
   5  -4  -2   -6.85   10.34  47
  -4   1  10  102.79   16.27  48
  -3   0   5   44.33   12.78  48
  -2  -4   2   50.00   13.57  48
  -2   3   6  256.48   13.16  48
  -1   3   4 1222.28   19.86  48
  -1   4   6   34.16   11.54  48
  -1   5  10   14.52   15.24  48
   1  -9   0   48.24   16.95  48
   1  -7  -1   58.79   12.68  48
   2  -6  -2  156.42   13.24  48
   2   3   2    3.84   11.82  48
   2   5   7   -0.34   15.74  48
   3  -7  -2   26.54   13.98  48
   5  -6  -2  100.32   16.68  48
   5  -5  -2   20.52   14.32  48
   6  -4  -1  117.41   16.98  48
  -3   2   7  424.19   12.06  48
  -3   3   9   11.08    9.41  48
  -2   4   8  110.34   10.58  48
  -1  -8   2    8.49   10.03  48
  -1   5   9   77.45   11.89  48
   0 -10   2    4.46   13.99  48
   0  -7   0   55.37    9.20  48
   0   5   7  454.40   13.18  48
   2 -10   0  110.57   14.72  48
   2  -5  -2    9.44    9.12  48
   3  -9  -1  156.63   12.67  48
   3  -2  -2  168.26   10.39  48
   4  -7  -2   72.90   10.53  48
   5  -9  -1    3.61   15.66  48
   6  -7  -1    7.43   15.87  48
   5   2   3    0.47   25.51  47
  -4   2  12   98.86   18.98  49
  -2  -8   4   60.49   16.27  49
  -1  -6   1   87.82   13.39  49
   1 -10   1   78.38   20.06  49
   1   3   2   10.53   12.07  49
   1   5   6  207.90   15.36  49
   2  -8  -1   87.44   14.72  49
   2  -4  -2    0.66   11.48  49
   2  -3  -2 1173.89   21.10  49
   2   0  -1  200.85   16.58  49
   3  -6  -2   15.46   12.07  49
   3   0  -1   62.42   12.75  49
   4  -9  -1  103.62   19.55  49
   4  -6  -2   45.54   14.47  49
   4  -3  -2   50.80   13.07  49
   4   4   6   65.77   20.34  49
   5  -2  -1   32.44   15.10  49
   6  -6  -1   95.01   19.95  49
   6  -5  -1   82.93   18.36  49
   6  -2   0   23.56   16.44  49
  -4   0   8   -1.96    9.82  49
  -4   1   9   23.81    9.65  49
  -4   2  11   56.40   11.28  49
  -3   3   8   -0.47    9.82  49
  -3   4  12   48.80   12.63  49
  -2   2   4   28.49    8.94  49
  -2   5  11   10.07   12.92  49
  -2   5  12    2.31   14.76  49
  -1   5   8   38.31    9.33  49
   0   4   4  385.89   11.94  49
   1  -6  -1   50.08    9.27  49
   2   5   6    0.54   11.08  49
   3 -10   0   17.26   13.57  49
   4  -5  -2  204.85   12.40  49
   4  -4  -2  140.33   10.18  49
   5  -8  -1   -0.64   13.46  49
  -4  -3   7   90.34   17.61  49
  -3  -6   5  142.28   19.52  49
  -4  -2   7   29.77   14.13  50
  -3   4  11    1.85   16.25  50
  -2  -9   5   38.60   18.74  50
  -2   4   7    6.89   11.19  50
  -1 -10   4   -2.98   18.70  50
  -1  -9   3  454.20   19.67  50
  -1   4   5   23.31   11.55  50
   0   5   6   21.94   14.16  50
   3  -5  -2   26.23   12.53  50
   3  -4  -2   90.39   13.32  50
   3  -3  -2  313.48   15.68  50
   3   4   4    5.12   13.11  50
   3   5   7   -3.52   19.07  50
   4 -10   0   -2.56   21.64  50
   5   3   5    2.94   24.08  50
  -4   2  10    3.12   10.79  50
  -3   2   6    9.77    8.26  50
  -3   4  10   64.74   11.33  50
  -2   1   3  664.62   16.99  50
  -2   3   5    2.29    8.43  50
  -2   5  10   15.97   10.36  50
  -1   5   7  619.25   14.05  50
   0  -8   1   -1.91   10.67  50
   0  -6   0   36.09    9.17  50
   0   6  10    4.95   13.40  50
   1  -8   0   82.40   11.23  50
   2  -9   0  -16.72   11.59  50
   2  -7  -1   56.20    8.97  50
   3  -8  -1   38.59    9.72  50
   4  -8  -1   25.27   11.52  50
   4  -1  -1  194.15   11.70  50
   5  -7  -1  227.41   13.45  50
  -2  -3   2  104.65   19.77  50
  -3  -2   4  255.18   20.07  50
   4   3   3    1.63   16.01  50
   6  -1   1   14.23   19.70  50
   6   0   2   -1.63   23.98  50
  -4  -1   7   -3.97   14.16  51
  -4   3  12   11.13   19.77  51
  -3   1   5    1.42   12.23  51
  -2  -6   3  486.73   19.88  51
  -2   5   9   90.21   15.79  51
  -1   0   1    4.94   17.45  51
  -1   6  11    9.97   21.00  51
   0   6   9    9.17   17.15  51
   1  -1  -1 1013.46   26.83  51
   1   4   3   51.26   12.25  51
   1   5   5    1.46   14.01  51
   1   6   9   12.84   18.91  51
   3   3   2  270.35   16.95  51
   5  -9   0   17.58   22.12  51
   5  -3  -1  397.05   18.07  51
   6  -3   0    3.16   16.18  51
  -4   1   8    0.19    9.64  51
  -4   2   9   10.39    9.22  51
  -4   3  11    0.53   12.90  51
  -3   3   7    3.62    8.06  51
  -3   4   9   62.99    9.55  51
  -2   4   6   11.97    8.27  51
  -1  -5   1  123.13   10.91  51
  -1   3   3   56.42    9.94  51
  -1   6  10   14.22   12.95  51
   0  -9   2  385.72   14.90  51
   1  -9   1   85.27   12.52  51
   1  -5  -1   -0.36    7.71  51
   1   6   8    0.45   13.20  51
   2 -10   1   27.85   14.03  51
   2   4   3  171.62   10.68  51
   3  -9   0    0.08   11.22  51
   4  -7  -1    6.09    9.51  51
   5  -6  -1   48.50   11.83  51
   5  -5  -1   -5.18   10.10  51
   5  -4  -1   21.82   10.46  51
   6  -7   0    7.28   13.58  51
  -5  -1  11    6.73   20.32  52
  -4   0   7  342.78   17.45  52
  -3  -1   4   84.12   13.92  52
  -2   5   8    2.42   13.14  52
  -1  -7   2  547.26   19.13  52
  -1   5   6  215.04   12.68  52
   0 -10   3   14.26   19.49  52
   0   3   2  291.17   15.41  52
   0   5   5   35.29   11.54  52
   0   6   8   15.41   15.22  52
   2   5   5   -2.51   13.14  52
   3  -7  -1   -1.38   14.48  52
   3   5   6    2.87   18.58  52
   4  -9   0    7.69   18.49  52
   4   4   5  153.07   21.10  52
   5  -1   0  478.74   19.74  52
   6  -6   0   28.36   19.63  52
   6  -4   0   17.49   16.04  52
  -4   3  10   57.49   11.39  52
  -3   4   8   93.49   10.45  52
  -3   5  11   10.75   12.34  52
  -1   2   2  802.49   17.35  52
  -1   4   4  414.93   12.11  52
  -1   6   9  157.65   12.19  52
   0  -5   0   18.97    7.66  52
   1 -11   3   18.74   16.49  52
   1 -10   2   23.21   11.76  52
   1  -7   0    4.33    8.76  52
   1  -4  -1  301.72   12.43  52
   1   6   7   81.17   11.81  52
   2  -8   0  316.90   12.72  52
   2  -6  -1  429.00   12.07  52
   2   6   8   16.51   13.39  52
   3 -10   1   71.35   13.81  52
   4 -10   1   36.30   15.55  52
   5  -8   0    7.42   13.25  52
   6  -5   0   22.07   13.52  52
  -4  -4   7   43.99   22.78  52
  -3  -7   6   55.66   19.31  52
  -5   0  11   11.29   18.30  53
  -3  -8   7   12.86   21.56  53
  -2   6  11    1.57   20.57  53
  -1   6   8   -8.09   15.31  53
   0  -7   1  641.43   16.96  53
   0   2   1  512.21   19.64  53
   0   4   3 1200.43   19.14  53
   0   6   7  125.25   15.62  53
   1  -3  -1  154.27   14.06  53
   1  -2  -1 2520.90   31.59  53
   3  -6  -1  248.48   13.66  53
   4  -6  -1   30.01   14.62  53
   4  -2  -1    1.61   12.48  53
  -4   2   8   97.88   10.74  53
  -3   2   5  379.23   12.20  53
  -3   3   6   51.46    8.77  53
  -3   5  10    1.15   10.51  53
  -2   3   4 1176.60   17.14  53
  -2   5   7   85.85   10.24  53
  -2   6  10  118.46   13.14  53
  -1  -8   3   28.62    9.87  53
   2  -5  -1   -5.91    9.24  53
   3  -8   0  186.51   11.18  53
   4  -8   0   -3.73   11.26  53
   4  -5  -1  689.90   14.06  53
   5  -7   0    8.08   11.39  53
  -5  -2  10   13.94   18.80  54
  -5  -1  10  129.19   19.84  54
  -5   1  11   11.13   18.38  54
  -4   1   7    6.38   14.26  54
  -4   3   9   87.04   16.18  54
  -4   4  11   -2.06   17.79  54
  -3   0   4   14.23   12.95  54
  -2  -7   4   -1.16   13.86  54
  -2   4   5   67.03   11.81  54
  -1 -10   5  187.04   21.81  54
  -1  -9   4   78.57   16.76  54
  -1  -4   1    1.53   12.05  54
  -1   5   5  264.30   13.10  54
   1  -8   1   35.53   14.97  54
   1   5   4  172.54   12.95  54
   2  -9   1   -7.48   16.31  54
   2   6   7   24.18   18.50  54
   3  -1  -1 1026.12   22.56  54
   3   5   5   -0.45   15.50  54
   4  -4  -1   14.27   12.63  54
   4  -3  -1  220.17   14.44  54
   5  -9   1   25.18   20.34  54
   6  -2   1    3.22   15.71  54
  -5   0  10    0.30   12.91  54
  -3   4   7   74.86   10.46  54
  -3   5   9    5.94   10.52  54
  -2   2   3   28.63   10.10  54
  -2   6   9   12.33   10.76  54
  -1   6   7   -1.71    9.29  54
   0  -8   2   52.53   10.63  54
   0  -4   0 1222.10   20.52  54
   0   5   4  351.37   11.24  54
   0   6   6   36.67    9.30  54
   1  -6   0  206.73   10.61  54
   1   6   6    2.07   11.09  54
   2 -11   3    1.42   16.14  54
   2 -10   2  201.65   15.10  54
   2  -7   0    3.79    8.28  54
   2  -1  -1   21.88    9.26  54
   2   5   4   20.51    9.68  54
   3  -9   1    2.46   11.28  54
   3  -5  -1  148.15   10.22  54
   4  -9   1    3.06   13.09  54
   5  -6   0   44.65   12.06  54
   6  -7   1   81.48   13.79  54
  -3  -3   4  124.38   28.13  52
  -2  -1   2   99.70   19.24  54
  -5  -3  10   15.11   22.08  55
  -4  -1   6    6.88   14.46  55
  -4   4  10  192.25   19.17  55
  -2  -9   6    1.34   18.32  55
  -2  -8   5  468.20   19.98  55
  -2   5   6  254.27   12.92  55
   0   7   9  157.91   20.79  55
   1  -9   2   70.15   17.46  55
   2  -4  -1  468.90   15.44  55
   3   4   3   61.65   14.52  55
   4  -7   0   12.82   13.54  55
   4   0   0    5.27   12.12  55
   5  -2   0  129.93   15.98  55
   6  -6   1   18.96   19.02  55
   6  -3   1  131.54   17.11  55
  -5   1  10   -4.80   12.88  55
  -5   2  11   15.53   14.79  55
  -4   2   7   15.62    9.96  55
  -4   3   8    4.18    9.51  55
  -3   1   4 1681.04   22.76  55
  -3   5   8   15.54    9.00  55
  -2   6   8  -10.47   10.88  55
  -1  -6   2    8.23    8.97  55
   0 -10   4   15.71   13.98  55
   0  -9   3  162.89   13.19  55
   1 -10   3    6.09   11.57  55
   2  -3  -1   12.86    9.96  55
   2   6   6  282.06   14.00  55
   3 -10   2   71.27   14.06  55
   3  -7   0  687.76   14.66  55
   3  -4  -1  247.98   11.24  55
   3  -3  -1   -1.91    7.68  55
   3  -2  -1  378.48   13.12  55
   4 -10   2   -2.70   13.35  55
   5  -8   1   18.35   13.50  55
   5  -5   0  164.19   11.45  55
   6  -5   1    9.46   13.42  55
   5   0   1   16.74   17.24  55
  -4  -2   6  335.46   19.23  56
  -4   0   6   27.87   13.52  56
  -4   4   9   -3.85   15.28  56
  -3   6  10   -3.13   17.64  56
  -2  -5   3  440.18   18.68  56
  -1   4   3    3.91   10.54  56
  -1   6   6   29.10   13.36  56
  -1   7   9  152.02   18.90  56
   0  -6   1  425.92   15.70  56
   0   7   8   -3.08   18.19  56
   1   4   2 1795.99   24.91  56
   1   7   8   38.28   21.52  56
   2  -2  -1 1030.32   21.24  56
   4   4   4   25.94   16.45  56
   5  -4   0   -9.86   14.49  56
   5  -3   0   21.90   14.78  56
   6  -4   1   71.64   16.41  56
   6  -1   2  212.29   21.23  56
  -3   3   5  127.47    9.71  56
  -3   4   6  177.75    9.76  56
  -2   0   2  215.23   13.78  56
  -2   4   4   13.61    8.40  56
  -2   6   7   19.83    9.13  56
  -1   5   4    5.51    7.99  56
  -1   7   8   47.61   13.27  56
   0  -3   0   65.42    9.96  56
   0   6   5   20.45    9.67  56
   1   3   1  398.64   15.36  56
   1   6   5  109.61   10.43  56
   2  -8   1  178.58   11.40  56
   2  -6   0   60.12    9.40  56
   4  -8   1   44.08   11.60  56
   4  -6   0  170.34   11.63  56
   5  -9   2   47.93   13.23  56
   3   1   0   10.12   18.59  56
  -5  -2   9    2.22   18.03  57
  -5  -1   9    3.45   18.09  57
  -5   0   9   54.67   15.93  57
  -5   2  10   37.14   18.69  57
  -4   1   6   52.28   12.29  57
  -4   5  10   27.95   17.88  57
  -3   5   7   51.25   13.72  57
  -3   6   9   33.41   17.84  57
  -2   5   5  571.55   14.95  57
  -1   3   2   61.13   13.14  57
   0   7   7   13.68   14.99  57
   1  -7   1   95.93   12.89  57
   1  -5   0  690.64   16.03  57
   1   5   3    1.21   11.29  57
   2  -9   2   -6.54   16.35  57
   2   3   1   65.05   13.68  57
   2   4   2  489.44   17.15  57
   3  -8   1  282.40   15.73  57
   5  -7   1   -2.17   16.11  57
   6  -7   2   12.53   20.59  57
  -5   1   9   45.63   11.21  57
  -4   3   7   39.63   10.23  57
  -4   4   8  114.20   12.04  57
  -3   2   4    3.87    8.85  57
  -2   3   3  204.89   10.71  57
  -2   7   9   13.80   12.49  57
  -1 -10   6  109.59   16.91  57
  -1  -7   3   17.87   10.77  57
  -1   1   1 2084.21   32.49  57
   0   4   2   21.92    8.25  57
   0   5   3  312.70   11.13  57
   1   7   7  124.76   14.00  57
   2 -10   3   23.38   11.47  57
   2   6   5  112.35   11.87  57
   3  -9   2   40.33   11.24  57
   3  -6   0   23.39    8.65  57
   4  -9   2   13.54   12.95  57
   4  -5   0  247.44   10.83  57
  -3   6   8  166.75   15.67  58
  -1  -9   5    1.03   16.15  58
  -1  -8   4  286.49   16.22  58
  -1  -3   1  354.98   19.23  58
  -1   6   5   43.80   13.78  58
  -1   7   7   21.18   15.00  58
   0  -7   2   18.86   12.60  58
   1  -8   2  157.90   15.72  58
   3 -10   3    0.43   18.82  58
   3   5   4   73.17   16.08  58
   3   6   6   23.47   20.19  58
   4 -10   3   28.45   20.44  58
   5  -8   2   20.30   18.77  58
   5  -6   1   28.75   16.17  58
   6  -6   2    2.86   18.91  58
  -5   2   9    0.67   10.78  58
  -5   3  10   25.96   13.12  58
  -4   2   6   78.68   11.02  58
  -4   5   9   -3.54   12.63  58
  -3   4   5   17.77    8.35  58
  -3   5   6   -1.28    9.71  58
  -2   1   2  195.15   12.05  58
  -2   6   6   -5.04    9.48  58
  -2   7   8   34.39   12.64  58
   0 -10   5    5.49   13.83  58
   0  -2   0 1032.55   24.20  58
   0   7   6  471.51   14.55  58
   1 -10   4   19.23   13.83  58
   1  -9   3   22.02   12.09  58
   2  -7   1   89.93    9.25  58
   2   5   3   90.85   10.99  58
   4  -7   1  168.23   11.13  58
   4  -4   0   -4.42    8.79  58
   4  -1   0   29.56    9.29  58
   6  -2   2   19.87   11.38  58
  -2  -9   7    6.60   20.53  59
   0  -9   4   23.45   16.77  59
   0  -8   3  320.22   17.02  59
   0  -5   1  136.80   12.53  59
   0   3   1    7.79   12.05  59
   0   6   4  184.92   15.03  59
   1   6   4  916.34   19.51  59
   1   7   6   -1.98   14.99  59
   2  -5   0 1225.98   19.56  59
   3  -7   1  133.38   15.29  59
   3  -5   0   13.74   12.24  59
   5  -9   3   36.30   20.50  59
   5  -5   1  236.79   16.02  59
   5  -1   1  922.07   23.15  59
   6  -5   2   76.76   19.43  59
   6   0   3    8.36   19.65  59
  -4   3   6   -2.77   10.03  59
  -4   4   7   43.28    9.80  59
  -4   5   8   -2.07   10.74  59
  -3   3   4  142.58    9.81  59
  -3   6   7  115.92   11.64  59
  -3   7   9    5.98   12.28  59
  -2   5   4   47.47    8.56  59
  -2   7   7  121.23   11.49  59
  -1  -5   2   61.21    9.82  59
  -1   7   6    2.83   10.75  59
   1  -6   1  168.36   10.46  59
   1  -4   0   10.89    9.82  59
   2  -8   2   83.78   10.98  59
   4  -8   2  324.28   13.58  59
   4  -3   0  101.03    9.88  59
   4  -2   0    7.83    8.80  59
   5  -7   2   97.53   11.90  59
   6  -7   3   20.34   15.39  59
   6  -4   2    8.77   11.25  59
   6  -3   2   47.87   11.73  59
  -3  -5   5    3.43   19.63  59
  -5  -3   9  132.32   24.18  59
   5   1   2   82.64   21.49  59
  -5  -1   8   90.06   16.48  60
  -5   0   8  325.33   18.85  60
  -5   1   8   18.54   15.82  60
  -5   3   9    2.26   18.22  60
  -5   4  10   22.94   20.96  60
  -2  -8   6   27.46   15.97  60
  -2  -6   4  181.38   16.90  60
  -1   5   3   13.05   11.64  60
   2 -10   4   11.72   19.38  60
   4  -9   3   32.66   18.99  60
   4  -6   1   47.69   14.75  60
   5  -4   1    1.19   14.36  60
   5  -2   1   52.04   15.39  60
  -5   2   8    2.07   11.25  60
  -4   6   9   -6.51   12.67  60
  -2  -7   5   20.54   10.09  60
  -2   2   2  462.07   14.48  60
  -2   4   3  101.52    9.68  60
  -2   6   5   29.63    9.97  60
  -1   2   1 2349.66   28.72  60
  -1   4   2   16.67    8.49  60
  -1   6   4   -0.20    7.83  60
  -1   8   8   19.96   15.12  60
   0  -1   0  489.63   24.40  60
   0   7   5  251.71   11.68  60
   2  -9   3  115.22   12.49  60
   2   6   4    2.78   10.70  60
   2   7   6   -2.69   12.85  60
   3 -10   4   11.31   13.15  60
   3  -9   3   44.80   11.53  60
   3  -8   2    1.56    9.94  60
   3  -4   0  493.79   13.21  60
   4 -10   4  119.99   16.05  60
   5  -3   1   21.28   10.29  60
  -4  -3   6   21.20   18.99  60
   4   5   5    9.40   26.71  60
  -4   0   5  217.18   14.58  61
  -4   1   5   30.85   11.95  61
  -3  -7   7   16.73   18.56  61
  -3   5   5  112.23   13.57  61
  -3   7   8   17.89   17.92  61
   0   8   7   25.64   18.03  61
   1   7   5   -3.75   14.93  61
   2  -4   0  211.80   14.20  61
   3   6   5  303.08   21.47  61
   5  -8   3    5.35   18.77  61
   6  -6   3   36.56   18.97  61
  -5   3   8    4.79   10.82  61
  -5   4   9   13.83   12.88  61
  -4   4   6  122.42   10.86  61
  -4   5   7   73.64   11.42  61
  -4   6   8   48.51   13.01  61
  -3   4   4    2.25    8.37  61
  -3   6   6   18.25    9.35  61
  -2   7   6    9.14   10.59  61
  -2   8   8    0.85   14.39  61
  -1   7   5   64.84    9.75  61
  -1   8   7   13.78   12.50  61
   0  -6   2    6.07    8.94  61
   1 -10   5    7.09   13.71  61
   1  -7   2  212.57   10.36  61
   1  -3   0 2674.33   27.80  61
   1   5   2   -1.35    8.08  61
   2  -6   1   30.08    8.84  61
   3  -6   1   14.44    8.51  61
   4  -7   2  370.16   12.42  61
   5  -9   4    8.28   15.37  61
   5  -6   2   20.69   11.72  61
  -3  -6   6  127.32   21.10  61
  -5  -2   8   -1.79   14.96  62
  -4   2   5   48.64   12.16  62
  -3   0   3  177.81   13.65  62
  -3   1   3   15.58   10.89  62
  -3   7   7   -3.07   14.70  62
  -1  -9   6   80.09   16.68  62
  -1  -6   3   29.24   12.73  62
   0 -10   6   -8.01   19.32  62
   0   5   2  189.54   13.31  62
   0   6   3   26.49   11.32  62
   1  -9   4  157.87   17.81  62
   1  -8   3    6.56   14.94  62
   1   6   3  456.88   17.00  62
   3  -3   0  770.48   17.13  62
   3   4   2   51.98   14.83  62
   4  -5   1   84.93   12.57  62
   6  -5   3   57.24   19.10  62
   6  -1   3  119.65   20.16  62
  -3   2   3  193.63   10.03  62
  -2   3   2 1010.03   17.61  62
  -2   6   4    9.25    8.04  62
  -2   8   7   19.80   12.72  62
   0  -9   5  204.79   13.37  62
   0   8   6   23.68   12.64  62
   1  -5   1  691.02   14.21  62
   1   4   1  714.03   16.78  62
   2  -7   2   67.79    8.95  62
   3  -7   2  125.62   11.38  62
   4  -9   4   -2.21   13.06  62
   4  -8   3   45.89   11.92  62
   5  -7   3   -5.70   11.29  62
   5  -5   2   18.85    9.91  62
  -4  -1   5    0.36   14.07  62
   4   1   1  178.65   18.71  62
  -5   1   7    9.42   15.78  63
  -5   4   8   66.60   18.64  63
  -5   5   9   15.58   21.50  63
  -4   3   5   11.49   13.06  63
  -2   5   3    9.61   11.44  63
  -2   7   5  113.25   13.58  63
  -1  -8   5   24.00   14.04  63
  -1  -7   4  418.22   18.37  63
  -1   6   3  219.89   12.85  63
  -1   8   6    0.95   16.30  63
   0  -8   4   31.24   14.99  63
   0  -7   3   95.48   13.27  63
   0  -4   1  175.71   15.65  63
   0   7   4   -1.71   12.87  63
   1   2   0 2135.06   40.92  63
   2 -10   5   36.88   19.19  63
   2  -3   0  739.38   18.99  63
   2   7   5    1.47   17.82  63
   3 -10   5   -4.11   18.72  63
   3  -2   0  341.20   15.21  63
   3   0   0  225.60   15.82  63
   3   5   3   81.13   14.09  63
   6  -4   3   25.17   18.58  63
   6  -3   3   19.17   18.69  63
   6  -2   3    6.29   18.38  63
  -5   0   7   11.22   11.32  63
  -5   2   7   64.33   11.96  63
  -4   5   6   15.22    9.48  63
  -4   6   7   12.12   10.68  63
  -3   5   4  163.81    9.66  63
  -3   6   5   49.69   10.01  63
  -3   7   6    2.66   10.92  63
  -1   3   1  158.31   10.64  63
  -1   5   2  999.40   15.89  63
  -1   7   4  140.41   10.62  63
   0   4   1  314.37   12.48  63
   1   7   4   28.91   11.10  63
   1   8   6  133.03   15.89  63
   2  -9   4   97.80   12.17  63
   2  -8   3  116.25   10.95  63
   2   5   2  340.54   12.84  63
   3  -9   4   26.87   11.22  63
   3  -8   3    0.64    9.88  63
   3  -5   1   40.95    8.98  63
   3  -1   0  488.34   15.47  63
   4  -6   2    5.64   10.27  63
   4  -4   1    8.76    8.50  63
   5  -8   4  208.27   14.55  63
   6  -6   4   -1.92   13.31  63
  -2  -4   3    7.86   15.29  63
  -1  -2   1   68.11   16.98  63
  -5   3   7    5.20   15.60  64
  -4   4   5   32.31   14.48  64
  -4   7   8    1.29   19.13  64
  -3   3   3   18.90   12.59  64
   2  -5   1  458.35   15.75  64
   2   6   3  187.76   14.96  64
   5  -4   2   51.91   14.01  64
   5   0   2    0.48   13.45  64
  -5   5   8    5.60   12.55  64
  -3   8   7   21.38   12.41  64
  -2   4   2    2.98    7.37  64
  -2   8   6    9.57   10.23  64
  -1   8   5   22.74   10.41  64
   0   1   0  452.81   23.21  64
   0   8   5   16.93   10.57  64
   1 -10   6   19.82   13.45  64
   1  -6   2   27.64    9.00  64
   1  -2   0 7661.48   51.57  64
   4  -3   1   13.69    8.39  64
   5  -6   3   -7.06   11.25  64
   5   2   3    0.72   25.24  63
  -5  -1   7  282.46   18.93  65
  -5   4   7    2.38   15.44  65
  -4   6   6  180.45   16.55  65
  -3  -1   3  844.68   26.96  65
  -2  -8   7  100.95   16.75  65
  -1  -4   2    3.87   11.96  65
   0 -10   7   93.49   19.67  65
   1  -9   5  174.94   17.74  65
   1   8   5  102.18   18.37  65
   2  -2   0   26.72   12.97  65
   2   4   1  176.54   14.44  65
   3   6   4   15.50   18.38  65
   4  -7   3   10.43   13.64  65
   5  -3   2  678.51   19.00  65
   6  -5   4   -0.80   18.41  65
   6   0   4   29.92   19.61  65
  -4   5   5   59.76   10.20  65
  -4   7   7   58.54   12.75  65
  -3   4   3   51.35    8.72  65
  -3   6   4   68.47   10.08  65
  -3   7   5  229.38   12.65  65
  -2   6   3    8.84    7.82  65
  -2   7   4   88.47   10.07  65
  -1  -9   7   37.13   13.93  65
   0   6   2  583.05   13.14  65
   0   7   3  227.31   11.28  65
   1  -8   4    5.86   10.53  65
   1  -7   3  307.36   11.19  65
   2 -10   6   66.74   13.64  65
   2  -6   2  991.30   15.36  65
   2   7   4    5.62   10.49  65
   3 -10   6   19.69   13.47  65
   3  -6   2  715.16   13.44  65
   3  -4   1  457.17   12.65  65
   4  -9   5  120.14   13.97  65
   4  -8   4   30.26   11.53  65
   5  -8   5    7.50   13.27  65
   5  -7   4    3.80   11.13  65
   5  -2   2    7.67   10.36  65
   5  -1   2    9.28    9.78  65
   4   4   3   83.42   24.10  65
  -5   5   7   -3.29   18.09  66
  -4   2   4  114.11   12.90  66
  -2   8   5   37.85   14.97  66
  -1   4   1  339.84   15.48  66
   0  -9   6  117.61   17.07  66
   0  -5   2  241.12   13.55  66
   1   6   2  211.37   13.25  66
   3  -9   5  309.68   17.50  66
   3  -7   3  512.46   17.12  66
   4  -5   2  119.64   12.74  66
   4  -2   1  262.76   14.56  66
   4   0   1    1.61   12.16  66
   5  -5   3   15.40   13.56  66
   6  -6   5   86.17   21.98  66
   6  -4   4   56.00   18.80  66
  -5   2   6  220.51   12.23  66
  -5   3   6   13.47   11.37  66
  -4   1   4   40.00    9.18  66
  -4   3   4  459.69   12.62  66
  -3   8   6   26.90   12.31  66
  -2  -7   6    0.00    9.69  66
  -2   5   2   10.84    8.38  66
  -1   6   2  275.31   10.65  66
  -1   7   3  192.62   10.93  66
  -1   8   4   34.60   10.92  66
  -1   9   6    6.89   14.62  66
   0   2   0 1026.29   24.15  66
   0   5   1  581.50   14.01  66
   0   8   4   45.38   10.87  66
   1  -4   1  152.89   11.14  66
   1   7   3    7.11    9.08  66
   2  -9   5    8.48   11.57  66
   2  -8   4   65.63   10.89  66
   2  -7   3  343.41   11.28  66
   3  -8   4  264.31   11.70  66
   4  -1   1  116.70   10.47  66
   4   5   4   31.85   24.18  66
  -5   1   6   99.01   14.18  67
  -4   4   4   16.31   14.60  67
  -4   6   5    5.37   14.35  67
  -4   7   6   18.75   16.46  67
  -3   5   3  244.00   13.45  67
  -2  -6   5   -0.56   14.61  67
  -2  -5   4  133.80   14.28  67
  -2   9   6    1.39   18.82  67
  -1  -8   6   29.85   16.70  67
   0  -8   5   50.19   14.73  67
   0  -6   3    2.32   12.35  67
   1 -10   7   42.00   19.36  67
   1   5   1   34.44   11.88  67
   2  -4   1 1063.93   19.03  67
   2  -1   0  557.96   19.24  67
   4  -6   3  131.63   14.66  67
   6  -3   4   94.66   18.84  67
   6  -2   4   19.01   18.39  67
   6  -1   4   32.22   18.43  67
  -5   4   6   52.14   11.79  67
  -5   6   7    3.74   12.56  67
  -1  -5   3 1246.12   20.87  67
   0 -10   8  230.73   15.71  67
   0  -7   4  253.85   11.34  67
   0  -3   1  312.14   13.30  67
   1   8   4   25.75   12.73  67
   3 -10   7    1.98   15.44  67
   4  -9   6   30.02   13.11  67
   4  -7   4   13.54    9.26  67
   5  -6   4    9.67   10.98  67
   6  -5   5   16.36   12.93  67
   3   3   1    2.86   16.57  67
  -4   0   4  844.78   21.26  68
  -3  -7   8    8.32   18.38  68
  -3   7   4  -15.39   13.00  68
  -3   8   5    1.47   14.64  68
  -2   7   3   14.98   13.43  68
  -2   8   4   25.38   14.87  68
  -1  -7   5  607.88   19.54  68
  -1   5   1    2.84    9.96  68
  -1   9   5   20.94   17.27  68
   0   9   5   17.78   18.96  68
   1  -9   6   43.13   16.69  68
   1  -1   0   29.04   16.04  68
   1   3   0   22.53   13.99  68
   2 -10   7   17.15   18.75  68
   3  -5   2  363.84   14.33  68
   3  -3   1  521.43   15.11  68
   4  -8   5  252.56   17.05  68
   4  -4   2  359.01   14.49  68
   5  -8   6    4.44   18.82  68
   5  -7   5   21.66   16.96  68
   5  -4   3    7.35   13.51  68
  -5   0   6   -0.39    9.14  68
  -5   5   6   -0.29   10.74  68
  -4   5   4   33.40   10.18  68
  -3   3   2  252.79   11.44  68
  -3   6   3    5.00   10.17  68
  -2   2   1  844.34   17.72  68
  -2   3   1   13.20    9.66  68
  -2   6   2  123.87    9.24  68
  -2   9   5    3.91   12.09  68
  -1  -6   4   62.50    9.84  68
   0   3   0   64.59    9.49  68
   1  -5   2  170.41    9.89  68
   3  -9   6   22.61   11.30  68
  -4  -2   5  372.84   26.96  68
  -6   2   8   78.42   20.33  69
  -4  -6   9    2.60   21.45  69
  -4   7   5   84.26   15.71  69
  -4   8   6  -15.79   17.77  69
  -3   2   2  196.56   13.05  69
  -1  -9   8   -3.75   18.71  69
  -1   8   3  -12.54   12.57  69
   0  -9   7    4.21   16.03  69
   0   7   2    9.00   13.48  69
   0   8   3   23.25   14.97  69
   1  -8   5   -4.55   14.46  69
   2  -9   6   13.15   16.04  69
   2  -5   2  247.84   14.11  69
   2   6   2   14.48   13.15  69
   2   7   3   65.79   15.44  69
   3  -6   3   -8.61   12.24  69
   5  -3   3   63.76   14.32  69
   6  -4   5  122.53   19.00  69
  -5   6   6   68.36   13.26  69
  -4   6   4   19.24    9.34  69
  -3   4   2   93.94    9.42  69
  -2  -8   8  157.29   14.86  69
  -2   1   1   20.31    8.90  69
  -2   4   1  391.97   12.11  69
  -1   7   2   66.13   10.04  69
   1 -10   8    0.43   13.32  69
   1  -7   4   26.77    8.71  69
   1  -6   3  240.08   10.78  69
   2  -8   5   26.72   10.17  69
   2   0   0  509.01   19.84  69
   3  -8   5   55.61   10.16  69
   3  -7   4    6.83   10.62  69
   4  -9   7   52.72   13.29  69
   4  -5   3   13.19   10.34  69
   5  -5   4  132.42   12.35  69
  -5  -3   8   -0.66   25.08  69
  -6   1   8   -4.00   19.22  70
  -5   3   5   78.01   14.11  70
  -5   4   5   85.84   16.32  70
  -3  -6   7  192.43   18.53  70
  -3   1   2   40.75   11.61  70
  -3   8   4    3.18   14.81  70
  -1   9   4   -7.94   17.24  70
   0   6   1  786.22   16.87  70
   0   9   4   20.80   17.37  70
   1   7   2   64.24   13.49  70
   2 -10   8  125.70   19.31  70
   2  -7   4   17.25   12.06  70
   2  -6   3  630.84   16.03  70
   3   5   2   62.05   14.22  70
   3   6   3   43.47   15.71  70
   4  -3   2  153.45   13.21  70
   5  -6   5  179.18   16.68  70
   5   1   3   92.60   17.20  70
   6  -3   5    7.05   17.96  70
  -5   2   5   46.32    9.92  70
  -5   5   5   58.08   11.58  70
  -5   7   6    4.74   12.61  70
  -4   3   3  540.52   13.37  70
  -4   4   3   51.75    8.86  70
  -4   8   5    7.55   12.21  70
  -3   5   2   25.93    8.57  70
  -3   7   3  180.29   10.68  70
  -3   9   5   12.09   11.88  70
  -2   7   2   71.45   10.29  70
  -2   8   3    4.39    8.71  70
  -2   9   4   39.82   12.36  70
  -1   6   1   50.43    8.60  70
   0  -8   6  201.30   11.56  70
   0   4   0 1216.17   20.12  70
   1  -3   1  753.82   16.41  70
   1   8   3  183.28   12.08  70
   2  -3   1   10.17    9.57  70
   2   5   1  222.68   11.87  70
   2   8   4  147.55   16.07  70
   3  -2   1    9.43    8.19  70
   4  -8   6   30.60   11.16  70
   4  -7   5   56.94   11.69  70
   4  -6   4  381.20   12.75  70
   5  -7   6    3.61   13.04  70
   5  -2   3    9.29    9.53  70
  -5  -2   7   60.58   19.19  70
  -4   2   3  265.69   14.29  71
  -4   7   4   70.04   15.56  71
  -2   5   1   -2.19   12.17  71
  -1  -8   7  156.22   17.34  71
   0  -4   2  657.58   19.16  71
   1  -9   7  141.69   16.72  71
   1   4   0 1128.33   22.87  71
   1   6   1   10.14   11.49  71
   3  -9   7    0.61   17.02  71
   3  -4   2 1087.94   18.97  71
   3   7   4   19.32   22.07  71
   5  -4   4  109.64   14.03  71
   5  -1   3  120.05   14.67  71
   5   0   3   -1.15   12.84  71
   6  -2   5    4.47   18.09  71
   6  -1   5   99.92   19.34  71
  -6   3   7   26.79   12.66  71
  -6   4   7    6.23   14.82  71
  -5   6   5   16.18   10.84  71
  -4   5   3   32.30   10.35  71
  -3   6   2   18.84    8.17  71
  -1   2   0 7614.59   51.44  71
  -1   3   0 2698.94   27.83  71
   0  -7   5  101.24    9.75  71
   1 -10   9  120.59   16.13  71
   2  -9   7  225.32   12.89  71
   3  -8   6  124.60   12.07  71
   4  -9   8  -12.94   15.66  71
   6  -4   6  118.26   15.68  71
  -6   0   8    7.48   20.04  72
  -6   2   7   -4.11   17.78  72
  -5   1   5   79.79   14.04  72
  -3  -5   6   93.77   15.52  72
  -3   9   4   32.36   17.27  72
  -2  -7   7   -5.07   16.27  72
  -1  -9   9   22.76   18.64  72
  -1   4   0    8.12   13.57  72
  -1   8   2  195.36   14.22  72
  -1   9   3   20.12   14.40  72
   0  -9   8   17.16   15.55  72
   0   8   2  101.37   13.41  72
   3  -5   3    6.65   11.85  72
   4  -4   3   34.00   11.95  72
   4  -2   2   44.60   12.20  72
   5  -5   5   11.74   15.98  72
  -5   7   5   -8.32   12.76  72
  -4   6   3   59.87   10.33  72
  -4   8   4   14.06   12.27  72
  -3   8   3   58.67   11.09  72
  -2   6   1  433.08   11.50  72
  -2   9   3  225.40   11.95  72
  -1  -7   6   19.64   10.40  72
  -1   7   1   47.39    8.38  72
   0  -6   4    7.44    8.64  72
   0  -5   3  214.98   10.35  72
   0   5   0   16.19    7.45  72
   0   7   1    6.75    9.74  72
   0   9   3    0.99   12.07  72
   1  -8   6   43.69   10.26  72
   2  -8   6  182.09   10.91  72
   2  -4   2  167.98   10.27  72
   3  -7   5  152.56   10.65  72
   3  -6   4  522.06   12.18  72
   4  -8   7    1.16   13.17  72
   5  -7   7    9.39   13.07  72
   5  -6   6  205.30   12.58  72
   5   3   4   27.78   37.75  70
  -5  -1   6   -2.20   18.53  72
  -5   4   4  283.52   15.60  73
  -4   1   3  206.41   14.29  73
  -3  -7   9  133.41   19.56  73
  -3   7   2   15.03   13.39  73
  -2  -8   9  139.81   19.57  73
  -2   8   2  195.96   14.08  73
  -1  -3   2  215.97   16.90  73
   1  -4   2 1951.39   25.02  73
   2   7   2    9.79   15.06  73
   3  -9   8  290.20   20.11  73
   3  -1   1  506.40   17.01  73
   4  -7   6   24.09   16.11  73
   4  -5   4   24.55   14.64  73
   5  -3   4   34.70   13.52  73
   6  -3   6   31.80   19.64  73
  -6   1   7   49.54   12.88  73
  -5   3   4   15.61    9.89  73
  -5   5   4   -3.89   11.41  73
  -4   7   3  408.21   13.88  73
  -1   5   0  568.94   12.96  73
   1  -9   8    9.77   11.30  73
   1  -7   5  360.77   11.62  73
   1   8   2  127.31   11.85  73
   2  -9   8    4.09   11.17  73
   2  -7   5   82.31   11.03  73
   2  -5   3   15.46    9.06  73
   4  -6   5    5.17    9.74  73
   4  -1   2   43.15    9.03  73
  -3  -3   4  124.58   26.46  72
   2   1   0  249.56   27.72  73
  -4  -5   8   53.21   21.98  73
  -4  -1   4   45.80   15.01  73
  -3  -4   5   46.56   15.68  73
  -6   3   6    5.43   17.72  74
  -6   4   6   60.36   18.80  74
  -6   5   6   11.36   20.86  74
  -5   6   4   78.65   15.99  74
  -3   0   2   24.64   11.54  74
  -3   4   1  284.52   14.18  74
  -3   9   3   50.21   17.87  74
  -2  -6   6  272.57   17.28  74
  -2   0   1  204.94   16.60  74
  -2   7   1   65.61   11.72  74
  -1  -6   5  220.85   14.41  74
   0  -8   7  102.34   14.75  74
   1  -6   4   24.60   12.09  74
   1  -5   3   61.56   11.48  74
   1   5   0  561.00   17.22  74
   1   7   1   72.21   14.34  74
   1   9   3   10.82   17.57  74
   2  -6   4  475.38   14.98  74
   2  -2   1    6.08   12.41  74
   2   8   3    4.27   18.03  74
   3  -8   7    2.96   15.87  74
   3  -3   2  183.65   14.25  74
   5  -7   8   63.60   22.13  74
   5  -4   5   84.56   16.65  74
   6  -2   6   -8.44   21.39  74
  -5   2   4   76.68   10.62  74
  -5   7   4    7.15   12.87  74
  -4   4   2  135.32    9.54  74
  -4   5   2  188.99   11.66  74
  -4   8   3   36.13   10.95  74
  -4   9   4    7.62   14.19  74
  -3   3   1   -1.85    7.36  74
  -3   5   1  150.47    9.72  74
  -3   8   2   34.16    9.42  74
  -1  -9  10   82.72   15.63  74
  -1  -8   8  189.78   13.17  74
  -1   1   0   20.45   12.45  74
  -1   6   0  195.51    9.98  74
  -1   9   2   -0.50   10.42  74
  -1  10   3   71.64   15.11  74
   0  -9   9    7.45   13.00  74
   0   6   0   39.00    8.82  74
   3  -9   9  146.87   14.07  74
   4  -8   8   -5.18   13.20  74
   4  -3   3   52.80    8.98  74
   5  -6   7   52.90   13.57  74
   5  -5   6   20.59   11.05  74
   5  -2   4   -0.69    9.40  74
   2   3   0 2456.14   47.91  74
  -5   0   5   48.72   13.70  75
  -3   6   1  264.13   13.25  75
  -2   4   0  185.44   13.69  75
  -2   9   2   12.12   14.60  75
  -2  10   3   33.93   19.05  75
  -1  -5   4   43.03   12.83  75
  -1  -4   3   37.01   12.25  75
  -1   8   1  784.42   17.83  75
   0  -2   1   14.24   15.54  75
   0   9   2  -15.56   14.60  75
   1  -8   7   42.13   14.00  75
   2  -8   7   13.85   13.35  75
   2   6   1  117.45   15.35  75
   3  -7   6   26.42   13.82  75
   3   7   3   46.35   19.25  75
   4   0   2  754.34   20.29  75
  -6   2   6   25.39   12.59  75
  -4   3   2   37.76    8.80  75
  -4   6   2   33.63    9.84  75
  -2  -5   5  328.18   13.73  75
  -2   3   0  659.91   15.47  75
  -2   5   0 1026.00   16.12  75
  -2   8   1   63.70    9.90  75
   0  -7   6  233.99   12.53  75
   0   8   1    7.70    9.01  75
   1  -9   9   24.65   13.35  75
   2  -9   9  233.53   14.06  75
   3  -6   5  133.34   11.28  75
   3  -4   3  231.17   10.61  75
   4  -7   7  129.16   12.35  75
   4  -4   4    5.94    8.11  75
  -5   8   4   26.92   19.95  76
  -4   7   2   85.52   13.61  76
  -3   2   1  434.37   15.45  76
  -3   7   1    0.88   13.73  76
  -2  -7   8   84.02   16.59  76
   1   0   0   58.22   18.65  76
   3  -8   8   30.60   15.46  76
   3  -5   4    8.95   11.63  76
   3   0   1  451.93   17.68  76
   3   6   2   69.37   16.75  76
   4  -8   9  -11.86   18.69  76
   4  -6   6    8.33   13.32  76
   4  -5   5   14.72   14.02  76
   4   1   2   75.63   13.05  76
   5  -3   5   30.51   15.75  76
   5  -1   4   -0.26   12.83  76
  -6   4   5   18.16   12.62  76
  -6   5   5    2.30   12.78  76
  -5   4   3  169.03   11.32  76
  -5   5   3  254.58   13.32  76
  -5   6   3   17.01   10.93  76
  -4   9   3   40.86   12.37  76
  -3   9   2   22.14   10.54  76
  -2  -8  10   -2.38   12.90  76
  -2   6   0   61.20    8.76  76
  -1  -7   7   -9.32    9.96  76
  -1   7   0    5.59    8.04  76
   0  -9  10    0.72   12.98  76
   0   7   0   50.43    8.69  76
   1  -7   6  426.95   13.42  76
   1  -2   1  282.96   13.77  76
   1   6   0  232.78   11.07  76
   2  -7   6   13.33   10.13  76
   5  -6   8   71.59   13.68  76
   4   2   2   49.16   20.79  76
  -2  -3   3 1791.98   39.64  76
   3   4   1    2.65   17.46  76
   5   2   4   62.30   22.46  76
  -6   0   7    5.05   17.33  77
  -5   1   4    9.87   13.51  77
  -5   7   3   -2.37   15.35  77
  -4   0   3  334.73   16.73  77
  -4   2   2  149.43   13.42  77
  -4   8   2   30.23   15.53  77
  -3  -6   8  150.44   17.45  77
  -2  -4   4  123.51   14.35  77
  -2  10   2   -2.20   17.37  77
  -1   9   1   -1.43   14.96  77
  -1  10   2   13.36   17.37  77
   0  -8   8   47.94   16.61  77
   0  -6   5   47.78   12.35  77
   1   8   1   -8.60   15.25  77
   1   9   2   30.30   17.83  77
   2  -3   2  322.17   15.83  77
   2   4   0  170.74   15.20  77
   2   8   2   35.40   18.30  77
   4  -7   8  107.58   16.70  77
   4  -2   3   69.10   12.32  77
   5  -5   7   87.86   16.30  77
   5  -4   6   40.55   15.59  77
   5   0   4  168.15   17.24  77
  -6   3   5    5.06   12.57  77
  -5   3   3    9.05    9.89  77
  -3  -7  10   95.10   16.23  77
  -3   8   1   37.23    9.33  77
  -2   2   0   25.99    9.08  77
  -2   7   0   -0.85    7.95  77
  -2   9   1   19.23   10.45  77
  -1  -8   9   63.24   11.58  77
   1  -9  10    9.95   12.97  77
   1  -8   8  121.56   12.36  77
   2  -9  10    4.55   13.25  77
   2  -8   8    5.32   11.44  77
   2  -6   5    1.45    8.33  77
   3  -7   7  281.57   11.64  77
   3  -2   2  143.37    9.45  77
   5   1   4   18.04   18.65  77
  -6   1   6   28.31   17.55  78
  -5   8   3   -6.49   17.89  78
  -3  10   2   30.33   17.56  78
  -1   8   0   87.16   14.39  78
   0   9   1  193.92   15.99  78
   0  10   2   97.33   21.21  78
   1  -6   5   -1.85   12.05  78
   2  -5   4  399.35   14.59  78
   2  -4   3   50.35   11.78  78
   2   7   1  358.75   18.75  78
   3  -8   9    9.78   17.02  78
   4  -6   7   24.89   16.18  78
   5  -2   5  230.38   16.95  78
  -4   5   1  645.95   13.36  78
  -4   6   1   23.15    9.91  78
  -4   9   2   55.29   12.65  78
  -3   5   0    5.61    8.16  78
  -3   6   0   11.66    8.47  78
  -3   9   1  173.12   11.47  78
  -2   8   0  305.77   11.92  78
   0  -9  11   66.68   15.53  78
   0  -5   4  223.98   11.37  78
   0  -3   2  260.03   12.48  78
   0   4  -1  141.10   11.43  78
   3  -6   6   14.90   10.16  78
   4  -5   6  132.35   10.65  78
   4  -3   4   61.40    8.93  78
   4   5   3  218.33   32.91  78
  -6   5   4    1.83   17.89  79
  -6   6   4   20.30   19.82  79
  -4   4   1   19.34   11.82  79
  -4   7   1   -6.23   12.91  79
  -3   4   0  555.92   16.02  79
  -2  -6   7  334.23   17.17  79
  -1  -6   6  450.71   15.84  79
  -1   4  -1  162.13   14.66  79
  -1   5  -1  842.23   16.96  79
   0  -7   7  157.90   15.47  79
   0  -4   3    9.50   13.48  79
   0   5  -1  163.55   12.21  79
   0   8   0  246.10   14.86  79
   1  -5   4  850.64   17.88  79
   1  -3   2 1813.67   24.64  79
   1   7   0   12.17   13.76  79
   2  -7   7  421.17   16.37  79
   2   5   0   89.13   13.02  79
   3  -3   3  351.98   14.71  79
   4  -7   9   83.78   19.19  79
   4  -4   5  233.87   15.58  79
   5  -5   8   29.04   18.73  79
   5  -3   6    8.27   15.48  79
  -6   2   5   10.81   12.23  79
  -6   4   4    3.73   12.55  79
  -5   5   2   13.72    9.56  79
  -5   6   2   62.30   11.54  79
  -5   7   2   68.72   11.15  79
  -4   8   1   24.35   10.79  79
  -3   1   1  769.55   18.18  79
  -3   7   0  705.97   14.25  79
  -2  10   1   55.58   12.65  79
  -1   6  -1  174.27    9.97  79
  -1  10   1   -0.81   12.31  79
   0  -8   9  326.33   13.49  79
   0   3  -1  330.57   13.22  79
   1  -9  11   12.32   12.87  79
   1  -7   7  314.90   12.37  79
   1  -4   3  290.52   12.16  79
   2  -8   9    4.46   10.93  79
   2  -1   1   36.88    9.18  79
   3  -8  10   60.21   13.40  79
   3  -7   8   -2.03   11.27  79
   3  -5   5  148.56    9.62  79
   3  -4   4  166.29    9.95  79
   4  -1   3  158.04   10.28  79
   5  -4   7  152.96   12.40  79
  -4  -4   7   45.79   20.11  79
  -5   2   3  145.33   14.92  80
  -2  -7   9   30.20   15.79  80
  -1  -8  10  110.77   18.72  80
  -1  -7   8   51.58   13.93  80
  -1   3  -1  787.05   18.59  80
  -1   9   0   54.32   15.52  80
   0   6  -1  446.65   15.08  80
   1  -8   9   16.33   15.87  80
   1   9   1   63.91   17.98  80
   3   1   1  127.57   15.18  80
   4  -6   8  -19.49   15.82  80
   5  -1   5    0.31   15.25  80
  -5   4   2   -4.16    9.76  80
  -5   8   2   -3.27   12.92  80
  -4   1   2   35.04    8.87  80
  -4   3   1  191.77   10.39  80
  -4   9   1   97.58   13.10  80
  -3   3   0  669.12   14.18  80
  -3   8   0  172.99   10.66  80
  -3  10   1   49.80   12.60  80
  -2   5  -1  396.40   12.13  80
  -2   6  -1   34.20    8.55  80
  -2   9   0    2.06   10.48  80
  -1   7  -1   90.58    8.91  80
   0  10   1   15.59   12.43  80
   2  -6   6  150.58    9.43  80
   4  -7  10   52.28   13.57  80
   5  -5   9    0.39   13.17  80
  -6   3   4    6.48   14.68  81
  -3  -5   7   14.93   13.58  81
  -2   4  -1  956.79   18.34  81
  -2   7  -1  103.38   11.97  81
  -1  -5   5   45.11   12.58  81
   0  -6   6    5.97   12.04  81
   0   7  -1  625.88   16.09  81
   0   9   0    9.95   15.18  81
   1   4  -1    1.09   11.69  81
   1   8   0   56.58   15.74  81
   2  -8  10  181.41   17.67  81
   2   6   0  152.38   15.67  81
   3  -8  11    1.82   20.32  81
   3  -6   7   -1.88   13.87  81
   3   7   2  118.00   19.99  81
   4  -5   7  145.15   14.54  81
   5  -2   6  138.57   16.24  81
  -6   6   3   10.18   12.78  81
  -3   9   0    1.52   10.51  81
  -1   8  -1   26.44    9.84  81
   0  -8  10   32.77   11.12  81
   1  -6   6  294.24   10.97  81
   1   5  -1  131.76   10.51  81
   2  -7   8  566.63   13.51  81
   2  -5   5    5.33    8.32  81
   2   8   1   24.41   12.93  81
   3  -7   9   -1.51   11.23  81
   3  -1   2   28.01    8.00  81
   4  -2   4 1418.39   18.92  81
   5  -4   8   44.68   13.43  81
   5  -3   7   19.18   10.88  81
   5   0   5   21.80   10.68  81
   3   5   1  355.25   23.54  81
  -6   5   3   11.46   17.75  82
  -5   3   2   31.79   14.09  82
  -4   6   0  196.02   15.01  82
  -4   7   0   13.89   13.06  82
  -3  -6   9    1.91   15.25  82
  -2   1   0  564.61   18.92  82
  -2   8  -1  198.29   14.85  82
  -2  10   0  114.26   18.46  82
  -1  -8  11   53.08   18.51  82
  -1  10   0  214.98   18.58  82
   0  -7   8   22.66   14.04  82
   1  -8  10   39.39   15.80  82
   4  -6   9  103.68   15.99  82
   4  -4   6  396.22   16.52  82
   4  -3   5   19.33   14.32  82
   4   0   3  142.04   13.30  82
  -5   6   1   44.19   11.62  82
  -5   7   1  262.69   12.49  82
  -4   5   0  247.09   10.61  82
  -4   8   0   -2.69   10.83  82
  -3   6  -1   22.53    8.24  82
  -3  10   0   21.25   12.21  82
  -2  -5   6   48.82    9.30  82
   0   8  -1    4.33   10.01  82
   1  -7   8   48.17   10.32  82
   1   6  -1   82.39    9.62  82
   2  -8  11  112.03   13.78  82
   2  -4   4 1941.91   20.31  82
   2  -2   2 4994.65   36.57  82
   3  -5   6   66.28    8.88  82
  -4  -5   9  394.53   27.59  82
  -6   0   6   79.87   18.72  83
  -6   1   5    1.46   17.54  83
  -6   4   3  126.91   15.99  83
  -5  -1   5   29.06   13.53  83
  -5   0   4   86.75   14.77  83
  -5   8   1   -6.51   18.00  83
  -4   2   1   -0.96   11.85  83
  -3   5  -1   45.61   11.99  83
  -3   7  -1  139.29   15.13  83
  -2  -7  10   49.03   17.20  83
  -2   3  -1   20.06   13.45  83
  -2   9  -1   -3.53   15.57  83
  -1  -7   9   14.27   15.75  83
  -1  -6   7   24.68   14.73  83
  -1   9  -1   92.82   16.03  83
   0   2  -1    9.40   15.39  83
   1   3  -1  336.47   18.30  83
   2  -3   3  158.11   14.10  83
   3  -7  10  236.30   16.99  83
   3  -6   8  -14.39   13.65  83
   3  -4   5   15.38   11.71  83
   3  -2   3   96.39   13.51  83
   4  -5   8  223.23   17.18  83
   5  -4   9   32.14   18.52  83
   5  -1   6   77.55   15.76  83
   5   1   5  215.65   17.59  83
   5   3   5    2.09   21.86  83
  -5   5   1    9.55    9.32  83
  -5   9   1   11.14   14.50  83
  -4   4   0   -2.17    8.32  83
  -4   9   0   -1.69   12.65  83
  -3   2   0  286.58   11.94  83
  -3   8  -1  271.55   11.40  83
  -2  -6   8   32.57   10.01  83
  -1  -4   4   33.99    8.40  83
  -1   2  -1  297.17   13.83  83
   0  -8  11   -2.94   12.91  83
   0  -5   5 1592.19   19.82  83
   0  10   0    2.62   12.35  83
   1  -8  11  386.12   15.28  83
   1  -5   5  373.87   11.69  83
   1   9   0   71.51   13.00  83
   2  -7   9   11.63    9.38  83
   2  -6   7  157.27    9.54  83
   3  -3   4  305.76   11.38  83
   4  -6  10    1.10   13.31  83
   5  -3   8   74.74   13.40  83
   5   2   5   19.79   22.50  83
  -6   2   4   79.68   15.72  84
  -6   7   2   61.39   21.48  84
  -5   1   3    5.30   13.56  84
  -3   9  -1    7.81   15.10  84
  -1  -8  12   20.06   21.14  84
   1   7  -1  333.36   16.61  84
   2  -8  12   49.34   20.23  84
   2   7   0  296.88   16.13  84
   4  -4   7   18.44   13.75  84
   5  -2   7    5.15   15.11  84
  -6   6   2   21.15   12.77  84
  -5   4   1   22.87    9.78  84
  -4  10   0   -8.31   14.48  84
  -3   4  -1  507.37   12.90  84
  -2  10  -1   22.79   12.83  84
  -1   5  -2  172.38    9.62  84
  -1   6  -2   30.85    8.52  84
  -1   7  -2  205.10   10.13  84
   0  -7   9    6.03    9.36  84
   0  -6   7  506.05   12.66  84
   0   9  -1   32.45   10.88  84
   1  -8  12   12.05   13.06  84
   1  -7   9  117.24   10.46  84
   1  -6   7    5.06    8.43  84
   1  -4   4  210.37   10.83  84
   3  -7  11   42.46   13.13  84
   3  -5   7   57.84   10.67  84
   4  -6  11   -0.47   15.22  84
   4  -1   4  454.14   13.15  84
  -6   3   3    8.56   15.00  85
  -6   5   2    1.84   17.95  85
  -5   2   2   72.47   14.35  85
  -2   6  -2 1065.74   17.41  85
  -2   7  -2   59.52   11.88  85
  -1  10  -1   83.04   17.99  85
   0  -8  12   80.83   18.55  85
   2  -7  10   20.80   15.91  85
   2  -5   6  467.81   14.57  85
   3  -6   9   -2.32   16.06  85
   3   6   1    0.91   15.42  85
   4  -5   9   49.44   15.89  85
   4  -3   6   26.92   14.14  85
   4  -2   5  143.27   15.25  85
   4   1   3  645.05   20.79  85
   5  -3   9   53.96   18.89  85
   5   0   6    5.04   14.77  85
  -5   7   0    2.90   10.84  85
  -5   8   0   -0.15   12.67  85
  -4   6  -1   40.85   10.07  85
  -4   7  -1  181.28   10.78  85
  -4   8  -1   59.88   11.11  85
  -3  -6  10   99.81   14.20  85
  -3  10  -1   54.57   12.92  85
  -2  -7  11  263.01   15.00  85
  -2   5  -2  206.17   10.58  85
  -2   8  -2   73.47   10.46  85
  -1  -7  10    7.32   10.90  85
  -1   8  -2  145.49   10.89  85
   0  -4   4   49.83    9.45  85
   0   5  -2  205.98   10.06  85
   0   6  -2    4.30    8.42  85
   1  -1   1   -3.16   10.65  85
   1   8  -1    1.97    9.36  85
   2  -6   8    2.95   10.15  85
   3  -7  12   22.96   15.26  85
   5  -2   8  100.61   13.38  85
  -6  -1   7    7.03   26.20  85
   3   2   1   60.07   16.25  85
  -5   6   0   55.17   15.91  86
  -5   9   0   10.14   20.89  86
  -4   3   0  110.61   12.80  86
  -4   9  -1   -3.38   16.36  86
  -3  -4   6  390.33   19.99  86
  -2  -4   5  762.80   20.79  86
  -1  -3   3  153.09   15.79  86
  -1   4  -2 2077.99   25.02  86
   0   7  -2   21.86   11.88  86
   1  -7  10   63.99   16.39  86
   1  -3   3   93.92   13.14  86
   2   8   0    4.74   14.98  86
   3  -4   6  260.98   13.71  86
   3   0   2  495.22   18.20  86
   4  -4   8  261.08   17.36  86
   5  -1   7   11.53   16.52  86
  -6   7   1   -1.74   12.95  86
  -4   5  -1   63.77    9.00  86
  -4  10  -1   41.02   12.73  86
  -3   7  -2  135.37   10.90  86
  -3   8  -2    6.59    9.36  86
  -2   2  -1    9.34    8.86  86
  -2   9  -2   10.74   10.70  86
  -1  -6   8  411.08   13.68  86
  -1  -5   6   77.28    9.38  86
  -1   9  -2   70.90   11.74  86
   0  -7  10   -2.76   10.99  86
   0  10  -1    9.47   12.65  86
   1  -2   2  292.99   12.87  86
   2  -7  11   69.72   11.47  86
   2  -4   5   73.28    9.55  86
   3  -6  10  122.44   12.03  86
   4  -5  10  106.55   13.83  86
   5   1   6    5.71   12.26  86
  -6   4   2   77.49   16.07  87
  -5   3   1  403.51   17.07  87
  -5   5   0  177.28   14.69  87
  -3  -5   8    3.68   13.19  87
  -3   3  -1  555.52   15.14  87
  -3   6  -2  863.92   16.55  87
  -3   9  -2   14.98   15.30  87
  -2  -7  12  142.36   20.52  87
  -2  -6   9  127.94   17.07  87
   0   4  -2  742.35   19.15  87
   0   8  -2   65.97   14.35  87
   1  -6   8  138.62   15.50  87
   1  -5   6   58.67   12.43  87
   3  -5   8  185.69   15.53  87
   3  -3   5    0.01   11.95  87
  -6   6   1   73.31   13.24  87
  -2   4  -2  150.89   10.14  87
  -2  10  -2  228.91   13.71  87
  -1  -7  11   82.07   11.45  87
   0  -6   8  258.35   12.32  87
   0  -5   6  318.05   11.45  87
   0  -3   3 2179.80   26.16  87
   1  -7  11   13.47   11.12  87
   1   9  -1   53.85   11.22  87
   2  -7  12    2.87   13.37  87
   2  -6   9   66.05   10.46  87
   2  -5   7   77.94    9.31  87
   2   0   1    8.08    8.69  87
   3  -6  11   83.02   13.64  87
   4  -5  11   65.54   13.77  87
   4  -4   9   22.91   11.10  87
   4  -3   7   39.90   10.09  87
   4   0   4   40.07   10.55  87
   5  -2   9   31.47   13.15  87
   5   0   7   76.13   13.46  87
  -4  -5  10  147.39   24.00  87
  -4   0   2   31.60   12.33  88
  -3   0   1   66.50   12.79  88
  -3   5  -2  369.35   14.11  88
  -3  10  -2  105.29   18.21  88
  -2  -5   7    1.72   14.48  88
  -1  10  -2   21.38   16.52  88
   0  -7  11   65.35   15.79  88
   0   9  -2  418.13   18.04  88
   2  -3   4   67.09   12.55  88
   3  -2   4  702.02   17.21  88
   3  -1   3  205.08   14.44  88
   4  -2   6  366.40   16.75  88
   4   2   3    3.78   13.29  88
   5  -1   8   -1.54   17.80  88
   5   2   6  232.79   20.57  88
  -6   5   1   75.43   12.93  88
  -5   7  -1   -5.05   10.81  88
  -5   8  -1   22.87   12.84  88
  -5   9  -1   16.75   14.95  88
  -4   4  -1   10.16    8.38  88
  -4   7  -2  383.40   12.31  88
  -4   8  -2  338.35   13.16  88
  -4   9  -2   -1.07   10.70  88
  -3  -6  11    1.79   12.52  88
  -2  11  -2   47.09   14.93  88
  -1   0   0   40.32   13.41  88
   2  -7  13   -5.19   15.85  88
   3  -6  12   10.73   13.37  88
   3  -5   9  101.47   10.64  88
   3  -4   7    2.88    8.50  88
   4  -1   5  287.48   12.92  88
   3   7   1   -2.34   22.64  88
  -6   1   4   14.93   14.91  89
  -6   2   3  251.37   17.59  89
  -5   4   0    5.15   13.65  89
  -4   1   1  259.88   15.10  89
  -4  10  -2   26.99   19.30  89
  -2   7  -3  375.70   13.89  89
  -2   8  -3  129.52   14.48  89
  -1  -7  12    0.51   18.13  89
  -1  -2   2  108.13   14.53  89
  -1   3  -2 1818.89   24.34  89
  -1   7  -3  312.79   13.91  89
   1  -7  12   15.43   18.61  89
   1  -6   9  451.67   16.87  89
   1  -4   5   14.14   11.28  89
   1   6  -2   12.30   11.90  89
   1   7  -2  499.71   17.99  89
   2  -6  10   21.77   13.44  89
   2  -2   3  958.62   20.24  89
   2  -1   2  406.72   16.90  89
   2   5  -1  231.06   15.18  89
   2   6  -1  296.06   17.50  89
   2   9   0   46.93   20.23  89
   4  -4  10   24.91   15.51  89
   4  -3   8  119.92   14.03  89
   5  -1   9    1.94   20.65  89
   5   1   7    7.42   18.24  89
  -6   3   2   90.46   11.56  89
  -6   7   0    5.16   12.86  89
  -5   6  -1   -6.53   11.48  89
  -4   6  -2    6.80    9.93  89
  -3   1   0  470.21   15.10  89
  -3   4  -2  927.75   15.50  89
  -2  -6  10  142.39   12.50  89
  -2   6  -3  521.42   12.60  89
  -2   9  -3  115.50   12.13  89
  -1  -6   9  284.83   12.27  89
  -1   6  -3  240.57   10.59  89
  -1   8  -3    6.34   10.00  89
   0  -7  12   17.67   13.34  89
   0  10  -2    4.68   12.90  89
   1  -5   7  396.22   11.70  89
   1   5  -2   64.01    9.55  89
   1  10  -1  103.71   15.48  89
   2  -4   6  309.22   11.00  89
   5   0   8  293.45   15.08  89
  -4  -3   6   23.55   19.65  89
  -3  -1   2 1160.14   41.86  89
  -4  -4   8    8.30   18.85  89
  -4   2   0    6.29   11.93  90
  -3   7  -3  507.77   16.85  90
  -3   8  -3   16.22   13.06  90
  -3   9  -3   45.91   15.30  90
  -2   3  -2  313.26   15.71  90
  -1  -7  13    9.31   19.92  90
  -1  -4   5   70.10   13.59  90
  -1   9  -3   32.23   16.01  90
   0  -6   9  227.66   15.64  90
   1  -7  13   10.23   18.77  90
   1   2  -1   60.19   13.70  90
   1   8  -2   18.60   13.00  90
   2  -6  11  110.83   16.67  90
   2  -5   8    0.03   11.86  90
   2   7  -1    5.48   13.02  90
   3  -5  10   49.10   15.97  90
   3  -3   6   -0.73   12.00  90
   4  -4  11    9.06   18.63  90
  -6   4   1   97.49   11.64  90
  -6   6   0   35.02   13.13  90
  -3  -6  12   33.53   15.22  90
  -3  10  -3    3.54   12.63  90
  -2  10  -3   31.99   12.62  90
  -1  -5   7  136.07    9.99  90
  -1   5  -3   63.18    8.21  90
   0  -7  13  158.88   14.30  90
   0  -5   7    3.30    8.45  90
   0  -4   5   -1.68    8.08  90
   0   3  -2  244.44   11.96  90
   0   7  -3   86.76    8.98  90
   1  -6  10  314.00   12.11  90
   3  -4   8  178.01   11.30  90
   4  -3   9   64.46   11.65  90
   4  -2   7    0.50    9.53  90
  -5  -3   8    4.91   25.33  90
  -6   0   5   -1.43   21.77  90
  -4  -1   3    1.90   14.46  90
   4   3   3    0.93   15.49  90
  -5   1   2  112.80   15.59  91
  -5   2   1   36.95   14.22  91
  -5   5  -1  279.13   15.70  91
  -5   8  -2   10.22   18.04  91
  -5   9  -2   27.61   19.87  91
  -4   5  -2  114.93   12.55  91
  -3  -5   9  101.17   16.61  91
  -3   2  -1   18.45   11.20  91
  -3   6  -3   -4.47   11.89  91
  -2  -3   4   25.81   12.37  91
  -2   5  -3   12.97   12.23  91
  -1  10  -3    2.10   16.62  91
   0   6  -3    2.56   11.80  91
   0   8  -3  297.41   15.89  91
   2  -6  12  289.69   17.74  91
   3  -5  11  497.40   18.35  91
   4  -1   6    7.01   13.68  91
   4   1   4  137.91   15.29  91
  -5   7  -2  108.21   11.40  91
  -4   3  -1   13.33    8.55  91
  -4   8  -3   62.98   11.41  91
  -4   9  -3   42.14   12.95  91
  -4  10  -3   15.38   13.12  91
  -2  -6  11    5.48   10.95  91
  -2  -5   8  247.57   12.69  91
  -2  11  -3   -6.01   14.79  91
  -1  -6  10   20.64    9.47  91
   0  -6  10   10.72    9.55  91
   0  -1   1  245.10   16.83  91
   0   9  -3  161.55   12.41  91
   1  -3   4  194.29   11.53  91
   1   4  -2    2.89    8.11  91
   1   9  -2    1.78   10.83  91
   2  -6  13   32.61   13.31  91
   2  -5   9  278.96   12.31  91
   2   8  -1    2.18   10.59  91
   3  -5  12   50.90   13.59  91
   3  -2   5  310.47   11.44  91
   4   0   5   26.67   10.28  91
   2   4  -1   36.50   15.15  91
  -6   5   0   21.54   16.77  92
  -5   0   3  134.80   16.13  92
  -5   3   0   17.73   14.15  92
  -4   7  -3   20.51   13.33  92
  -1   1  -1    9.49   15.80  92
   0   5  -3  225.08   12.58  92
   1  -6  11  169.37   17.22  92
   1  -5   8  421.55   14.57  92
   2  -3   5  153.79   11.92  92
   3  -4   9   41.67   14.09  92
   3   1   2   77.52   13.26  92
   4  -3  10  125.07   15.99  92
   4  -2   8  136.66   15.55  92
  -6   7  -1   77.41   13.23  92
  -3   5  -3    3.94    8.33  92
  -2   8  -4   77.33   10.21  92
  -2   9  -4   92.58   11.87  92
   1  -4   6   50.08    9.57  92
   2  -4   7  171.27    9.99  92
   3  -5  13    5.98   15.74  92
   3  -3   7  252.34   10.75  92
   3  -1   4   12.68    8.70  92
   4  -3  11  121.60   13.52  92
  -5   4  -1   -5.58   13.90  93
  -5   6  -2   41.84   15.75  93
  -4   4  -2  324.96   14.13  93
  -3  -4   7  106.79   15.23  93
  -3  -3   5  103.30   14.25  93
  -3   3  -2  186.36   14.44  93
  -3   9  -4   15.45   15.39  93
  -2  -6  12    7.50   18.19  93
  -2  -4   6  134.87   13.58  93
  -2   4  -3   47.84   11.56  93
  -2   7  -4   22.79   11.72  93
  -2  10  -4   -0.41   16.85  93
  -1  -6  11   61.28   16.13  93
  -1   4  -3  347.34   15.36  93
  -1   8  -4   14.07   13.99  93
   0  -6  11  130.07   16.95  93
   0  10  -3   24.80   18.01  93
   1  -6  12   76.08   16.31  93
   1  10  -2   19.10   20.01  93
   2  -5  10   82.08   14.33  93
   3   0   3  198.37   14.50  93
  -6   6  -1   -2.43   13.21  93
  -5   9  -3   20.56   15.09  93
  -4   6  -3  101.79   10.50  93
  -3   8  -4  255.75   11.35  93
  -3  10  -4   14.94   12.65  93
  -1  -5   8   18.37    8.58  93
  -1   7  -4   27.01    8.58  93
  -1   9  -4  154.35   12.14  93
   0  -5   8  194.29   10.31  93
   1  -6  13  100.88   13.74  93
   2   9  -1  194.51   15.03  93
   3  -4  10   -4.27   11.61  93
   4  -2   9   89.26   11.68  93
   4  -1   7  144.20   11.23  93
   4   4   3   72.06   23.16  93
  -6   2   2   89.12   16.28  94
  -6   3   1   44.96   15.89  94
  -5   8  -3   -4.26   18.16  94
  -3  -5  10    4.20   15.13  94
  -3   7  -4   21.35   14.28  94
  -2  -6  13   -6.92   18.23  94
  -2   6  -4  441.40   14.56  94
  -1  -6  12  207.51   16.90  94
  -1  10  -4   29.35   16.78  94
   0  -6  12  117.12   16.62  94
   0  -3   4  182.05   14.98  94
   1  -6  14   10.05   20.47  94
   1  -5   9  113.68   14.13  94
   2  -5  11  106.48   17.04  94
   2  -2   4   39.14   13.11  94
   3  -4  11   36.68   15.80  94
   4   2   4  174.52   15.19  94
  -6   4   0    1.47   10.82  94
  -5   5  -2   29.14    9.81  94
  -4   8  -4   27.05   11.25  94
  -4   9  -4   -5.05   12.90  94
  -4  10  -4  109.67   15.30  94
  -2  -5   9  239.07   12.29  94
  -2   1  -1   32.86    9.41  94
  -1   2  -2  296.90   12.95  94
  -1   6  -4   21.89    8.40  94
   0  -4   6   81.35   10.05  94
   1  -2   3   61.87    9.55  94
   1   7  -3   21.19   10.51  94
   2  -5  12    3.64   11.47  94
   2  -4   8  110.02    9.58  94
   3  -4  12   31.62   13.67  94
   3  -3   8  194.97   11.98  94
   3  -2   6  345.22   11.59  94
   4  -2  10   -4.48   10.98  94
   4   0   6  108.54   10.80  94
  -6   1   3   43.44   15.84  95
  -5   7  -3   21.93   15.22  95
  -4  -4   9   -0.84   15.07  95
  -4   5  -3    9.45   14.35  95
  -3   4  -3  264.18   13.81  95
  -3   6  -4  607.26   15.02  95
  -2   0   0  797.46   25.64  95
  -1  -6  13   32.44   18.71  95
  -1  -4   6 2071.29   25.42  95
  -1  -3   4   -0.48   13.34  95
   0  -6  13   40.11   18.74  95
   0   4  -3    5.87   13.13  95
   0   8  -4   33.87   14.21  95
   1   6  -3   31.07   12.11  95
   1   8  -3   36.04   13.41  95
   2  -3   6  166.66   13.68  95
   4  -2  11   27.17   18.35  95
   4  -1   8  125.36   16.60  95
   4   1   5    5.37   13.40  95
  -6   5  -1    5.12   12.81  95
  -6   7  -2   17.25   14.83  95
  -4   7  -4   11.68    9.34  95
  -2   2  -2 5171.44   37.90  95
  -2   5  -4  359.82   11.08  95
  -1  -6  14   44.11   15.44  95
  -1  -5   9    0.92   10.27  95
   0  -6  14  144.96   14.51  95
   0  -5   9  479.69   12.22  95
   0   1  -1  209.46   14.72  95
   0   7  -4  267.29   10.78  95
   0   9  -4    8.47   11.01  95
   1  -5  10    2.55   10.12  95
   1  -4   7  176.64   10.26  95
   1   9  -3  400.89   14.74  95
   2  -5  13    6.79   13.17  95
   2  -5  14   42.58   15.70  95
   2  -4   9   32.64   10.65  95
   3  -4  13   69.01   13.83  95
   3  -3   9  202.20   11.71  95
   4   5   3  220.87   35.32  94
  -4   2  -1  260.00   14.42  96
  -3  -5  11  428.28   20.35  96
  -2   9  -5   28.12   15.54  96
  -2  10  -5   22.48   18.34  96
  -1   5  -4  749.16   17.13  96
   0  10  -4   24.80   18.25  96
   1  -3   5  493.54   16.65  96
   2  -1   3  367.37   17.10  96
   2   7  -2    9.37   13.04  96
   3  -1   5  149.37   13.21  96
   4  -1   9   22.02   15.30  96
  -5   3  -1   17.77   10.05  96
  -5   6  -3    1.36   10.84  96
  -5   9  -4    0.05   14.93  96
  -3   8  -5   89.17    9.86  96
  -3   9  -5  290.45   12.86  96
  -3  10  -5    1.55   12.77  96
  -2  -5  10   29.46    9.78  96
  -2   8  -5   42.14    9.83  96
   0   6  -4    3.71    8.50  96
   1  -5  11   52.20   10.41  96
   1  10  -3   -3.69   12.89  96
   3  -3  10   39.28   10.22  96
   3  -2   7  315.03   11.36  96
   4   0   7   18.48    9.24  96
  -6   6  -2   11.72   18.12  97
  -5   2   0  127.65   15.67  97
  -5   8  -4  245.18   19.32  97
  -4   1   0   39.64   12.78  97
  -4   3  -2  147.05   13.36  97
  -4   6  -4  453.33   16.60  97
  -3  -5  12   75.31   18.81  97
  -3  -4   8  103.86   14.81  97
  -3   5  -4   -1.05   11.62  97
  -2  -4   7    2.41   11.83  97
  -2   3  -3  178.69   14.19  97
  -2   7  -5  113.27   14.57  97
  -1   3  -3   93.08   13.18  97
  -1   8  -5   -5.50   13.87  97
  -1   9  -5  206.12   17.22  97
  -1  10  -5    3.70   18.38  97
   0  -5  10   20.81   14.42  97
   1  -5  12   48.52   16.60  97
   1   3  -2  194.16   16.35  97
   1   5  -3 1330.52   22.51  97
   2  -4  10  186.58   15.62  97
   2  -3   7   43.98   12.57  97
   2   6  -2  130.72   15.73  97
   2   8  -2  179.33   16.95  97
   4  -1  10   32.83   18.34  97
   4   3   4   63.00   16.04  97
  -5   4  -2   35.28   10.08  97
  -4   9  -5  131.43   13.68  97
  -3   7  -5  140.36   10.65  97
  -1  -5  10   10.52    9.74  97
  -1   7  -5  378.40   11.12  97
   0  -4   7  114.25    9.94  97
   1  -5  13   83.25   11.97  97
   1  -4   8   76.35    9.33  97
   1  -1   2    1.10   10.57  97
   2  -4  11   59.42    9.90  97
   2  -2   5   47.96    8.84  97
   3  -3  11   56.42   11.43  97
   3  -3  12   46.68   13.53  97
   4  -1  11  126.46   13.68  97
   4   1   6   13.09    9.56  97
   3   3   1    4.13   16.23  97
   3   6   0    1.68   21.80  97
  -5  -3   9  130.33   24.88  97
   3   7   0  197.91   22.60  97
  -5   1   1  264.97   17.34  98
  -5   7  -4   -4.05   15.24  98
  -4  -4  10   46.96   18.67  98
  -4   4  -3   28.67   12.08  98
  -4   8  -5  229.49   17.09  98
  -3   2  -2  178.04   12.60  98
  -2  -5  11   90.87   16.35  98
  -1  -4   7  702.65   17.31  98
   0  -5  11  167.74   15.03  98
   1  -5  14   14.70   19.26  98
   2   9  -2    4.56   18.32  98
   3  -3  13   25.93   18.98  98
   3  -2   8  908.53   19.66  98
   3   0   4  764.93   18.54  98
   4   0   8  232.74   17.03  98
   4   2   5   37.47   12.91  98
  -6   3   0   -0.45   10.93  98
  -6   4  -1   59.28   11.38  98
  -6   7  -3    6.20   15.19  98
  -5   5  -3   12.86    9.64  98
  -3   1  -1  441.65   14.54  98
  -3   3  -3  312.64   11.72  98
  -2   4  -4 1992.27   20.33  98
  -2   6  -5    4.38    8.23  98
  -1  -5  11    9.09    9.66  98
   0  -5  12   65.48   11.84  98
   0   5  -4  221.91   10.99  98
   2  -4  12  222.40   13.07  98
   2  -4  13   75.94   13.55  98
   2  -4  14  150.94   14.26  98
   2   0   2 1501.14   25.92  98
   3  -1   6  497.06   13.12  98
   3   8   0   14.69   24.63  98
  -6   2   1  502.35   20.54  99
  -6   5  -2   75.92   18.92  99
  -4  -3   7   85.53   15.00  99
  -4   5  -4   32.41   14.44  99
  -4   7  -5   62.77   16.03  99
  -3   6  -5  148.81   13.67  99
  -3  10  -6   32.45   18.29  99
  -2  -5  12    8.19   15.60  99
  -2  10  -6   62.42   18.65  99
  -1   4  -4  229.80   13.76  99
  -1   6  -5   -0.16   11.75  99
   0  -5  13   -3.88   16.13  99
   0  -3   5  336.81   16.19  99
   0  -2   3  405.73   17.31  99
   0   8  -5   34.46   13.95  99
   0   9  -5  220.68   16.85  99
   1  -4   9  121.35   12.97  99
   1  -3   6 2713.96   25.78  99
   1   8  -4  266.02   15.47  99
   2  -3   8  479.56   15.08  99
   3  -2   9  186.14   14.94  99
   3   1   3  113.64   13.45  99
   4   0   9   67.67   15.41  99
   4   1   7   -6.67   15.41  99
  -5   6  -4    2.33   11.35  99
  -3   9  -6   21.73   10.72  99
  -2  -5  13   92.50   13.68  99
  -2  -3   5   17.89    9.12  99
  -2   8  -6  183.83   10.88  99
  -2   9  -6   27.32   11.08  99
  -1  -5  12   20.73   11.37  99
   0  -5  14   25.47   13.41  99
   0  -5  15  120.47   16.37  99
   0  -4   8    6.63    8.68  99
   0   3  -3 2096.81   25.43  99
   0  10  -5    5.21   12.96  99
   1  -2   4  131.32   10.67  99
   1   9  -4   73.56   11.34  99
   4   0  10   48.72   13.08  99
  -4   0   1   43.91   15.48  99
   2   5  -2  308.76   18.39  99
  -6   6  -3   38.16   18.46 100
  -5   8  -5   -9.29   18.35 100
  -4  -4  11    6.51   18.19 100
  -4   9  -6   30.74   18.05 100
  -3  -4   9  137.82   15.02 100
  -3   4  -4  190.35   13.04 100
  -3   8  -6  122.41   16.55 100
  -2  -5  14   87.38   22.04 100
  -2  -4   8  427.79   15.61 100
  -1  -5  13   49.78   16.39 100
   0   7  -5  117.84   12.53 100
   1  -4  10   80.80   15.37 100
   1   7  -4  423.38   17.37 100
   1  10  -4   -2.56   18.10 100
   2  -3   9  140.45   13.10 100
   3  -2  10  113.03   14.09 100
   3   2   2  575.02   20.64 100
   4   2   6   87.89   15.92 100
   4   4   4   27.90   15.36 100
  -4   6  -5   -1.05    9.74 100
  -2   5  -5   -2.97    8.21 100
  -2   7  -6   10.29    9.97 100
  -1  -5  14   29.57   13.49 100
  -1  -4   8  268.23   11.16 100
  -1  -3   5 1967.41   25.17 100
  -1   8  -6   38.50   10.06 100
  -1   9  -6   44.76   11.60 100
  -1  10  -6   24.59   12.97 100
   1  -4  11  275.25   12.14 100
   2  -2   6  570.29   13.79 100
   2  -1   4  322.80   13.07 100
   3  -2  11    0.67   11.22 100
   3  -2  12   22.56   13.36 100
   3  -2  13   12.26   13.29 100
   3  -1   7   82.76    9.31 100
   4   1   8    3.07   10.57 100
  -6   0   4   12.36   22.50 100
  -5  -3  10   22.83   22.29 101
  -4   8  -6   46.78   15.45 101
  -3  -3   6    0.92   11.78 101
  -3   5  -5  143.14   12.61 101
  -3   7  -6   29.01   13.62 101
  -2  -2   3  145.22   16.47 101
  -1   5  -5  377.96   14.37 101
   0  -4   9  542.54   15.53 101
   1  -4  12  147.13   15.99 101
   1  -3   7   24.57   13.17 101
   1   4  -3   42.96   11.80 101
   1   6  -4   52.29   12.31 101
   2  -3  10   11.28   14.66 101
   2   1   1 1641.16   36.06 101
   3   0   5  482.71   16.00 101
   4   1   9   57.98   18.22 101
   4   3   5  145.67   16.96 101
  -5   3  -2  552.00   15.16 101
  -5   4  -3   -0.33    9.78 101
  -5   7  -5   21.06   12.74 101
  -1   7  -6  434.51   13.13 101
   0   4  -4   50.92    9.25 101
   0   6  -5   35.86    8.67 101
   1  -4  13    7.85   11.46 101
   1  -4  14  170.12   14.73 101
   1  -4  15   -6.44   15.49 101
   2  -3  11  443.32   13.44 101
   2  -3  12    7.70   11.46 101
   2  -3  13    5.60   11.00 101
   2  -3  14    2.44   13.21 101
   4   1  10   91.82   15.48 101
   4   5   4   29.03   22.87 101
  -6   1   2    0.72   15.46 102
  -6   4  -2   10.13   15.45 102
  -5   0   2    7.37   14.30 102
  -5   2  -1   54.93   15.05 102
  -5   5  -4  171.87   17.13 102
  -4   2  -2   38.20   12.49 102
  -4   3  -3   58.46   12.70 102
  -4   4  -4   -2.46   11.58 102
  -3  -4  10   51.91   16.00 102
  -3   0   0  219.17   15.78 102
  -3  10  -7   19.37   19.78 102
  -2  -4   9   16.30   14.35 102
  -2  10  -7    7.37   18.16 102
  -1  -2   3   16.27   12.58 102
   0  -4  10  225.91   16.38 102
   0  -3   6  604.59   16.79 102
   2  -2   7  119.64   13.11 102
   2   8  -3    2.30   15.30 102
   3  -1   8    9.53   14.53 102
   4   2   7  314.61   17.56 102
  -6   3  -1  115.87   12.18 102
  -6   5  -3   56.62   13.26 102
  -4   7  -6   13.10   11.29 102
  -3   6  -6   11.66    9.86 102
  -3   9  -7   -1.32   12.86 102
  -2   6  -6  134.81    9.01 102
  -2   9  -7  229.78   12.33 102
  -1  -4   9    0.78    8.50 102
   0   9  -6   93.99   11.99 102
   1  -3   8   49.76    9.21 102
   3  -1   9    4.65    9.76 102
   4   2   8  152.61   13.67 102
  -6   6  -4    1.37   18.49 103
  -5   6  -5  168.06   17.02 103
  -5   8  -6   23.98   17.96 103
  -4  -3   8   37.37   15.94 103
  -4   5  -5   -1.13   14.34 103
  -4   9  -7   43.40   18.12 103
  -3  -4  11   38.22   15.74 103
  -3   8  -7    6.24   15.54 103
  -2   2  -3  986.21   20.67 103
  -2   3  -4   77.04   12.24 103
  -2   8  -7   10.24   13.19 103
   0  -4  11    2.63   14.60 103
   0  -4  15   18.61   18.82 103
   0   8  -6  212.36   14.77 103
   0  10  -6   12.14   18.21 103
   2   7  -3  443.28   18.02 103
   2   9  -3    9.66   18.73 103
   3  -1  10   35.65   15.78 103
   3   0   6 2671.79   26.84 103
   3   1   4   -0.81   12.15 103
   4   2   9  319.61   19.97 103
   4   3   6   10.11   14.61 103
   4   4   5  148.52   19.25 103
  -2  -4  10  231.13   12.40 103
  -2   4  -5   83.40    9.40 103
  -1  -4  10  176.84   12.27 103
  -1   2  -3   64.44    9.39 103
  -1   3  -4  189.41   11.45 103
  -1   6  -6  288.68   10.77 103
  -1   9  -7  119.69   12.07 103
  -1  10  -7   58.40   13.29 103
   0  -4  12  212.21   11.55 103
   0  -4  13   36.74   11.43 103
   0  -4  14   16.05   13.57 103
   1  -2   5 1008.82   17.95 103
   1   0   1  382.16   19.85 103
   1   8  -5   13.25    9.53 103
   1   9  -5   -1.99   10.85 103
   2  -2   8   26.01    9.04 103
   3  -1  11  231.50   12.76 103
   3  -1  12   74.19   13.48 103
   2   3  -1   53.32   17.84 103
  -6   2   0   33.73   15.93 104
  -4   1  -1  157.69   14.23 104
  -4   6  -6   14.40   13.20 104
  -4   8  -7   -2.82   18.17 104
  -3  -4  12   -2.85   18.46 104
  -3  -4  13    2.22   18.30 104
  -3   3  -4  349.40   14.53 104
  -2  -3   6   35.53   12.41 104
  -1  -4  11  192.35   15.51 104
  -1  -3   6   63.54   11.63 104
   0   5  -5 1815.12   22.44 104
   0   7  -6  245.75   15.92 104
   1  -3   9  417.43   14.94 104
   1   5  -4   40.09   12.33 104
   1  10  -5  184.23   21.29 104
   2  -1   5   25.55   11.89 104
   2   6  -3  487.01   19.28 104
   4   3   7   12.64   17.37 104
  -5   1   0  379.04   15.27 104
  -5   7  -6   -9.30   13.03 104
  -3   2  -3   92.05   10.15 104
  -3   4  -5   10.61    8.44 104
  -3   7  -7  272.93   11.38 104
  -2  -4  11   99.06   10.82 104
  -2   1  -2  356.40   14.09 104
  -2   7  -7  382.94   12.26 104
  -1  -4  12    1.17    9.59 104
  -1  -4  13   21.45   11.23 104
  -1  -4  14   58.10   13.49 104
  -1  -4  15   -4.66   13.25 104
  -1   4  -5   -1.69    7.76 104
  -1   8  -7   34.43    9.60 104
   0  -3   7  752.49   15.11 104
   1  -3  10   16.14    8.76 104
   1  -3  14    7.49   13.18 104
   1  -3  15   17.17   13.22 104
   1   7  -5  537.47   14.60 104
   2  -2   9   18.23    8.82 104
   2  -2  14   82.99   13.52 104
   2   0   3  130.45   11.69 104
   3   0   7   -1.66   10.30 104
   4   3   8   32.53   12.85 104
  -3  -3   7    8.43   11.68 105
  -2  -4  12  142.31   16.96 105
  -2  -4  13   12.55   15.66 105
  -2  -4  14   -2.49   18.63 105
  -2   5  -6  467.94   14.45 105
  -2  10  -8  100.77   19.10 105
   0  -2   4  254.29   15.17 105
   1  -3  11   40.27   14.60 105
   1  -3  12   33.79   14.00 105
   1  -3  13    2.55   16.04 105
   1  -1   3  213.33   15.34 105
   2  -2  10    9.30   14.57 105
   2  -2  11    4.91   13.71 105
   2  -2  12   72.40   16.32 105
   2  -2  13   29.43   17.71 105
   4   4   6   59.73   18.33 105
   4   5   5   12.19   21.00 105
  -5   4  -4   90.08   10.80 105
  -5   5  -5   25.02   11.72 105
  -5   8  -7   38.81   15.14 105
  -4   7  -7  135.24   12.19 105
  -3   5  -6   74.57    8.80 105
  -3   9  -8  287.19   14.17 105
  -2   9  -8   23.10   10.99 105
  -1   1  -2    3.19   10.62 105
  -1   7  -7  313.00   12.16 105
   1  -2   6  152.55   10.47 105
   3   0   8  191.98   11.56 105
   3   0  12   21.40   13.18 105
  -5  -2   7   62.04   20.15 105
  -4  -2   5  356.45   24.67 105
  -6   4  -3   15.19   18.92 106
  -6   5  -4    7.46   18.60 106
  -5   3  -3   67.42   14.84 106
  -4  -3   9   11.43   15.86 106
  -1   5  -6   55.58   11.93 106
   0  -3   8   -6.23   12.69 106
   0   6  -6    7.37   11.80 106
   0   9  -7   -8.89   15.51 106
   0  10  -7   89.00   18.97 106
   2  -1   6  384.16   15.42 106
   2   4  -2   52.30   13.24 106
   3   0   9    7.20   13.88 106
   3   0  10   34.87   16.08 106
   3   0  11   11.31   15.50 106
   3   1   5   -1.59   11.99 106
   3   2   3   24.73   12.20 106
   4   4   7   45.91   21.14 106
  -6   6  -5   97.52   15.85 106
  -5   6  -6  214.69   12.57 106
  -4   3  -4   67.50    9.26 106
  -4   4  -5  187.98   11.87 106
  -4   5  -6  139.29   11.07 106
  -3   1  -2   30.86    8.32 106
  -3   6  -7    8.72    9.79 106
  -3   8  -8   13.72   10.85 106
  -2   6  -7  153.93   11.13 106
  -2   8  -8   -0.60   11.16 106
  -1  -3   7   42.21    9.57 106
  -1  10  -8    3.20   13.10 106
   0  -3  15   12.68   13.41 106
   1   6  -5  193.65   10.63 106
   2   2   0 2398.96   81.29 105
   3   8  -1    0.89   23.01 106
  -6   3  -2   37.58   16.21 107
  -5   2  -2   25.22   14.08 107
  -4  -3  10  176.05   17.44 107
  -4   8  -8    3.94   17.82 107
  -3  -2   4  223.64   17.20 107
  -2  -3   7  539.94   17.01 107
  -1   9  -8   13.06   15.58 107
   0  -3   9   52.54   12.89 107
   0  -3  14   -5.66   15.91 107
   0   8  -7  105.50   13.86 107
   1   9  -6   75.59   15.60 107
   1  10  -6  103.98   22.04 107
   2  -1  14    4.42   20.34 107
   2   8  -4   77.87   15.80 107
   2   9  -4    4.77   18.29 107
  -5   7  -7   -5.75   12.99 107
  -4   2  -3   62.16    9.42 107
  -4   6  -7   40.50   11.39 107
  -3  -3   8   63.37   11.19 107
  -3   7  -8   -1.31   11.14 107
  -1   6  -7   -0.05    8.35 107
  -1   8  -8  100.03   12.18 107
   0  -3  10   54.64    9.10 107
   0  -3  11   14.73   10.55 107
   0  -3  12    9.39    9.84 107
   0  -3  13   91.69   12.15 107
   0  -1   2   52.37    9.61 107
   0   3  -4  173.51   11.49 107
   0   4  -5    3.19    7.87 107
   1  -2   7   25.00    9.74 107
   1  -2  15   -8.55   15.58 107
   2  -1   7  297.84   11.35 107
   2  -1  13    3.62   13.28 107
   3   1   6    0.38    8.24 107
   3   7  -1  168.81   22.71 107
  -6   1   1   20.61   15.90 108
  -4  -3  11  145.10   20.13 108
  -4  -3  12   22.09   18.89 108
  -2   3  -5  137.66   11.72 108
  -2   7  -8  649.91   16.65 108
  -1  -3   8  125.83   13.61 108
   0   2  -3  390.51   17.02 108
   0   7  -7  140.92   15.13 108
   1  -2  14   23.15   18.89 108
   1   3  -3  154.50   15.76 108
   1   8  -6   18.76   15.92 108
   2  -1   8   61.11   12.59 108
   2  -1  12    6.10   15.75 108
   2   0   4  439.93   16.75 108
   2   5  -3  441.58   17.94 108
   2   7  -4    6.80   13.08 108
   3   1   7   15.57   14.58 108
   3   1  12   18.91   21.28 108
   3   3   2  270.29   16.72 108
  -4   7  -8  130.84   11.81 108
  -3   3  -5    2.78    8.45 108
  -3   4  -6  255.66   10.64 108
  -3   9  -9  130.25   13.65 108
  -2  -3   8   12.61    8.75 108
  -2   4  -6  278.96   10.76 108
  -2   9  -9  191.06   14.65 108
  -1  -3  14   64.21   13.98 108
  -1  -3  15   10.16   13.26 108
  -1  -2   4  979.32   20.78 108
   0  -2   5   -0.53    9.75 108
   1  -2   8  141.65   10.15 108
   1  -2   9   17.39    8.65 108
   1  -2  12  155.62   11.24 108
   1  -2  13   86.16   11.83 108
   1   4  -4   34.99    8.21 108
   2  -1   9 1074.55   15.94 108
   2  -1  10  276.82   12.37 108
   2  -1  11   31.51   10.01 108
   3   1   8  143.74   11.03 108
   3   1  10  142.39   12.03 108
   3   1  11  108.52   13.51 108
  -6   2  -1   -6.23   15.63 109
  -6   5  -5   23.07   18.74 109
  -5  -2   8    0.19   15.51 109
  -5   4  -5   94.55   17.07 109
  -5   5  -6   20.07   15.73 109
  -3  -3   9  247.44   16.21 109
  -3   5  -7   63.21   14.71 109
  -2   2  -4   32.03   13.04 109
  -2   5  -7   84.06   12.21 109
  -1  -3   9   90.51   13.02 109
  -1   7  -8   50.30   14.10 109
   0   5  -6  352.59   14.26 109
   0  10  -8  292.47   21.23 109
   1  -2  10  220.15   13.70 109
   1  -2  11   93.07   15.14 109
   1  -1   4 1256.33   22.23 109
   1   7  -6   11.57   14.10 109
   3   1   9   42.70   15.71 109
   3   2   4  237.26   14.56 109
  -6   4  -4   51.16   13.68 109
  -5   6  -7   53.07   13.58 109
  -3  -3  10   13.17    9.83 109
  -3  -3  13  138.04   14.42 109
  -3  -3  14   51.12   15.85 109
  -3   8  -9   12.35   12.82 109
  -2  -3   9   69.46    9.33 109
  -2  -3  14   20.98   13.29 109
  -2   8  -9   -0.73   11.05 109
  -1  -3  10  229.02   10.80 109
  -1  -3  11  496.39   14.18 109
  -1  -3  12   -6.97    9.81 109
  -1  -3  13   -3.84   11.82 109
  -1   3  -5  420.45   12.94 109
  -1   4  -6   49.83    9.22 109
  -1  10  -9  134.10   15.89 109
   0   9  -8   -5.09   10.88 109
   1   5  -5   40.42    8.94 109
  -4   0   0    8.10   14.81 109
  -5   3  -4   40.41   14.08 110
  -4   1  -2   58.63   12.73 110
  -4   4  -6  395.88   16.78 110
  -4   8  -9  -16.54   18.13 110
  -3  -3  11    8.21   16.08 110
  -3  -3  12  109.52   16.78 110
  -3   2  -4  727.26   17.58 110
  -3   6  -8   -1.89   13.26 110
  -2  -3  10   12.66   14.80 110
  -2  -3  13  128.54   16.83 110
  -2  -2   4   78.23   13.62 110
  -2   0  -1    6.95   12.95 110
  -2   6  -8  -10.74   13.88 110
  -1   5  -7  409.24   14.10 110
  -1   9  -9   15.09   18.47 110
   0  -2  15   46.23   18.34 110
   1   2  -2   89.24   14.34 110
   2   1   2  867.88   24.06 110
  -5   7  -8   52.42   15.66 110
  -4   3  -5    3.82   10.66 110
  -4   5  -7  120.29   10.70 110
  -2  -3  11   -9.94   10.12 110
  -2  -3  12   32.35   11.86 110
  -1   2  -4  131.03   10.55 110
   0  -2   6  221.67   11.75 110
   0  -2  14   91.49   11.80 110
   0   6  -7  495.98   12.35 110
   0   8  -8   42.70   11.56 110
   1  -1  14   -5.96   13.28 110
   2   0   5  122.85    9.44 110
   2   0  13  129.30   14.63 110
   3   2   5  118.93   11.70 110
   3   2  11   12.90   13.07 110
  -6   3  -3   15.53   18.83 111
  -5  -2   9    2.02   18.65 111
  -5   1  -1  777.92   21.97 111
  -4   6  -8   -3.57   15.42 111
  -3   7  -9   18.73   15.26 111
  -2   7  -9   18.21   13.12 111
  -1   6  -8  123.98   15.07 111
  -1   8  -9    5.38   15.91 111
   1   6  -6  402.84   14.94 111
   1   9  -7   57.42   18.09 111
   2   0  12   24.60   15.93 111
   2   6  -4  169.79   16.32 111
   2   9  -5   37.99   18.59 111
   3   2   6    7.80   14.01 111
   3   2  10  -13.69   18.39 111
  -5  -2  10   14.11   13.45 111
  -4   7  -9  101.76   13.35 111
  -2   9 -10   12.67   12.77 111
  -1  -2  15   -2.89   12.99 111
   0  -2   7    6.93    8.11 111
   0  -2  12   12.63   10.05 111
   0  -2  13   36.68   11.60 111
   1  -1   5 1669.92   22.28 111
   1  -1  13   43.13   11.67 111
   1   8  -7  133.20   12.23 111
   2   0   6   34.29    9.25 111
   2   0  11    6.89   11.49 111
   3   2   7   38.17    9.96 111
   3   2   8  148.00   12.31 111
   3   2   9   16.37   11.08 111
  -6   0   3  125.68   25.63 111
   3   4   1    1.07   20.01 111
  -6  -1   7    7.92   25.25 111
  -5   0   1   75.55   18.23 111
  -4  -2   6  359.13   21.97 111
  -5   2  -3    3.19   13.97 112
  -4   2  -4 1643.59   22.64 112
  -3   0  -1  448.14   17.96 112
  -2   1  -3  401.48   17.48 112
  -1  -2   5    1.85   14.01 112
   0   7  -8   29.82   13.75 112
   2   0   7  296.44   14.54 112
   2   0   9  424.64   17.42 112
   2   0  10   14.70   14.11 112
   2   8  -5  455.24   19.58 112
   3   3   3  435.33   17.44 112
  -6   5  -6   -4.79   15.77 112
  -5   4  -6   26.02   11.81 112
  -5   5  -7  103.13   11.83 112
  -5   6  -8   67.18   13.71 112
  -3   1  -3  168.43   11.22 112
  -3   4  -7    1.30    8.34 112
  -3   5  -8  168.43   11.17 112
  -3   8 -10   48.57   13.27 112
  -2   3  -6  137.60    9.81 112
  -2   4  -7  161.09    9.81 112
  -2   5  -8   -0.60    8.09 112
  -2   8 -10  146.45   12.05 112
  -1  -2  14   23.80   11.08 112
  -1   7  -9  110.62   10.40 112
   0  -2   8 1967.31   20.90 112
   0  -2   9    1.81    8.77 112
   0  -2  10   87.47    9.50 112
   0  -2  11  190.60   12.07 112
   0  -1  15    1.08   13.27 112
   0   1  -2   54.18    9.65 112
   0   4  -6   73.36    8.14 112
   0   9  -9   -1.16   13.02 112
   1  -1   6  271.11   11.82 112
   1  -1  11  112.07   11.05 112
   1  -1  12    1.35    9.64 112
   2   0   8   20.55    8.87 112
   2   1  13   22.19   13.40 112
  -6   2  -2   20.67   15.81 113
  -6   4  -5  106.79   19.64 113
  -3  -2   5  451.53   18.94 113
  -3   3  -6    6.98   12.04 113
  -3   6  -9   -4.90   15.73 113
  -2  -2  15    8.77   19.77 113
  -1   9 -10   10.58   18.28 113
   0   3  -5  286.33   15.71 113
   0   5  -7   -4.57   11.75 113
   1  -1  10  284.68   15.40 113
   1   0   2 3820.02   44.03 113
   1   7  -7    3.22   13.58 113
   2   7  -5   28.50   13.17 113
   3   3  10   54.30   18.42 113
  -5   3  -5    9.65   12.08 113
  -4   4  -7   21.29   10.11 113
  -4   5  -8  201.79   13.05 113
  -2  -2  14    4.58   13.34 113
  -2   6  -9   60.50   10.37 113
  -1  -2  13    9.90   11.73 113
  -1   0  -1  343.11   19.55 113
  -1   4  -7  168.89    9.80 113
   0  -1  14   10.57   11.48 113
   0   8  -9  307.46   13.03 113
   1  -1   7   35.06    9.68 113
   1  -1   8  477.82   12.82 113
   1  -1   9   -0.63    8.81 113
   1   0  14   12.54   13.18 113
   2   1   3  222.71   12.46 113
   2   1  12   54.83   13.53 113
   3   3   9   81.78   13.38 113
  -6   1   0   21.22   15.59 114
  -4  -2   7   25.07   14.39 114
  -4  -2  13    3.27   21.41 114
  -4   6  -9   74.04   16.34 114
  -3  -2  14   -3.06   18.25 114
  -3   7 -10  216.72   16.71 114
  -2  -2   5  254.19   14.96 114
  -2   2  -5   58.74   11.77 114
  -1  -2   6   -3.87   12.57 114
  -1  -2  12  426.58   17.14 114
  -1   1  -3  204.21   14.99 114
  -1   3  -6 2380.19   24.19 114
  -1   5  -8  417.76   14.18 114
  -1   8 -10   40.17   15.54 114
   0  -1   3   24.13   16.03 114
   0   6  -8  264.95   15.96 114
   1   4  -5   71.68   13.57 114
   1   9  -8   -4.13   18.33 114
   2   1  11  105.01   16.81 114
   3   3   4    1.95   14.09 114
   3   3   8   69.98   15.69 114
  -6   3  -4   58.69   13.77 114
  -4  -2  12   -6.59   13.07 114
  -4   3  -6    9.03   10.62 114
  -4   7 -10   51.80   13.27 114
  -3   2  -5  302.21   11.53 114
  -2  -2  13    5.84   10.98 114
  -2   7 -10   21.08   10.80 114
  -1  -2  11  171.80   11.82 114
  -1   6  -9  400.59   12.56 114
   0  -1  13   88.87   12.07 114
   1   0  13   77.23   11.99 114
   1   5  -6   64.58    9.32 114
   3   3   5    3.37    9.56 114
   3   3   6   14.78    9.49 114
   3   3   7   28.74   11.10 114
  -4  -2   8   95.40   15.13 115
  -4  -2   9  112.77   17.05 115
  -4  -2  10    0.37   15.74 115
  -4  -2  11    8.06   15.91 115
  -3  -2  13    2.71   18.32 115
  -3   8 -11   14.70   19.77 115
  -1  -2   7   60.21   11.29 115
  -1  -2   8  246.91   14.69 115
  -1  -2   9  374.46   15.04 115
  -1  -2  10    9.94   12.29 115
  -1  -1  15   14.31   18.72 115
   1   6  -7   19.88   14.80 115
   1   8  -8  217.25   16.87 115
   2   1  10   44.33   13.79 115
   2   5  -4  123.22   13.57 115
   2   9  -6    1.75   18.13 115
   3   4   9  106.81   20.24 115
  -5   1  -2    8.50    9.85 115
  -5   5  -8   42.11   13.66 115
  -5   6  -9   26.70   15.95 115
  -4   1  -3  160.15   10.72 115
  -3  -2   6    3.05    8.38 115
  -3  -2  12    3.93   10.99 115
  -3   5  -9   97.40   10.36 115
  -2  -2  12   58.96   10.54 115
  -2   8 -11  130.65   13.21 115
  -1   7 -10   53.38   11.67 115
   0  -1  12   25.01   10.19 115
   0   0  15   88.92   15.72 115
   0   2  -4  221.14   11.61 115
   0   7  -9    4.51    9.51 115
   0   9 -10    2.94   13.17 115
   1   0  12  214.33   12.82 115
   1   1  14   53.67   13.45 115
   1   3  -4   -2.50    9.75 115
   2   1   4  156.74   10.46 115
   2   1   9    1.23   10.22 115
   2   2  12    8.58   13.22 115
   3   8  -2   53.44   27.90 115
   3   4   2   53.71   17.87 115
  -6   4  -6  122.85   21.43 116
  -5   2  -4    4.93   13.62 116
  -5   4  -7  177.48   17.63 116
  -3  -2  11    1.99   16.21 116
  -3   4  -8  194.32   15.54 116
  -3   6 -10  111.37   16.42 116
  -2  -2   6 1004.23   21.61 116
  -2  -2  11    1.67   14.29 116
  -2   4  -8  125.53   12.83 116
  -2   5  -9  285.50   15.83 116
  -1  -1  14    6.55   15.20 116
  -1   2  -5 1179.91   21.43 116
  -1   9 -11   -1.90   19.90 116
   1   0  11  463.60   17.12 116
   2   1   8 1101.63   18.79 116
   2   4  -3    7.33   12.29 116
   2   6  -5    4.94   13.92 116
   2   8  -6   25.72   15.56 116
   3   4   8    7.00   17.58 116
  -4   2  -5  101.95   11.63 116
  -4   5  -9   40.96   11.45 116
  -4   6 -10   -8.55   13.20 116
  -3  -2  10   98.52   11.25 116
  -3   3  -7  250.29   10.76 116
  -3   7 -11   41.11   12.90 116
  -2  -2   7  223.23   11.66 116
  -2  -2  10  180.99   12.33 116
  -2  -1  15    7.10   14.67 116
  -2   3  -7   39.79    8.88 116
  -2   6 -10   12.84    9.35 116
   0  -1   4   66.14   10.22 116
   0  -1  11   27.07   10.92 116
   0   0  14    2.06   13.15 116
   1   7  -8   49.13   10.02 116
   2   1   5  258.80   11.96 116
   2   1   6  119.28    9.96 116
   2   1   7   64.77    9.28 116
   2   2  11   12.33   11.13 116
  -6   2  -3    4.31   18.46 117
  -5   3  -6   10.64   16.14 117
  -4   0  -1    3.99   11.76 117
  -4   4  -8  256.29   18.26 117
  -3  -2   7  179.79   14.42 117
  -3  -2   8  107.81   14.56 117
  -3  -2   9   94.52   15.54 117
  -2  -2   8   12.59   12.63 117
  -2  -2   9   97.44   13.02 117
  -2   7 -11   39.58   15.89 117
  -1  -1  13    3.03   15.93 117
  -1   8 -11  401.34   20.39 117
   0  -1  10    9.17   12.29 117
   0   4  -7  129.06   12.88 117
   0   5  -8  213.31   13.40 117
   0   8 -10   45.90   15.42 117
   1   0   3   34.68   13.43 117
   1   0  10   10.81   15.03 117
   1   1  13    7.44   18.81 117
   1   9  -9   20.07   18.17 117
   2   7  -6   -2.37   13.11 117
   3   4   3   58.31   14.24 117
   3   4   6  276.04   17.34 117
   3   4   7  325.52   17.95 117
  -6   3  -5    6.01   13.03 117
  -3   1  -4   11.11    8.88 117
  -2  -1  14  158.89   14.05 117
  -2   1  -4  334.01   12.94 117
  -1   4  -8   79.11    9.17 117
  -1   5  -9   95.92   10.93 117
  -1   6 -10  302.63   11.76 117
   0  -1   9  380.18   12.03 117
   0   6  -9  207.27   11.50 117
   1   0   9   15.98    8.92 117
   2   2  10   58.34   11.95 117
   3   5   8   49.49   15.25 117
  -6   1  -1   14.85   15.39 118
  -4   3  -7   46.20   14.73 118
  -3  -1  14   33.58   18.01 118
  -1   0  15   -8.21   18.20 118
  -1   3  -7   30.99   12.80 118
   0  -1   5  516.26   17.54 118
   0   0  13   98.37   16.24 118
   0   3  -6  714.52   17.21 118
   1   1  12  128.70   17.28 118
   1   8  -9   65.43   15.92 118
   2   9  -7   15.29   18.32 118
   3   4   4   -0.72   13.08 118
   3   4   5   10.87   12.67 118
  -5   5  -9    5.77   13.80 118
  -3   2  -6  342.56   11.80 118
  -3   5 -10   16.05   11.62 118
  -2  -1  13  212.62   13.06 118
  -2   0  -2 1510.30   26.72 118
  -2   2  -6  576.25   13.73 118
  -2   8 -12   37.98   15.16 118
  -1  -1  12   -1.15    9.91 118
  -1   7 -11   10.39   11.06 118
   0  -1   6   97.71   10.95 118
   0  -1   7   77.91    9.29 118
   0  -1   8  706.57   14.58 118
   0   7 -10   10.76   10.94 118
   0   9 -11   67.94   15.58 118
   1   0   4  403.21   14.16 118
   1   0   8  100.93    9.86 118
   1   5  -7  136.62    9.98 118
   2   2   9   57.29   10.13 118
   2   3  11   -9.26   13.30 118
   3   5   7    5.51   12.44 118
  -5   0   0    6.22   17.08 118
  -5  -1  11   -3.75   20.43 119
  -5   4  -8   54.78   19.70 119
  -4  -1  13   36.29   19.70 119
  -3   0  -2  510.62   18.82 119
  -3   4  -9   22.98   14.30 119
  -3   6 -11   73.21   17.32 119
  -2   5 -10   58.05   14.18 119
  -1  -1   2 2007.11   41.24 119
  -1   0  14    8.37   18.34 119
   0   0  12  221.55   15.39 119
   0   1  14   35.72   18.92 119
   1   0   5  265.44   16.16 119
   1   0   6  554.47   16.24 119
   1   0   7  216.56   14.58 119
   1   2  13  108.51   19.78 119
   1   4  -6 2024.41   25.13 119
   1   6  -8  462.95   17.61 119
   2   2   1  148.00   16.24 119
   2   8  -7  106.35   15.91 119
  -5   2  -5  182.36   13.28 119
  -4   1  -4  512.01   13.79 119
  -4   5 -10  128.36   14.21 119
  -4   6 -11   -1.22   13.08 119
  -3  -1  13    1.75   12.65 119
  -3   7 -12   37.53   14.85 119
  -2   0  15   -3.73   14.73 119
  -2   4  -9   38.43   10.30 119
  -2   6 -11  107.63   11.64 119
  -1  -1  11  -10.16   10.54 119
  -1   1  -4 1102.16   19.38 119
  -1   8 -12    0.44   13.06 119
   0   8 -11   -0.08   12.86 119
   1   1  11  120.30   11.10 119
   2   2   8   16.60   10.58 119
   2   3  10  234.12   13.21 119
   3   5   6   -0.32   12.64 119
   3   7  -2    3.56   24.02 118
  -5  -1  10  126.52   20.04 120
  -5   1  -3  104.81   14.89 120
  -5   3  -7   14.72   16.18 120
  -4  -1  12   33.48   18.26 120
  -4   2  -6  378.35   17.36 120
  -4   4  -9   30.32   16.20 120
  -3   3  -8  232.44   16.19 120
  -2  -1  12   49.56   13.71 120
  -2   3  -8  420.82   14.69 120
  -2   7 -12   12.04   18.09 120
  -1  -1  10   24.39   12.32 120
  -1   2  -6  160.84   13.58 120
   0   0  11   -9.38   14.55 120
   1   2  -3   16.41   12.93 120
   1   7  -9   18.42   15.99 120
   1   9 -10   65.96   21.92 120
   2   5  -5  328.80   15.73 120
   2   6  -6  251.87   16.60 120
   3   5   5    0.79   14.75 120
  -6   2  -4    4.66   13.27 120
  -3  -1  12  151.04   12.62 120
  -1   0  13   18.59   11.30 120
  -1   4  -9   94.54    9.34 120
  -1   5 -10   -0.09   10.08 120
  -1   6 -11  151.45   12.20 120
   0   1  -3   13.72   11.33 120
   0   1  13    8.54   11.28 120
   0   2  -5   -1.81    9.74 120
   0   4  -8   12.51    8.55 120
   0   5  -9  464.76   12.07 120
   0   6 -10    0.43    9.90 120
   1   1  10   22.45   10.48 120
   1   2  12   11.49   11.26 120
   1   3  -5 2008.75   25.22 120
   2   2   7   29.74    8.95 120
   3   6   6    9.47   14.65 120
  -5  -1   5   33.50   17.53 120
   3   5   1  304.52   22.57 120
  -6   3  -6   17.73   20.67 121
  -5  -1   8   81.26   16.86 121
  -5  -1   9   -1.55   17.39 121
  -4  -1  11   -2.75   15.49 121
  -4   3  -8  116.48   14.66 121
  -2  -1  11  315.93   16.52 121
  -2   0  14  119.14   18.65 121
  -1  -1   9  189.26   13.67 121
   1   8 -10   99.26   18.88 121
   2   2   6  366.48   15.05 121
   2   3   9  180.05   17.28 121
   2   7  -7    8.39   15.39 121
   3   5   2   55.00   13.62 121
   3   5   3   65.58   13.66 121
   3   5   4   63.37   15.73 121
  -5   4  -9   37.47   13.98 121
  -3  -1  11   12.60    9.45 121
  -3   0  14    1.92   12.48 121
  -3   1  -5  140.64   10.13 121
  -3   2  -7  295.44   11.30 121
  -3   5 -11  430.17   14.15 121
  -3   6 -12   14.10   12.82 121
  -2   1  -5   23.12    8.32 121
  -1   3  -8   47.72    8.95 121
  -1   7 -12    0.44   12.85 121
   0   0  10   88.19    9.33 121
   0   2  14   83.79   14.32 121
   0   3  -7  691.77   13.70 121
   0   7 -11   71.96   11.44 121
   1   1   9  464.57   12.40 121
   1   2  11   10.20   11.54 121
   2   2   2  203.43   12.60 121
   2   2   5  788.83   16.19 121
   2   4  10   42.08   13.61 121
  -5  -1   6    0.89   19.66 121
  -6   1  -2  215.36   20.78 122
  -5  -1   7  296.93   20.40 122
  -4  -1  10   20.22   15.86 122
  -4   0  -2  760.97   20.67 122
  -4   5 -11   64.02   19.01 122
  -3   4 -10    1.19   14.98 122
  -2  -1  10   -4.43   15.12 122
  -2   2  -7  103.95   13.08 122
  -2   5 -11  119.14   16.64 122
  -2   6 -12  274.79   17.21 122
  -1  -1   8  100.06   13.50 122
  -1   0  12   27.51   13.75 122
  -1   1  14   84.63   18.63 122
   0   1  12  -18.70   16.58 122
   1   5  -8   21.60   12.07 122
   1   6  -9  304.60   16.01 122
   2   2   3  117.22   12.62 122
   2   2   4  116.17   13.64 122
   2   3   8   31.84   13.98 122
   2   4  -4  116.33   14.06 122
   3   6   5  267.62   20.60 122
  -5   2  -6  133.88   12.36 122
  -4   4 -10    5.95   11.33 122
  -2   0  13    5.11   10.83 122
  -2   4 -10  172.29   11.05 122
  -2   7 -13   11.05   15.14 122
  -1  -1   3 8348.12   62.75 122
  -1  -1   7  283.76   11.42 122
  -1   0  -2 3541.89   41.44 122
   0   0   9   38.94    9.14 122
   0   8 -12   68.94   13.69 122
   1   1   8  158.02   10.14 122
   1   3  12   -8.46   13.34 122
   1   4  -7  679.03   14.71 122
   2   8  -8  151.18   14.43 122
   3   8  -3  217.40   34.26 121
  -5   1  -4   -0.47   13.26 123
  -5   3  -8   88.19   19.63 123
  -4   0  13   -3.98   19.10 123
  -4   1  -5  375.39   17.58 123
  -4   2  -7   12.17   14.11 123
  -3  -1  10   33.72   14.15 123
  -3   3  -9  250.47   15.72 123
  -2   3  -9  147.62   12.73 123
   0   2  13   20.80   19.00 123
   1   2  10   70.94   14.73 123
   1   7 -10   20.47   15.85 123
   2   4   9   -7.71   15.81 123
   3   6   4    9.99   17.61 123
  -4  -1   9   71.00   10.44 123
  -3   0  -3  177.56   11.49 123
  -3   0  13   24.62   12.76 123
  -2  -1   9    6.31    8.59 123
  -2   0  -3  128.25   11.72 123
  -2   1  14    6.32   12.39 123
  -1  -1   4  269.71   13.25 123
  -1  -1   5   39.17   10.59 123
  -1  -1   6  610.17   15.48 123
  -1   0  11  124.56   11.17 123
  -1   1  13    2.62   11.15 123
  -1   2  -7   24.46    7.67 123
  -1   4 -10   68.57   10.73 123
  -1   5 -11   63.40   10.12 123
  -1   6 -12   92.93   11.46 123
   0   0   8  192.24   10.83 123
   0   1  11   17.32   10.34 123
   0   4  -9  495.72   12.54 123
   0   5 -10   11.55   10.47 123
   0   6 -11  128.74   12.28 123
   1   1   7   14.32    8.99 123
   1   4  12   58.88   16.20 123
   2   3   7    1.41   10.21 123
  -6   0   2   55.64   30.03 122
   2   3  -2  104.36   19.78 123
  -6   2  -5    6.52   18.61 124
  -5   0  -1   22.08   13.97 124
  -4   3  -9   67.14   16.86 124
  -3  -1   9   10.02   14.54 124
  -2   0  12  122.83   15.65 124
  -1   1  -5 2254.67   27.04 124
  -1   2  14    6.47   18.51 124
  -1   7 -13    4.44   18.31 124
   0   7 -12   21.62   18.54 124
   1   3  11   86.41   16.88 124
   1   8 -11   66.78   18.82 124
   2   5  -6   45.48   12.36 124
   2   5   9   55.34   18.84 124
   2   6  -7  348.60   17.10 124
   2   7  -8   83.66   16.13 124
   3   6   3   38.23   15.28 124
   3   7   4   17.41   20.73 124
  -4  -1   8   26.85   10.30 124
  -3   4 -11   19.92   11.47 124
  -3   5 -12   45.13   13.60 124
  -2  -1   8   48.04    9.33 124
  -2   5 -12   13.98   11.08 124
  -2   6 -13   19.09   13.12 124
  -1   0  10  493.55   12.45 124
  -1   3  -9  370.62   11.32 124
   0   0   7   26.50    8.27 124
   0   2  -6  205.87   11.76 124
   0   2  12   32.84   11.61 124
   0   3  13   10.84   13.43 124
   1   2   9   19.33   10.77 124
   1   3  -6   61.22    8.91 124
   2   3   6  261.12   11.52 124
   2   4   8    0.57   11.23 124
  -5   0  11   -2.79   17.98 125
  -4   0  12   -2.67   17.62 125
  -3   0  12   45.61   15.56 125
  -3   1  -6  610.61   16.58 125
  -3   1  14   40.15   19.14 125
  -3   2  -8  969.45   20.15 125
  -2   1  -6  356.41   15.36 125
  -2   2  -8   31.15   12.35 125
  -2   4 -11   46.22   14.20 125
  -1   1  12   -7.10   14.90 125
   0   1  10  180.06   16.43 125
   0   3  -8   -1.41   12.32 125
   1   1   6  294.61   13.50 125
   1   2  -4 1044.75   23.61 125
   1   5  -9   -4.97   14.82 125
   1   6 -10   22.91   13.67 125
   2   8  -9  138.36   19.03 125
   3   6   2   56.67   16.16 125
   3   7   3   40.28   18.39 125
  -5   2  -7    6.62   11.20 125
  -4  -1   7   -0.87   10.05 125
  -4   4 -11   16.24   13.45 125
  -3  -1   8   -3.07    8.52 125
  -3   3 -10   50.10   10.42 125
  -2  -1   7  247.44   11.71 125
  -2   0  11    2.35    9.78 125
  -2   1  13   23.22   10.61 125
  -1   2  13   12.11   10.85 125
   0   0   6  852.08   16.75 125
   0   1  -4   55.90   10.01 125
   1   3  10   28.58   12.07 125
   1   4  11   49.50   13.80 125
   1   7 -11   71.81   11.66 125
   3   6   0    2.75   18.85 125
   3   6   1    1.52   18.58 125
  -6   0   8    3.19   22.46 126
  -6   1  -3   93.28   19.99 126
  -5   3  -9   57.24   19.73 126
  -4  -1   6    7.80   14.68 126
  -4   0  -3  151.57   13.85 126
  -4   2  -8  141.95   16.30 126
  -2   2  14   21.32   17.68 126
  -2   3 -10   -3.63   14.65 126
  -1   0   9  133.10   13.41 126
  -1   5 -12   43.38   16.40 126
  -1   6 -13   97.35   19.15 126
   0   2  11  395.08   16.76 126
   0   5 -11  166.51   14.99 126
   0   6 -12  123.03   16.63 126
   1   1   5    6.59   12.97 126
   1   2   8  311.69   14.54 126
   1   4  -8  311.27   14.82 126
   2   3   5   24.66   12.21 126
   2   4  -5  703.90   20.06 126
   2   4   7   58.49   14.31 126
   2   5   8  187.19   18.74 126
  -6   2  -6    8.54   15.32 126
  -5   0  10    1.55   12.57 126
  -5   1  -5    0.25   11.28 126
  -4   0  11   -1.55   10.81 126
  -4   1  -6    3.06   10.04 126
  -4   3 -10  100.97   12.16 126
  -3  -1   7    0.94    8.60 126
  -3   0  11   33.35    9.51 126
  -3   1  13  109.26   13.07 126
  -3   5 -13   29.29   13.25 126
  -2  -1   6   -1.02    7.75 126
  -1   1  11    9.17   10.25 126
  -1   2  -8  150.25   10.15 126
  -1   4 -11  264.83   12.07 126
   0   1   9   39.09    9.06 126
   0   3  12    0.35   11.16 126
   0   4 -10  210.41   12.14 126
   0   7 -13  189.02   14.39 126
   1   8 -12   27.12   15.37 126
   3   7   2   97.40   23.15 126
   3   8  -4   18.09   23.41 126
  -6   0   7    6.24   19.46 127
  -4  -1   5    3.47   11.83 127
  -4   1  13   -2.21   20.39 127
  -3   0  -4  689.75   18.30 127
  -2   0  10  275.21   16.34 127
  -2   1  12   57.41   15.96 127
  -2   5 -13    0.65   18.62 127
  -1   1  -6  291.24   14.94 127
   0   0   5 1277.09   22.32 127
   1   1   4    6.46   14.38 127
   2   5  -7    7.40   14.56 127
   2   6  -8   42.03   13.86 127
   2   6   8   13.09   20.35 127
   2   7  -9   25.03   15.72 127
  -3  -1   6  128.22   10.57 127
  -3   2  -9  158.85   11.51 127
  -3   4 -12   47.50   13.66 127
  -2  -1   5 1063.64   20.53 127
  -2   0  -4  425.75   14.02 127
  -2   2  -9   17.11    8.57 127
  -2   4 -12  223.60   13.09 127
  -1   0  -3   26.86    9.64 127
  -1   0   8  623.04   13.90 127
  -1   2  12  145.80   12.55 127
  -1   3 -10    5.49    8.61 127
  -1   3  13   38.14   13.39 127
   0   2  -7   -1.32    8.03 127
   0   3  -9   47.24    9.20 127
   1   3  -7   41.64    9.59 127
   1   3   9   31.95   10.79 127
   1   4  10    4.92   11.31 127
   1   5 -10    0.71   10.31 127
   1   6 -11   69.64   12.13 127
   2   3   4   12.34    8.99 127
   2   4   6   14.69   10.22 127
   2   5   7   12.90   11.05 127
  -4  -1   3    2.07   14.74 127
  -4  -1   4   38.75   15.63 127
  -5   0  -2   -1.76   13.74 128
  -5   0   9   45.51   15.87 128
  -5   2  -8  119.41   19.81 128
  -4   0  10   99.84   16.10 128
  -3   0  10  106.91   14.56 128
  -3   1  -7   98.57   12.81 128
  -2  -1   4  737.84   22.14 128
  -2   1  -7  382.56   14.96 128
  -2   2  13   18.95   17.80 128
   0   0   4  135.29   14.29 128
   0   1   8  226.30   14.11 128
   0   2  10  136.25   15.29 128
   0   4  12   85.40   19.81 128
   1   1   3  642.26   19.71 128
   1   2   7   92.30   13.23 128
   1   7 -12    4.39   18.46 128
   2   8 -10    4.62   18.26 128
   3   7   1    2.43   17.71 128
  -4   1  12  155.79   13.59 128
  -4   2  -9   94.27   12.13 128
  -3   1  12  149.90   11.83 128
  -3   3 -11   43.22   11.81 128
  -2   0   9  216.48   10.57 128
  -2   3 -11  492.25   13.15 128
  -1   1  10   -1.93   10.60 128
  -1   5 -13   99.50   11.57 128
  -1   6 -14    3.04   13.13 128
   0   3  11   -1.28   11.79 128
   0   5 -12   56.14   11.83 128
   0   6 -13   55.35   13.31 128
   1   2  -5    3.08   10.10 128
   1   4  -9    3.50    8.51 128
   1   5  10   -7.03   13.46 128
   3   7  -3   62.54   28.33 127
  -6   0   6   89.06   25.22 128
  -6   1  -4   24.00   18.81 129
  -5   1  -6   80.96   16.36 129
  -4   0  -4   59.31   15.22 129
  -4   1  -7  186.91   15.45 129
  -4   3 -11  104.92   20.00 129
  -3  -1   5    2.18   12.44 129
  -2  -1   2   82.54   16.69 129
  -2  -1   3    1.17   14.33 129
  -2   1  11   18.73   13.84 129
  -1   4 -12  148.60   16.02 129
   0   0   3    5.99   16.51 129
   0   1  -5  543.00   17.76 129
   0   4 -11    2.34   14.44 129
   1   1   2   -0.03   13.11 129
   1   3   8  435.67   17.76 129
   1   4   9   87.07   17.35 129
   2   3  -3 1483.67   34.61 129
   2   3   3   56.17   13.13 129
   2   6  -9  104.18   15.80 129
   2   6   7   22.82   18.51 129
  -5   1  11   -5.84   12.32 129
  -3   2  13   -1.74   12.17 129
  -3   4 -13   86.66   13.96 129
  -2   5 -14   40.23   15.70 129
  -1   0   7   87.56    8.94 129
  -1   2  -9   17.75    8.69 129
  -1   2  11   24.36    9.82 129
  -1   3  12   60.27   11.28 129
  -1   4  13    6.72   15.28 129
   0   2   9   23.67    8.70 129
   1   2   6   76.61    9.90 129
   2   4  -6  115.02   10.34 129
   2   4   5  318.85   13.56 129
   2   5   6   -3.92   11.55 129
   2   7 -10   45.42   13.27 129
  -6   0   5   -0.45   23.95 129
   1   1   0  666.96   42.54 129
   3   7   0  170.70   22.08 129
   3   8  -5   38.98   23.71 129
  -5   0   8  278.90   18.67 130
  -4   0   9   -5.71   13.19 130
  -3  -1   4   66.71   14.06 130
  -3   0  -5  474.25   16.29 130
  -3   0   9  276.48   16.39 130
  -3   2 -10  108.79   14.44 130
  -2   2  12  176.49   16.50 130
  -2   3  13   -2.34   17.88 130
  -2   4 -13   69.57   17.52 130
  -1   1  -7   26.27   12.31 130
  -1   3 -11   26.43   14.75 130
   0   1   7  531.96   16.90 130
   0   2  -8 2349.67   24.24 130
   0   4  11   -4.75   16.04 130
   1   1   1   27.18   14.94 130
   1   5 -11   11.43   13.94 130
   1   6 -12  228.31   17.24 130
   2   5  -8  262.37   16.74 130
  -5   2  -9   41.02   13.81 130
  -4   1  11  107.74   11.47 130
  -3   1  -8   10.03   10.31 130
  -3   1  11    0.25   11.06 130
  -3   3 -12   51.57   13.78 130
  -2   0  -5  147.59    9.83 130
  -2   0   8    2.65    8.67 130
  -2   1  -8   60.00    9.27 130
  -2   2 -10   12.78   10.41 130
  -1   0  -4  410.71   14.35 130
  -1   1   9  282.37   11.09 130
  -1   5 -14   21.77   13.34 130
   0   0   2  237.06   14.30 130
   0   3 -10   59.29    9.03 130
   0   3  10   26.46   10.54 130
   1   3  -8  121.23   10.16 130
   1   5   9  157.53   12.89 130
   1   7 -13   26.31   13.12 130
   2   3   2    2.59    8.86 130
   3   7  -4   -1.01   21.45 130
   3   8   0   11.52   25.04 130
  -6   0   4   11.40   19.87 131
  -6   1  -5   90.34   19.57 131
  -5   0  -3   -5.21   13.40 131
  -4   2 -10   22.84   17.20 131
  -2   1  10   18.90   14.53 131
  -2   3 -12   27.70   15.92 131
  -1   0   6  732.54   18.68 131
   0   5 -13  -14.92   16.22 131
   0   6 -14  158.79   20.07 131
   1   3   7  148.34   13.71 131
   1   4 -10  215.01   16.54 131
   2   4   4  192.47   14.05 131
   2   6   6  320.26   18.23 131
  -5   1  -7   18.00   13.06 131
  -5   1  10   -3.84   12.48 131
  -4   1  -8  129.95   12.42 131
  -3   2  12   -0.27   10.45 131
  -3   3  13   -2.99   12.26 131
  -2   4  13   -4.49   14.60 131
  -1   2 -10  217.55   10.27 131
  -1   2  10    4.78    9.99 131
  -1   4 -13   -3.32   11.41 131
  -1   4  12   11.00   13.01 131
   0   1  -6  101.98   11.22 131
   0   4 -12  221.56   11.61 131
   0   5  11  109.27   15.11 131
   1   2  -6    2.83    8.98 131
   1   2   5   40.87    8.48 131
   1   4   8   35.23   10.38 131
   1   6   9   30.66   13.55 131
   2   5   5    4.16    9.74 131
   2   6 -10  152.40   12.64 131
   2   7   6    2.81   12.76 131
   0   0   0    0.00    0.00   0
;
_shelx_hkl_checksum     37208
_shelx_res_file
;
TITL G:/000_WORK/A_TCEP -1ERPOL_A/SR   0.04L2
    G:\000_work\A_TCESMP1erpol_A\ShxAbs\jpl2_pl.res
    created by SHELXL-2018/3 at 12:50:31 on 31-Oct-2020
CELL  0.71073  5.58430  9.00610 12.73900 101.53700 94.31300 103.70100
ZERR 1  0.00080  0.00140  0.00200  0.01800  0.01800  0.01700
LATT 1
SFAC C H N O S
UNIT 20 28 2 8 4
SIZE    0.0500    0.3000    0.3500
L.S. 9
FMAP 2
PLAN 20
dfix 0.84 .02 o2 h2o o4 h4o
ACTA
CONF
BOND $H
HTAB
EQIV $2 -X-1, -Y, -Z
HTAB O2 O1_$2
EQIV $3 -X+1, -Y+1, -Z
HTAB O4 O3_$3
EQIV $4 X-1, Y, Z
HTAB C5 O3_$4
EQIV $5 X+1, Y, Z
HTAB C8 O4_$5
WGHT    0.047800
FVAR       0.90641
S1    5    0.401696    0.391209    0.296976    11.00000    0.02916    0.02461 =
         0.03475    0.01089   -0.01010   -0.00185
S2    5    1.275478    0.862903    0.379082    11.00000    0.02432    0.02413 =
         0.03758    0.01565    0.00272   -0.00127
O1    4   -0.338135    0.071634    0.122067    11.00000    0.03333    0.05005 =
         0.03615    0.00535   -0.00931   -0.00224
O2    4   -0.209840    0.106379   -0.035669    11.00000    0.03225    0.04856 =
         0.03450    0.00987   -0.00991    0.00011
H2O   2   -0.362723    0.051718   -0.058743    11.00000    0.09818
O3    4    0.776144    0.527749    0.080836    11.00000    0.04000    0.04245 =
         0.03413    0.00392   -0.00022    0.02158
O4    4    0.504529    0.673623    0.092318    11.00000    0.03446    0.05192 =
         0.03964    0.00038   -0.00639    0.02175
H4O   2    0.422289    0.607076    0.039171    11.00000    0.08683
N1    3    0.835333    0.553990    0.440744    11.00000    0.01821    0.01588 =
         0.02417    0.00717   -0.00088    0.00104
C1    1    0.785856    0.402370    0.445148    11.00000    0.01836    0.01582 =
         0.02220    0.00548    0.00047    0.00059
C2    1    1.044719    0.652262    0.495203    11.00000    0.01823    0.01251 =
         0.02259    0.00465    0.00087    0.00112
C3    1    0.545959    0.295734    0.385026    11.00000    0.01912    0.01886 =
         0.03273    0.00846   -0.00279   -0.00249
AFIX  23
H3A   2    0.434405    0.264980    0.436177    11.00000   -1.20000
H3B   2    0.577409    0.201607    0.342827    11.00000   -1.20000
AFIX   0
C4    1    0.147251    0.223417    0.230751    11.00000    0.02586    0.02895 =
         0.03590    0.00971   -0.00531   -0.00694
AFIX  23
H4A   2    0.202811    0.128008    0.222673    11.00000   -1.20000
H4B   2    0.011542    0.214305    0.274306    11.00000   -1.20000
AFIX   0
C5    1    0.060008    0.244907    0.121880    11.00000    0.03166    0.02793 =
         0.04042    0.01138   -0.00798    0.00083
AFIX  23
H5A   2    0.041788    0.350865    0.129466    11.00000   -1.20000
H5B   2    0.186183    0.233148    0.074799    11.00000   -1.20000
AFIX   0
C6    1   -0.180705    0.132058    0.069767    11.00000    0.02278    0.02642 =
         0.03596    0.00834   -0.00737    0.00479
C7    1    1.087703    0.819583    0.485717    11.00000    0.02507    0.01548 =
         0.03129    0.00879    0.00205    0.00276
AFIX  23
H7A   2    1.170302    0.887935    0.554088    11.00000   -1.20000
H7B   2    0.928434    0.841937    0.471163    11.00000   -1.20000
AFIX   0
C8    1    1.093545    0.722026    0.261515    11.00000    0.02633    0.03165 =
         0.02927    0.01317    0.00659    0.00923
AFIX  23
H8A   2    1.187763    0.725553    0.200717    11.00000   -1.20000
H8B   2    1.068152    0.617707    0.275367    11.00000   -1.20000
AFIX   0
C9    1    0.842670    0.749109    0.230721    11.00000    0.02812    0.02756 =
         0.03237    0.00973    0.00078    0.00745
AFIX  23
H9A   2    0.742172    0.735720    0.288698    11.00000   -1.20000
H9B   2    0.866452    0.856524    0.223186    11.00000   -1.20000
AFIX   0
C10   1    0.704581    0.640734    0.127706    11.00000    0.02617    0.03852 =
         0.02536    0.01289    0.00678    0.01249
HKLF 4
REM  G:/000_WORK/A_TCEP -1ERPOL_A/SR   0.04L2
REM wR2 = 0.0966, GooF = S = 0.884, Restrained GooF = 0.884 for all data
REM R1 = 0.0412 for 1452 Fo > 4sig(Fo) and 0.0691 for all 2194 data
REM 162 parameters refined using 2 restraints
END
WGHT      0.0493      0.0000
REM Instructions for potential hydrogen bonds
HTAB O2 O1_$2
HTAB O4 O3_$3
HTAB C5 O3_$4
HTAB C8 O4_$5
HTAB C8 N1
REM Highest difference peak  0.354,  deepest hole -0.280,  1-sigma level  0.067
Q1    1   0.5078  0.3528  0.2458  11.00000  0.05    0.35
Q2    1   0.8784  0.3767  0.4459  11.00000  0.05    0.24
Q3    1  -0.0381  0.3026  0.1506  11.00000  0.05    0.24
Q4    1   0.7960  0.4914  0.0311  11.00000  0.05    0.23
Q5    1   0.7373  0.5582  0.4231  11.00000  0.05    0.23
Q6    1   1.2602  0.8161  0.3071  11.00000  0.05    0.23
Q7    1   0.3295  0.4954  0.3419  11.00000  0.05    0.23
Q8    1   1.1319  0.7830  0.4359  11.00000  0.05    0.22
Q9    1  -0.0800  0.3595  0.0290  11.00000  0.05    0.22
Q10   1  -0.3092  0.1623  0.1148  11.00000  0.05    0.21
Q11   1  -0.2273  0.0677  0.2177  11.00000  0.05    0.20
Q12   1  -0.0423  0.1484  0.0599  11.00000  0.05    0.20
Q13   1   0.9515  0.7379  0.2304  11.00000  0.05    0.20
Q14   1   0.6157  0.6577  0.0984  11.00000  0.05    0.20
Q15   1   0.7452  0.7055  0.1784  11.00000  0.05    0.20
Q16   1   0.4932  0.8253  0.1461  11.00000  0.05    0.20
Q17   1  -0.2171  0.1608  0.0387  11.00000  0.05    0.19
Q18   1   0.5107  0.6964  0.1438  11.00000  0.05    0.19
Q19   1   0.0252  0.2837  0.2352  11.00000  0.05    0.19
Q20   1  -0.3348  0.2062  0.0134  11.00000  0.05    0.19
;
_shelx_res_checksum     93827
data_H4L1B
_audit_creation_method     'SHELXL-2018/3'
_chemical_name_systematic
;\
3,3',3'',3'''-{[Pyrazine-2,3,5,6-tetrayltetrakis(methylene))\
tetrakis(sulfanediyl]}tetrapropionic acid
;
_chemical_name_common     ?
_chemical_formula_moiety     'C20 H28 N2 O8 S4'
_chemical_formula_sum     'C20 H28 N2 O8 S4'
_chemical_formula_iupac     'C20 H28 N2 O8 S4'
_chemical_formula_weight     552.68
_chemical_melting_point     ?
_space_group_crystal_system     triclinic
_space_group_name_H-M_alt     'P -1'
_space_group_name_Hall     '-P 1'
loop_
    _space_group_symop_operation_xyz
    'x, y, z'
    '-x, -y, -z'
_cell_length_a     4.9424(17)
_cell_length_b     8.993(3)
_cell_length_c     14.190(6)
_cell_angle_alpha     96.96(3)
_cell_angle_beta     97.14(3)
_cell_angle_gamma     100.72(3)
_cell_volume     608.1(4)
_cell_formula_units_Z     1
_cell_measurement_reflns_used     5563
_cell_measurement_theta_min     2.35
_cell_measurement_theta_max     25.49
_cell_measurement_temperature     293(2)
_exptl_crystal_description     plate
_exptl_crystal_colour     colourless
_exptl_crystal_size_max     0.500
_exptl_crystal_size_mid     0.500
_exptl_crystal_size_min     0.050
_exptl_crystal_density_diffrn     1.509
_exptl_crystal_density_meas     ?
_exptl_crystal_density_method     ?
_exptl_crystal_F_000     290
_exptl_absorpt_coefficient_mu     0.440
_exptl_absorpt_correction_type     empirical
_exptl_absorpt_process_details
;
(<i>ShxAbs</i>; Spek, 2020)
;
_exptl_absorpt_correction_T_min     0.1442
_exptl_absorpt_correction_T_max     0.6162
_diffrn_ambient_temperature     293(2)
_diffrn_source     'sealed X-ray tube, 12 x 0.4 mm long-fine focus'
_diffrn_radiation_type     MoK\a
_diffrn_radiation_wavelength     0.71073
_diffrn_radiation_source     'fine-focus sealed tube'
_diffrn_radiation_monochromator     'plane graphite'
_diffrn_measurement_device_type     'STOE IPDS 2'
_diffrn_measurement_device     '2-circle goniometer'
_diffrn_measurement_method     '\f + \w scans'
_diffrn_detector     'image plate (34 cm diameter)'
_diffrn_detector_area_resol_mean     ?
_diffrn_reflns_number     4152
_diffrn_reflns_av_R_equivalents     0.0796
_diffrn_reflns_av_unetI/netI     0.0834
_diffrn_reflns_theta_min     2.331
_diffrn_reflns_theta_max     25.992
_diffrn_reflns_theta_full     25.242
_diffrn_measured_fraction_theta_max     0.924
_diffrn_measured_fraction_theta_full     0.928
_diffrn_reflns_limit_h_min     -5
_diffrn_reflns_limit_h_max     5
_diffrn_reflns_limit_k_min     -11
_diffrn_reflns_limit_k_max     9
_diffrn_reflns_limit_l_min     -17
_diffrn_reflns_limit_l_max     17
_refine_special_details     ?
_reflns_number_total     2201
_reflns_number_gt     1537
_reflns_threshold_expression     'I > 2\s(I)'
_refine_ls_structure_factor_coef     Fsqd
_refine_ls_matrix_type     full
_refine_ls_R_factor_all     0.0998
_refine_ls_R_factor_gt     0.0711
_refine_ls_wR_factor_gt     0.1882
_refine_ls_wR_factor_ref     0.2078
_refine_ls_goodness_of_fit_ref     1.053
_refine_ls_restrained_S_all     1.052
_refine_ls_number_reflns     2201
_refine_ls_number_parameters     173
_refine_ls_number_restraints     6
_refine_ls_hydrogen_treatment     constr
_refine_ls_weighting_scheme     calc
_refine_ls_weighting_details
              'w=1/[\s^2^(Fo^2^)+(0.1049P)^2^+0.4241P] where P=(Fo^2^+2Fc^2^)/3'
_atom_sites_solution_hydrogens     geom
_atom_sites_solution_primary     direct
_atom_sites_solution_secondary     difmap
_refine_ls_shift/su_max     0.001
_refine_ls_shift/su_mean     0.000
_refine_diff_density_max     0.469
_refine_diff_density_min     -0.388
_refine_ls_extinction_method     none
_refine_ls_extinction_coef     .
loop_
    _atom_type_symbol
    _atom_type_description
    _atom_type_scat_dispersion_real
    _atom_type_scat_dispersion_imag
    _atom_type_scat_source
    'C' 'C' 0.0033 0.0016
                         'International Tables Vol C Tables 4.2.6.8 and 6.1.1.4'
    'H' 'H' 0.0000 0.0000
                         'International Tables Vol C Tables 4.2.6.8 and 6.1.1.4'
    'N' 'N' 0.0061 0.0033
                         'International Tables Vol C Tables 4.2.6.8 and 6.1.1.4'
    'O' 'O' 0.0106 0.0060
                         'International Tables Vol C Tables 4.2.6.8 and 6.1.1.4'
    'S' 'S' 0.1246 0.1234
                         'International Tables Vol C Tables 4.2.6.8 and 6.1.1.4'
_computing_data_collection
;
X-Area (Stoe & Cie, 2002)
;
_computing_cell_refinement
;
X-Area (Stoe & Cie, 2002)
;
_computing_data_reduction
;
X-RED32 (Stoe & Cie, 2002)
;
_computing_structure_solution
;
SHELXS-97 (Sheldrick, 2008)
;
_computing_structure_refinement
;
SHELXL-2018/3 (Sheldrick, 2015)
;
_computing_molecular_graphics
;
PLATON (Spek, 2020) and Mercury (Macrae <i>et al.</i>,  2020)
;
_computing_publication_material
;
SHELXL-2018/3 (Sheldrick, 2015), PLATON (Spek, 2020) and
publcif (Westrip, 2010)
;
loop_
    _atom_site_type_symbol
    _atom_site_label
    _atom_site_fract_x
    _atom_site_fract_y
    _atom_site_fract_z
    _atom_site_U_iso_or_equiv
    _atom_site_adp_type
    _atom_site_calc_flag
    _atom_site_occupancy
    _atom_site_disorder_assembly
    _atom_site_disorder_group
    S S1 0.7886(3) 0.28919(12) 0.71512(9) 0.0583(4) Uani d 1 . .
    S S2 0.6227(3) 0.07568(12) 0.39724(10) 0.0682(5) Uani d 1 . .
    N N1 1.2114(8) 0.5110(4) 0.5754(3) 0.0500(9) Uani d 1 . .
    C C1 0.9965(9) 0.3908(4) 0.5566(3) 0.0467(10) Uani d 1 . .
    C C2 0.7852(9) 0.3796(4) 0.4821(3) 0.0469(10) Uani d 1 . .
    C C3 1.0020(10) 0.2707(4) 0.6214(3) 0.0537(11) Uani d 1 . .
    H H3A 1.192760 0.277226 0.650755 0.064 Uiso calc 1 . .
    H H3B 0.937959 0.170470 0.583113 0.064 Uiso calc 1 . .
    C C4 0.9971(12) 0.4560(5) 0.7916(4) 0.0644(13) Uani d 1 . .
    H H4A 1.087916 0.524956 0.752231 0.077 Uiso calc 1 . .
    H H4B 0.876729 0.509027 0.826037 0.077 Uiso calc 1 . .
    C C5 1.2177(12) 0.4158(6) 0.8638(4) 0.0682(14) Uani d 1 . .
    H H5A 1.332589 0.358948 0.829232 0.082 Uiso calc 1 . .
    H H5B 1.337009 0.509683 0.898069 0.082 Uiso calc 1 . .
    C C6 1.0984(14) 0.3238(6) 0.9345(4) 0.0728(15) Uani d 1 . .
    O O1 0.8532(10) 0.3158(5) 0.9473(3) 0.0828(12) Uani d 1 . .
    O O2 1.2630(12) 0.2603(9) 0.9826(5) 0.136(2) Uani d 1 . .
    H H2O 1.173990 0.186783 1.001978 0.204 Uiso calc 1 . .
    C C7 0.5410(10) 0.2468(5) 0.4572(4) 0.0559(11) Uani d 1 . .
    H H7A 0.394220 0.276430 0.416093 0.067 Uiso calc 1 . .
    H H7B 0.470023 0.224151 0.515671 0.067 Uiso calc 1 . .
    C C8 0.6926(16) 0.1494(6) 0.2872(5) 0.0604(17) Uani d 0.821(6) A 1
    H H8A 0.530565 0.183752 0.258819 0.072 Uiso calc 0.821(6) A 1
    H H8B 0.847467 0.236521 0.301719 0.072 Uiso calc 0.821(6) A 1
    C C9 0.7607(15) 0.0292(6) 0.2173(5) 0.0657(16) Uani d 0.821(6) A 1
    H H9A 0.597449 -0.051856 0.196091 0.079 Uiso calc 0.821(6) A 1
    H H9B 0.906849 -0.014697 0.248293 0.079 Uiso calc 0.821(6) A 1
    C C10 0.8546(16) 0.0963(7) 0.1325(5) 0.0622(15) Uani d 0.821(6) A 1
    O O3 1.0881(16) 0.0900(11) 0.1127(6) 0.132(3) Uani d 0.821(6) A 1
    O O4 0.6974(19) 0.1598(10) 0.0858(6) 0.117(3) Uani d 0.821(6) A 1
    H H4O 0.785351 0.212989 0.052298 0.175 Uiso calc 0.821(6) A 1
    C C8B 0.834(7) 0.112(3) 0.3062(18) 0.0604(17) Uani d 0.179(6) A 2
    H H8B1 0.957385 0.212176 0.321614 0.072 Uiso calc 0.179(6) A 2
    H H8B2 0.941870 0.034250 0.294752 0.072 Uiso calc 0.179(6) A 2
    C C9B 0.609(6) 0.106(3) 0.2219(19) 0.0657(16) Uani d 0.179(6) A 2
    H H9B1 0.490282 0.005115 0.207464 0.079 Uiso calc 0.179(6) A 2
    H H9B2 0.494650 0.179949 0.237286 0.079 Uiso calc 0.179(6) A 2
    C C10B 0.748(6) 0.143(4) 0.137(2) 0.0622(15) Uani d 0.179(6) A 2
    O O3B 0.998(6) 0.188(6) 0.137(3) 0.132(3) Uani d 0.179(6) A 2
    O O4B 0.576(9) 0.176(6) 0.073(3) 0.117(3) Uani d 0.179(6) A 2
    H H4OB 0.660348 0.228397 0.038152 0.175 Uiso calc 0.179(6) A 2
loop_
    _atom_site_aniso_label
    _atom_site_aniso_U_11
    _atom_site_aniso_U_22
    _atom_site_aniso_U_33
    _atom_site_aniso_U_12
    _atom_site_aniso_U_13
    _atom_site_aniso_U_23
    S1 0.0546(9) 0.0462(6) 0.0762(8) 0.0041(5) 0.0158(6) 0.0205(5)
    S2 0.0868(11) 0.0329(5) 0.0834(9) -0.0047(5) 0.0293(7) 0.0119(5)
    N1 0.045(2) 0.0322(16) 0.075(2) 0.0074(14) 0.0141(17) 0.0146(15)
    C1 0.048(3) 0.0259(16) 0.071(3) 0.0081(15) 0.017(2) 0.0160(16)
    C2 0.045(3) 0.0292(17) 0.070(3) 0.0054(15) 0.017(2) 0.0152(16)
    C3 0.051(3) 0.0350(19) 0.080(3) 0.0097(17) 0.015(2) 0.0220(19)
    C4 0.073(4) 0.043(2) 0.083(3) 0.009(2) 0.026(3) 0.022(2)
    C5 0.063(4) 0.061(3) 0.077(3) -0.001(2) 0.015(3) 0.017(2)
    C6 0.064(4) 0.066(3) 0.090(4) 0.003(2) 0.013(3) 0.033(3)
    O1 0.079(3) 0.086(3) 0.093(3) 0.019(2) 0.029(2) 0.034(2)
    O2 0.085(4) 0.190(6) 0.162(5) 0.031(4) 0.031(3) 0.122(5)
    C7 0.051(3) 0.042(2) 0.073(3) -0.0032(18) 0.012(2) 0.0155(19)
    C8 0.078(5) 0.034(3) 0.074(4) 0.010(2) 0.023(3) 0.017(2)
    C9 0.084(5) 0.040(3) 0.079(4) 0.011(3) 0.026(3) 0.022(3)
    C10 0.068(5) 0.048(3) 0.080(4) 0.019(3) 0.024(3) 0.020(3)
    O3 0.096(5) 0.194(8) 0.145(6) 0.052(5) 0.052(4) 0.113(6)
    O4 0.132(8) 0.140(5) 0.131(5) 0.087(5) 0.067(5) 0.090(4)
    C8B 0.078(5) 0.034(3) 0.074(4) 0.010(2) 0.023(3) 0.017(2)
    C9B 0.084(5) 0.040(3) 0.079(4) 0.011(3) 0.026(3) 0.022(3)
    C10B 0.068(5) 0.048(3) 0.080(4) 0.019(3) 0.024(3) 0.020(3)
    O3B 0.096(5) 0.194(8) 0.145(6) 0.052(5) 0.052(4) 0.113(6)
    O4B 0.132(8) 0.140(5) 0.131(5) 0.087(5) 0.067(5) 0.090(4)
_geom_special_details
;
 All esds (except the esd in the dihedral angle between two l.s. planes)
 are estimated using the full covariance matrix.  The cell esds are taken
 into account individually in the estimation of esds in distances, angles
 and torsion angles; correlations between esds in cell parameters are only
 used when they are defined by crystal symmetry.  An approximate (isotropic)
 treatment of cell esds is used for estimating esds involving l.s. planes.
;
loop_
    _geom_bond_atom_site_label_1
    _geom_bond_atom_site_label_2
    _geom_bond_site_symmetry_2
    _geom_bond_distance
    _geom_bond_publ_flag
    S1 C4 . 1.801(5) ?
    S1 C3 . 1.808(5) ?
    S2 C8B . 1.78(3) ?
    S2 C7 . 1.804(5) ?
    S2 C8 . 1.816(6) ?
    N1 C1 . 1.342(5) ?
    N1 C2 2_766 1.351(5) ?
    C1 C2 . 1.371(6) ?
    C1 C3 . 1.503(5) ?
    C2 C7 . 1.504(6) ?
    C3 H3A . 0.9700 ?
    C3 H3B . 0.9700 ?
    C4 C5 . 1.526(8) ?
    C4 H4A . 0.9700 ?
    C4 H4B . 0.9700 ?
    C5 C6 . 1.485(7) ?
    C5 H5A . 0.9700 ?
    C5 H5B . 0.9700 ?
    C6 O1 . 1.238(7) ?
    C6 O2 . 1.258(8) ?
    O2 H2O . 0.8200 ?
    C7 H7A . 0.9700 ?
    C7 H7B . 0.9700 ?
    C8 C9 . 1.490(8) ?
    C8 H8A . 0.9700 ?
    C8 H8B . 0.9700 ?
    C9 C10 . 1.496(8) ?
    C9 H9A . 0.9700 ?
    C9 H9B . 0.9700 ?
    C10 O4 . 1.224(8) ?
    C10 O3 . 1.231(9) ?
    O4 H4O . 0.8200 ?
    C8B C9B . 1.516(19) ?
    C8B H8B1 . 0.9700 ?
    C8B H8B2 . 0.9700 ?
    C9B C10B . 1.505(19) ?
    C9B H9B1 . 0.9700 ?
    C9B H9B2 . 0.9700 ?
    C10B O3B . 1.226(19) ?
    C10B O4B . 1.265(19) ?
    O4B H4OB . 0.8200 ?
loop_
    _geom_angle_atom_site_label_1
    _geom_angle_atom_site_label_2
    _geom_angle_atom_site_label_3
    _geom_angle_site_symmetry_1
    _geom_angle_site_symmetry_3
    _geom_angle
    _geom_angle_publ_flag
    C4 S1 C3 . . 100.2(2) ?
    C8B S2 C7 . . 112.9(9) ?
    C7 S2 C8 . . 96.8(2) ?
    C1 N1 C2 . 2_766 117.9(4) ?
    N1 C1 C2 . . 121.2(4) ?
    N1 C1 C3 . . 116.3(4) ?
    C2 C1 C3 . . 122.5(4) ?
    N1 C2 C1 2_766 . 120.9(4) ?
    N1 C2 C7 2_766 . 115.7(4) ?
    C1 C2 C7 . . 123.5(4) ?
    C1 C3 S1 . . 113.3(3) ?
    C1 C3 H3A . . 108.9 ?
    S1 C3 H3A . . 108.9 ?
    C1 C3 H3B . . 108.9 ?
    S1 C3 H3B . . 108.9 ?
    H3A C3 H3B . . 107.7 ?
    C5 C4 S1 . . 112.3(3) ?
    C5 C4 H4A . . 109.2 ?
    S1 C4 H4A . . 109.2 ?
    C5 C4 H4B . . 109.2 ?
    S1 C4 H4B . . 109.2 ?
    H4A C4 H4B . . 107.9 ?
    C6 C5 C4 . . 113.3(5) ?
    C6 C5 H5A . . 108.9 ?
    C4 C5 H5A . . 108.9 ?
    C6 C5 H5B . . 108.9 ?
    C4 C5 H5B . . 108.9 ?
    H5A C5 H5B . . 107.7 ?
    O1 C6 O2 . . 122.4(5) ?
    O1 C6 C5 . . 121.3(5) ?
    O2 C6 C5 . . 116.3(6) ?
    C6 O2 H2O . . 109.5 ?
    C2 C7 S2 . . 113.8(3) ?
    C2 C7 H7A . . 108.8 ?
    S2 C7 H7A . . 108.8 ?
    C2 C7 H7B . . 108.8 ?
    S2 C7 H7B . . 108.8 ?
    H7A C7 H7B . . 107.7 ?
    C9 C8 S2 . . 110.8(4) ?
    C9 C8 H8A . . 109.5 ?
    S2 C8 H8A . . 109.5 ?
    C9 C8 H8B . . 109.5 ?
    S2 C8 H8B . . 109.5 ?
    H8A C8 H8B . . 108.1 ?
    C8 C9 C10 . . 110.3(5) ?
    C8 C9 H9A . . 109.6 ?
    C10 C9 H9A . . 109.6 ?
    C8 C9 H9B . . 109.6 ?
    C10 C9 H9B . . 109.6 ?
    H9A C9 H9B . . 108.1 ?
    O4 C10 O3 . . 121.6(7) ?
    O4 C10 C9 . . 118.5(7) ?
    O3 C10 C9 . . 119.8(6) ?
    C10 O4 H4O . . 109.5 ?
    C9B C8B S2 . . 99.9(19) ?
    C9B C8B H8B1 . . 111.8 ?
    S2 C8B H8B1 . . 111.8 ?
    C9B C8B H8B2 . . 111.8 ?
    S2 C8B H8B2 . . 111.8 ?
    H8B1 C8B H8B2 . . 109.5 ?
    C10B C9B C8B . . 108(2) ?
    C10B C9B H9B1 . . 110.0 ?
    C8B C9B H9B1 . . 110.0 ?
    C10B C9B H9B2 . . 110.0 ?
    C8B C9B H9B2 . . 110.0 ?
    H9B1 C9B H9B2 . . 108.4 ?
    O3B C10B O4B . . 119(3) ?
    O3B C10B C9B . . 126(3) ?
    O4B C10B C9B . . 110(3) ?
    C10B O4B H4OB . . 109.5 ?
loop_
    _geom_torsion_atom_site_label_1
    _geom_torsion_atom_site_label_2
    _geom_torsion_atom_site_label_3
    _geom_torsion_atom_site_label_4
    _geom_torsion_site_symmetry_1
    _geom_torsion_site_symmetry_2
    _geom_torsion_site_symmetry_3
    _geom_torsion_site_symmetry_4
    _geom_torsion
    _geom_torsion_publ_flag
    C2 N1 C1 C2 2_766 . . . -0.6(6) ?
    C2 N1 C1 C3 2_766 . . . 179.3(4) ?
    N1 C1 C2 N1 . . . 2_766 0.6(7) ?
    C3 C1 C2 N1 . . . 2_766 -179.3(4) ?
    N1 C1 C2 C7 . . . . 179.3(4) ?
    C3 C1 C2 C7 . . . . -0.6(6) ?
    N1 C1 C3 S1 . . . . 98.8(4) ?
    C2 C1 C3 S1 . . . . -81.3(5) ?
    C4 S1 C3 C1 . . . . -72.6(4) ?
    C3 S1 C4 C5 . . . . -86.7(4) ?
    S1 C4 C5 C6 . . . . -65.0(6) ?
    C4 C5 C6 O1 . . . . -17.0(8) ?
    C4 C5 C6 O2 . . . . 165.7(6) ?
    N1 C2 C7 S2 2_766 . . . 103.4(4) ?
    C1 C2 C7 S2 . . . . -75.4(5) ?
    C8B S2 C7 C2 . . . . -43.7(10) ?
    C8 S2 C7 C2 . . . . -66.8(4) ?
    C7 S2 C8 C9 . . . . -178.1(5) ?
    S2 C8 C9 C10 . . . . -172.5(5) ?
    C8 C9 C10 O4 . . . . -57.8(10) ?
    C8 C9 C10 O3 . . . . 120.5(9) ?
    C7 S2 C8B C9B . . . . -87.0(16) ?
    S2 C8B C9B C10B . . . . 177(2) ?
    C8B C9B C10B O3B . . . . -8(5) ?
    C8B C9B C10B O4B . . . . -164(3) ?
loop_
    _geom_hbond_atom_site_label_D
    _geom_hbond_atom_site_label_H
    _geom_hbond_atom_site_label_A
    _geom_hbond_site_symmetry_A
    _geom_hbond_distance_DH
    _geom_hbond_distance_HA
    _geom_hbond_distance_DA
    _geom_hbond_angle_DHA
    _geom_hbond_publ_flag
    O2 H2O O3 1_556 0.82 1.94 2.660(10)
                                      146 yes
    O2 H2O O3B 1_556 0.82 2.20 2.77(3) 127 yes
    O4 H4O O1 1_554 0.82 1.88 2.660(10)
                                      158 yes
    O4B H4OB O1 1_554 0.82 1.86 2.67(4) 170 yes
_shelx_space_group_comment
;
The symmetry employed for this shelxl refinement is uniquely defined
by the following loop, which should always be used as a source of
symmetry information in preference to the above space-group names.
They are only intended as comments.
;
_shelx_estimated_absorpt_T_min     0.810
_shelx_estimated_absorpt_T_max     0.978
_shelx_hkl_file
;
  -4   3  -3    7.62    1.66   2
  -5   2  -5   -0.28    2.20   2
   0 -10  -7    0.85    2.53   3
   0  -9  -5   15.25    2.48   3
   0   8  -6  244.74    3.05   3
   2 -10  -7    2.91    2.56   3
  -3  -7  -6    4.26    2.46   3
  -2  -7  -4   91.11    2.81   3
  -2  -5  -2  141.07    3.02   3
  -2   8  -6    2.29    2.87   3
  -1  -8  -4   54.90    2.83   3
  -1  -5  -1   13.56    3.13   3
  -1  -2   0  206.79    5.26   3
  -1   3  -1    3.78    5.24   4
  -1   8  -6   -3.05    2.55   4
   0  -3   0  165.74    4.50   3
   0   9  -8    1.71    2.75   4
   0  10 -10    7.04    2.69   4
   1 -10  -6   15.49    2.64   4
   1  -5  -1    6.28    3.75   3
   1   8  -7   11.28    2.81   3
   1   9  -9    0.70    2.71   4
   1  10 -11   14.63    3.00   4
   2  -9  -5   42.97    3.03   4
   2  -8  -4    7.60    2.88   2
   2  -7  -3  242.57    3.55   3
   2   7  -7    4.30    2.62   4
   3 -10  -8    3.74    2.99   4
   3  -8  -5    2.68    2.84   3
   3  -7  -4   41.05    2.89   3
   3   8 -11    3.05    2.71   4
   4  -8  -7    4.87    2.68   4
   4  -7  -6    1.84    2.55   4
  -4   8  -9    3.15    2.87   5
  -3  -3  -2    3.66    2.93   5
  -3   8  -7    4.02    3.09   5
  -3   9  -9   -0.58    2.59   6
  -2  -8  -5    0.80    2.50   3
  -2   4  -2    4.72    4.57   3
  -2   7  -5   -4.78    3.09   5
  -2   9  -8    0.18    2.66   5
  -2  10 -10    5.84    2.53   4
  -1  -9  -5   -2.60    2.71   5
  -1   9  -8   70.28    2.53   5
  -1  10 -10   13.11    2.58   5
   0 -10  -6    0.77    2.86   4
   0  -8  -3   -1.99    2.89   6
   0  -7  -2  196.61    3.41   4
   0   4  -2  429.21    5.87   4
   0   6  -4  508.58    3.83   5
   0   7  -5  559.58    4.02   4
   1  -9  -4   82.95    2.66   5
   1  -8  -3   -4.16    2.96   4
   1  -7  -2    6.68    3.14   4
   1   7  -6  257.65    3.06   5
   2 -10  -6    1.64    2.52   4
   2  -6  -2    8.62    3.12   4
   2   6  -6  247.12    3.29   5
   2   8  -9   16.89    2.69   5
   2   9 -11   12.20    2.93   5
   3  -9  -6    4.00    2.79   4
   4  -9  -8   -0.83    3.09   5
   4  -6  -5   27.92    3.00   4
  -3  -6  -4   79.60    2.84   5
  -3  -5  -3    1.20    2.65   4
  -3   7  -6  143.28    3.23   5
  -2  -4  -1    8.57    3.23   5
  -2   5  -3  179.93    3.91   5
  -2   6  -4   97.47    3.55   5
  -2  10 -11   -1.31    2.23   5
  -1  -7  -2  289.40    3.34   5
  -1  -3   0  502.83    5.79   5
  -1   7  -5    7.09    3.14   5
   0  -9  -4   12.92    2.79   5
   0  -6  -1    3.17    3.20   5
   0  -4   0   40.12    4.28   6
   0   5  -3   22.55    3.99   5
   0   8  -7   82.46    2.67   6
   0  10 -11    6.88    2.71   4
   1 -10  -5   -1.19    2.46   5
   1   3  -2 1657.72    7.89   6
   1   9 -10    0.75    2.34   6
   2  -3  -1  113.01    5.51   5
   2   3  -3   27.29    4.18   5
   3 -10  -7    1.81    2.92   5
   3  -6  -3   84.80    3.17   5
   3   6  -8    0.65    2.73   6
   3   8 -12    0.91    2.72   6
   4   5  -9    4.69    3.16   4
   5  -7  -8   -0.55    2.81   5
   5  -5  -7   -1.57    3.00   7
  -5   6  -9    0.31    4.26   6
  -3  -7  -5   -2.43    2.59   7
  -3   4  -3   45.87    3.89   6
  -3   6  -5  218.49    3.67   6
  -3   9 -10   10.20    2.72   7
  -2  -9  -6    0.32    3.02   7
  -2  -8  -4   24.57    2.56   7
  -2  -7  -3   13.50    2.87   6
  -2  -6  -2  177.27    2.97   6
  -2   8  -7   -1.74    2.75   7
  -2   9  -9   -1.04    2.56   7
  -1 -10  -6    1.41    2.85   7
  -1  -9  -4   27.59    2.43   7
  -1  -8  -3    8.25    2.69   7
  -1  -6  -1  210.45    3.03   7
  -1   4  -2  165.71    5.34   6
  -1   5  -3  578.43    4.37   7
  -1   6  -4  253.57    3.75   6
  -1  10 -11    0.05    2.53   7
   0 -10  -5    2.12    2.79   7
   0   9  -9   26.15    2.82   7
   1  -6  -1   53.46    3.30   6
   1   6  -5  303.80    3.63   6
   1   8  -8    4.50    2.64   6
   2  -9  -4   65.08    2.99   6
   2  -8  -3    5.88    2.86   7
   2  -4  -1  786.67    5.44   6
   2  -2  -1  227.10    7.08   5
   2   4  -4  363.61    4.30   6
   2   5  -5  154.22    3.58   6
   2   7  -8   -0.39    2.60   5
   2   9 -12    3.56    2.82   7
   3  -9  -5    3.88    2.80   6
   3  -8  -4    2.78    2.82   7
   3   7 -10    1.84    2.56   7
   4  -9  -7   -3.01    3.04   6
   4  -8  -6   23.65    3.02   6
   4   6 -11   -0.95    3.15   6
  -5   1  -5    0.42    1.62   9
  -5   5  -8    5.10    4.60   6
  -4  -5  -5    0.81    3.00   6
  -4   7  -8   19.23    3.24   7
  -4   8 -10    2.91    3.28   7
  -3  -8  -6    1.79    2.65   7
  -3  -4  -2  209.45    3.63   6
  -3   5  -4    1.29    3.67   6
  -3   8  -8    6.88    2.90   7
  -2   2  -1  106.18    7.65   5
  -2  10 -12   -1.05    2.54   9
  -1  -4   0  545.16    4.76   7
  -1   8  -7   46.36    2.90   7
  -1   9  -9   67.27    2.78   7
   0  -9  -3    6.87    2.39   8
   0  -8  -2   39.87    2.92   7
   0   7  -6   32.25    2.69   8
   0  10 -12    6.49    2.75   8
   1 -11  -6    2.24    2.99   7
   1  -9  -3   67.84    3.02   8
   1  -8  -2  107.17    3.14   7
   1  -3   0   -0.85    4.81   6
   1   4  -3   -0.67    4.10   6
   1   5  -4  140.20    3.56   7
   2 -10  -5    7.31    2.87   8
   2  -7  -2  326.38    3.65   7
   2   8 -10    1.12    2.61   9
   3 -10  -6    3.02    2.84   8
   3   5  -7    7.08    2.83   7
   4  -7  -5   -0.29    2.83   6
   4  -4  -4   16.00    3.69   5
   4  -3  -4   73.95    4.27   5
   4   4  -8   83.00    3.61   7
   5  -6  -7    5.32    3.07   6
  -5  -3  -7   -0.59    6.76   8
  -4  -6  -6   -2.64    3.48   7
  -4  -4  -4    2.70    3.12   7
  -4   6  -7   14.30    3.22   9
  -3   7  -7    2.57    2.71   9
  -3   9 -11    9.91    2.80   9
  -2  -9  -5    0.35    2.59   8
  -2  -5  -1  106.24    3.25   8
  -2   7  -6   51.62    3.04   9
  -2   9 -10    0.38    2.46  10
  -1 -10  -5    1.07    2.77  10
  -1  10 -12    3.55    2.57   8
   0 -10  -4   12.07    2.77   9
   0  -7  -1  189.72    3.37   8
   0  -5   0 1086.61    5.32   8
   0   2  -1 4827.51   14.91   9
   0   8  -8  241.46    3.22   9
   0   9 -10   38.29    2.79   9
   1 -10  -4   19.85    2.90   8
   1  -7  -1    2.71    3.16  10
   1  -4   0  543.62    5.60   8
   1  -2   0  439.97    7.14   8
   1   7  -7   19.23    2.88   9
   1   8  -9  111.40    2.96   9
   1   9 -11   15.98    2.79   8
   2 -11  -6   -1.27    2.98   9
   2  -5  -1  805.17    5.13   8
   3  -7  -3   17.15    3.21   7
   3  -4  -2    1.54    3.43   8
   4  -5  -4    7.59    3.34   6
   4   3  -7  176.99    4.03   7
   5  -8  -8   -2.21    2.91   8
   5   3 -10   10.14    5.28   7
  -4   3  -4   50.06    4.81   7
  -4   5  -6    5.05    3.58   9
  -4   7  -9   17.98    3.26  10
  -4   8 -11    3.04    3.33   9
  -3  -7  -4   13.30    2.61   8
  -3  -6  -3   15.74    2.55   9
  -3   8  -9   18.18    2.98  10
  -2   8  -8   71.44    2.82   9
  -1  -9  -3  154.64    3.08  10
  -1  -8  -2   29.24    2.75   9
  -1  -5   0   24.06    3.31   9
  -1   7  -6    4.32    3.01   9
  -1   8  -8   53.17    2.75  10
  -1   9 -10   -0.25    2.49   9
   0   6  -5   23.18    3.31   9
   1 -11  -5    3.62    2.95   9
   2 -10  -4   49.93    2.98   9
   2  -9  -3    5.18    2.85  10
   2   6  -7   -2.38    3.01  11
   2   8 -11   -2.50    2.65   9
   3  -9  -4    0.14    2.75   8
   3  -5  -2   53.60    3.64   9
   3  -3  -2  675.31    6.15   8
   3   2  -4    2.31    4.19   8
   3   3  -5    5.96    3.40   9
   3   4  -6  553.75    4.39   8
   3   6  -9   32.22    2.81   9
   3   7 -11    2.80    2.86  10
   4  -9  -6    4.04    2.96  10
   4  -8  -5   20.38    2.95   9
   4  -6  -4   68.70    3.11   9
   4   2  -6  160.26    4.76   7
   4   5 -10   29.17    3.40   9
   4   6 -12    2.29    3.28   9
   5  -7  -7    2.38    3.01   8
  -5   5  -9   -1.87    4.78   9
  -4   4  -5    1.91    3.88   9
  -3  -8  -5    4.17    2.78   9
  -3   2  -2  169.72    5.87   8
  -3   6  -6  237.76    3.54  10
  -3   9 -12   -0.24    3.04   9
  -2  -8  -3  109.63    2.99  10
  -2  -7  -2   25.20    2.85  10
  -2   6  -5   62.71    3.56  10
  -2   9 -11    0.27    2.50  10
  -1  -7  -1  218.02    3.53  10
   0 -11  -5    3.56    2.90  11
   0  -6   0  213.68    3.64  10
   0   9 -11   32.05    2.77  11
   1  -5   0   25.21    4.37  10
   1   6  -6   87.15    3.15  11
   1   9 -12    9.04    3.12  10
   2 -11  -5    6.06    2.97  10
   2  -8  -2   29.22    3.24  10
   2  -6  -1   95.75    3.67  10
   2   7  -9   57.05    3.04  10
   3 -10  -5   12.35    3.19   9
   3  -8  -3  161.31    3.28  10
   5   2  -9   31.69    5.43   9
   5   4 -12   14.49    5.94   9
   6  -2  -9    0.10    3.03  11
  -4   6  -8    6.21    3.11  11
  -3  -5  -2   47.29    3.01  10
  -3   7  -8    0.58    2.60  11
  -3   8 -10    2.22    2.52  11
  -2  -9  -4    0.35    2.77  13
  -2  -6  -1  371.73    3.58  11
  -2   3  -2  807.33    7.25  11
  -2   5  -4  197.16    3.66  11
  -2   7  -7  206.39    3.25  12
  -2   8  -9   -2.63    2.52  12
  -1 -10  -4    2.19    3.00  10
  -1   2  -1 1402.26    9.59  11
  -1   6  -5    5.85    3.15  12
  -1   9 -11    0.37    2.45  11
   0 -10  -3   88.21    2.98  11
   0  -9  -2   23.26    3.13  11
   0  -8  -1   30.83    2.94  11
   0   5  -4   32.48    3.61  11
   0   7  -7    3.51    2.93  11
   0   8  -9   69.12    2.88  12
   1 -10  -3   46.29    3.23  11
   1  -9  -2   -2.37    3.19  11
   1   1  -1 3157.51   16.06  10
   1   7  -8  211.23    3.10  12
   1   8 -10   57.34    2.84  12
   1   9 -13   11.50    2.92  12
   2   5  -6  483.69    4.00  11
   2   8 -12    1.40    2.66  12
   3  -6  -2   81.89    3.58  11
   3   5  -8   51.49    2.89  12
   3   7 -12    0.92    2.96  11
   4   6 -13    1.12    3.47  11
  -5   4  -8    1.96    4.88  12
  -4  -6  -5    2.05    3.45  11
  -4   7 -10    2.31    3.20  12
  -3   5  -5  160.53    3.83  12
  -2  -3   0  664.92    5.85  11
  -2   4  -3   98.17    4.30  12
  -2   9 -12    1.30    2.49  12
  -1  -6   0   -3.76    3.35  12
  -1   5  -4 1222.13    5.26  13
  -1   7  -7    0.15    2.87  11
  -1   8  -9    0.79    2.51  13
   0 -11  -4    1.45    2.77  13
   0   3  -2  414.00    6.23  12
   0   4  -3  962.92    6.14  12
   0   9 -12    8.40    2.61  12
   1 -11  -4    1.21    3.16  12
   1  -8  -1   97.85    3.51  12
   1  -6   0  283.64    4.08  12
   1   5  -5  399.97    3.80  13
   2  -7  -1   -2.14    3.43  12
   2   7 -10   53.96    2.75  13
   3   6 -10    6.53    2.81  12
   4 -10  -6    6.84    3.03  12
   4  -9  -5    1.69    2.92  12
   4  -7  -4   35.15    3.21  11
   4   4  -9    6.57    3.37  12
   4   5 -11   67.64    3.46  13
   5  -8  -7   -0.13    3.34  10
   5  -6  -6    2.90    3.18  11
   5  -5  -6   18.18    3.77   9
  -5   3  -7    7.57    5.40  11
  -5   5 -10    1.29    4.46  14
  -4  -5  -4   30.79    3.57  10
  -4  -2  -3   24.32    4.78   9
  -3  -8  -4    2.22    2.86  14
  -3  -7  -3   76.33    2.96  12
  -3   3  -3    5.95    4.10  12
  -3   4  -4   60.00    3.97  13
  -3   8 -11   -1.24    2.58  14
  -2  -9  -3    3.51    2.70  13
  -2  -8  -2   60.39    2.81  13
  -2  -4   0   32.42    3.72  12
  -2  -2   0  421.52    7.02  11
  -1 -10  -3    0.67    2.91  13
  -1  -9  -2   45.46    2.97  13
  -1  -8  -1   11.69    3.08  13
  -1   9 -12    1.00    2.41  15
   0  -7   0   -1.65    3.45  13
   1   8 -11   10.69    2.67  14
   1   9 -14    0.47    2.80  14
   2 -11  -4   18.10    3.27  13
   2 -10  -3   71.45    3.26  12
   2   1  -2   81.20    7.67  11
   2   4  -5  140.12    3.64  13
   2   6  -8   36.58    3.05  13
   2   8 -13    3.19    2.73  14
   3 -11  -5    6.64    3.25  13
   3 -10  -4   20.84    3.09  13
   3  -9  -3    1.34    3.04  12
   3  -7  -2   12.60    3.17  12
   3   7 -13   -1.60    2.71  14
   4  -8  -4    3.11    2.82  12
   5  -4  -6   70.61    4.52   9
   5   3 -11   33.49    5.55  12
  -5  -2  -6   -0.13    7.25  10
  -5   1  -7   -0.02    1.88  16
  -4  -3  -3  100.66    4.24  11
  -4   5  -7   -3.71    3.48  14
  -4   7 -11    2.22    3.18  15
  -3  -6  -2    4.79    2.97  13
  -3  -3  -1    2.14    4.00  13
  -3  -2  -1  480.95    6.07  12
  -3   6  -7   40.74    3.17  14
  -3   7  -9   14.36    2.69  14
  -2  -7  -1    4.94    2.83  14
  -2  -5   0   20.09    3.20  14
  -2   6  -6  420.70    4.01  14
  -2   8 -10   28.41    2.81  14
  -2   9 -13    2.59    2.75  15
  -1  -7   0  148.19    3.08  14
  -1   3  -2    5.97    5.51  14
  -1   4  -3    9.28    5.03  14
  -1   9 -13    4.71    2.44  15
   0 -10  -2   12.88    2.64  14
   0  -9  -1  111.01    2.96  14
   0  -4   1  124.25    5.11  14
   0   6  -6    3.77    3.04  16
   0   7  -8    8.37    2.79  14
   0   8 -10    5.74    2.89  14
   0   9 -13   14.26    2.99  15
   1 -11  -3   11.17    2.82  14
   1 -10  -2   82.00    2.90  14
   1  -9  -1    1.11    2.81  16
   1  -7   0   63.12    3.69  14
   1   4  -4    2.85    3.67  15
   1   6  -7  294.37    3.35  15
   1   7  -9   88.04    2.88  15
   2  -8  -1   17.61    2.89  14
   2   3  -4   12.53    3.76  15
   3   4  -7  260.99    3.47  14
   4   3  -8   34.23    3.49  14
   5  -7  -6    1.82    3.18  13
  -5  -3  -6    5.33    6.56  12
  -4  -6  -4    4.03    3.25  13
  -4  -4  -3    3.44    3.57  11
  -4   6  -9    5.54    3.47  13
  -3  -4  -1   12.39    3.80  14
  -3   8 -12   -0.87    2.91  16
  -2   7  -8    7.83    2.90  15
  -1  -4   1    1.99    4.04  15
  -1   6  -6  156.98    3.20  16
  -1   7  -8   46.76    2.74  16
  -1   8 -10    0.44    2.73  14
   0 -11  -3    5.50    2.73  15
   0  -8   0   17.35    2.94  15
   0  -5   1    2.57    3.81  15
   0  -3   1 1643.48    7.66  15
   0   9 -14    2.29    2.62  16
   1   2  -2 1700.78    8.72  16
   1   3  -3  285.25    5.35  16
   1   8 -12   60.74    2.88  16
   2 -11  -3   12.80    2.86  16
   2 -10  -2    3.09    2.74  16
   2  -5   0  226.13    4.15  15
   2   2  -3  875.83    7.19  15
   2   7 -11   37.52    3.07  16
   2   8 -14    2.86    3.11  16
   3  -2  -2   13.92    5.66  11
   3   5  -9   12.43    2.73  16
   3   6 -11   47.16    3.09  15
   3   7 -14    1.97    3.12  15
   4 -10  -5    3.18    2.95  15
   4  -6  -3   -0.24    3.16  15
   4  -5  -3   21.32    3.66  14
   4   5 -12   13.29    3.26  15
   5  -8  -6   -0.79    3.00  15
  -5   4  -9    9.27    5.04  16
  -4   4  -6    9.44    3.88  15
  -4   7 -12   -0.93    3.73  13
  -3  -8  -3    2.80    2.50  15
  -3  -7  -2   14.02    2.45  15
  -3  -5  -1   70.39    3.18  15
  -2  -9  -2    5.02    2.35  16
  -2  -6   0  142.61    3.25  16
  -2   5  -5  183.49    3.39  17
  -2   8 -11   21.80    2.85  16
  -1 -10  -2   50.16    2.71  16
  -1  -9  -1   30.81    2.64  16
  -1  -5   1 1653.01    5.74  16
  -1  -3   1  134.07    5.86  16
  -1   9 -14    6.59    2.46  16
   0  -6   1 1275.67    5.06  16
   0   5  -5    5.87    3.20  17
   0   8 -11   -0.50    2.53  17
   1  -8   0   -2.28    3.03  18
   2  -6   0    4.50    3.47  16
   2  -4   0    5.59    4.48  15
   2   5  -7  883.57    4.55  16
   2   6  -9   55.75    3.06  16
   3 -11  -4    6.43    3.16  16
   3 -10  -3    1.28    3.01  16
   4  -9  -4    7.21    2.91  15
   4  -7  -3    1.05    2.83  16
   4   4 -10   39.45    3.33  15
   5   2 -10    6.96    5.14  15
  -4  -5  -3   -0.29    3.07  15
  -4   3  -5   23.44    4.20  15
  -4   5  -8   20.53    3.52  17
  -4   6 -10    2.36    3.43  17
  -3   5  -6   21.44    3.49  17
  -3   6  -8    1.64    2.90  17
  -3   7 -10   17.36    2.88  17
  -3   8 -13    5.92    2.96  17
  -2 -10  -3    1.73    2.46  16
  -2  -8  -1   14.30    2.71  16
  -2   7  -9   43.37    2.65  18
  -2   8 -12    0.54    2.41  16
  -1  -6   1   -1.12    3.08  17
  -1   8 -11   14.16    2.76  17
   0 -11  -2   41.33    2.83  17
   0 -10  -1   -1.50    2.62  18
   0   7  -9   14.72    2.74  18
   1 -11  -2    6.02    2.76  16
   1 -10  -1   97.56    2.94  17
   1  -5   1    6.96    3.92  18
   1  -4   1  111.66    4.98  18
   1   5  -6    7.53    2.98  18
   1   7 -10    2.26    2.56  17
   1   8 -13   15.12    2.71  17
   2  -7   0   47.90    3.17  17
   2   7 -12   46.34    2.92  18
   3  -9  -2   61.64    3.14  17
   3  -6  -1  266.14    3.91  17
   3  -5  -1  295.68    4.17  17
   3   3  -6   95.24    3.76  17
   3   6 -12   54.35    3.22  18
   4  -4  -3  197.00    4.78  15
   4   2  -7   20.51    3.70  16
   5  -3  -6   14.02    5.31  10
   5   3 -12   -0.15    5.45  17
  -5  -4  -6    0.99    7.33  14
  -5   3  -8    2.21    5.31  17
  -4   2  -4   90.96    5.50  15
  -3  -6  -1    1.30    2.55  19
  -2  -7   0   12.65    2.56  18
  -2  -1   0   11.55    8.50  13
  -2   6  -7    9.42    3.06  19
  -1   5  -5  147.21    3.73  18
  -1   7  -9    4.26    2.53  20
  -1   8 -12   12.70    2.39  18
   0  -7   1  104.95    3.63  18
   0   6  -7  133.44    3.42  18
   0   8 -12    1.50    2.78  17
   1  -9   0    3.11    2.79  19
   1  -6   1   11.80    3.63  18
   1  -1   0 8489.40   28.24  16
   1   6  -8  111.85    2.94  19
   1   8 -14   -1.50    2.68  19
   2 -11  -2   11.13    2.79  19
   2  -8   0   13.59    2.93  19
   2  -3   0  257.17    5.85  18
   2  -1  -1   17.50   10.03  11
   3 -11  -3    6.22    2.78  18
   3  -7  -1    2.13    3.19  17
   4 -10  -4    2.21    2.85  18
   4  -8  -3    4.03    2.78  17
   4   5 -13    4.13    3.64  19
   5  -7  -5    1.46    2.94  16
   5  -6  -5    1.38    3.15  16
  -5   4 -10    1.49    5.24  19
  -4  -7  -4    3.75    3.23  19
  -4   6 -11   -0.34    3.18  18
  -3  -9  -3    6.50    2.67  19
  -3  -8  -2    0.54    2.46  19
  -3   4  -5    5.78    3.61  18
  -3   7 -11    0.38    2.76  20
  -2 -10  -2    4.26    2.45  19
  -2  -9  -1   15.09    2.32  20
  -2   4  -4  162.44    3.92  19
  -2   8 -13    0.57    2.37  19
  -1 -11  -2    1.44    2.62  18
  -1 -10  -1   12.81    2.84  19
  -1  -9   0   17.12    2.60  19
  -1  -7   1   61.82    2.96  19
  -1  -2   1  298.51    6.21  19
  -1   6  -7  204.68    3.16  20
   0  -8   1  298.96    3.41  20
   0  -2   1 4866.76   14.71  19
   0   4  -4  810.10    5.34  20
   0   8 -13    1.83    2.52  19
   1  -7   1  700.51    4.60  19
   1   7 -11    8.05    2.57  20
   2 -10  -1    6.96    3.09  19
   2   4  -6    1.39    3.23  19
   2   6 -10    3.02    2.85  20
   2   7 -13   16.39    2.81  19
   3 -10  -2    5.67    2.70  19
   3  -4  -1    2.88    4.00  19
   3   4  -8  412.63    3.97  19
   3   5 -10   85.67    3.01  19
   4  -9  -3   43.14    2.95  19
   5  -8  -5   -0.90    2.94  18
   5  -5  -5    0.59    3.65  15
   6  -4  -9    1.35    8.20  14
  -4  -6  -3   45.41    3.38  18
  -3  -7  -1    1.16    2.42  19
  -3  -1  -1  111.86    6.68  15
  -2  -8   0   42.16    2.53  20
  -2   7 -10    4.34    2.76  20
  -2   8 -14    3.20    2.47  20
  -1   8 -13   -3.83    2.34  21
   0 -11  -1    3.28    2.62  20
   0 -10   0   21.79    2.62  20
   0   7 -10    2.68    2.59  20
   1 -11  -1   -0.65    2.70  20
   1  -8   1   89.25    3.17  20
   1  -3   1    8.63    5.38  20
   1   8 -15    7.34    3.09  20
   2  -9   0   13.51    2.73  21
   2   5  -8  361.19    3.73  20
   3  -9  -1   20.05    2.71  21
   3   2  -5   69.25    4.03  19
   3   6 -13    0.13    3.00  18
   4   3  -9    2.85    3.32  18
   4   4 -11  109.77    4.06  20
   4   5 -14    3.58    3.81  20
   5  -9  -5    5.72    2.75  20
  -5   2  -7    5.28    6.24  18
  -4   4  -7   69.55    4.05  20
  -4   5  -9    7.13    3.28  21
  -4   6 -12    4.45    3.22  22
  -3   5  -7   77.00    3.27  21
  -3   6  -9   87.12    3.24  21
  -3   7 -12    4.99    2.86  21
  -2  -6   1    1.16    2.74  22
  -2  -5   1   22.14    3.57  20
  -2  -4   1  421.73    4.61  20
  -2   3  -3  418.61    5.67  21
  -2   5  -6  296.87    3.64  22
  -2   6  -8    4.70    2.61  22
  -1 -11  -1   -1.12    2.53  21
  -1   4  -4  538.22    5.09  21
  -1   7 -10   42.63    2.80  21
   0   5  -6  599.99    3.87  22
   0   6  -8   93.87    2.95  22
   0   8 -14    2.31    2.77  22
   1   4  -5   44.48    3.79  21
   1   6  -9   60.91    2.82  22
   2 -11  -1   19.79    2.76  21
   2   7 -14   13.94    3.09  21
   3 -11  -2   -2.68    2.71  21
   4 -10  -3   -0.90    2.87  20
   4  -7  -2    7.17    2.82  21
   4  -6  -2    1.10    2.91  20
   4  -3  -3   27.59    4.41  18
   5  -4  -5    1.53    4.01  19
   5   3 -13    5.39    5.87  19
   6  -5  -8    1.33    5.80  17
  -5   0  -5    0.06    1.66  24
  -5   4 -11    3.63    5.07  21
  -4  -7  -3    0.49    3.13  21
  -4  -4  -2   12.56    3.53  20
  -3  -9  -2   10.48    2.64  22
  -3  -5   0   86.36    3.33  21
  -3  -4   0   70.59    3.73  21
  -3   3  -4    2.81    3.97  21
  -3   7 -13    1.47    2.87  23
  -2 -10  -1   -0.03    2.35  22
  -2   7 -11   -0.05    2.61  23
  -2   8 -15    4.72    2.77  23
  -1 -10   0   33.61    2.57  22
  -1   6  -8  249.63    3.23  23
  -1   8 -14   30.32    2.79  22
   0  -6   2   94.58    3.46  22
   0  -5   2    3.72    3.82  22
   0   3  -3 1287.41    6.94  22
   0   7 -11   34.90    2.61  23
   0   8 -15    3.40    2.81  22
   1 -12  -1   -0.25    2.79  22
   1 -11   0    4.87    2.35  22
   1   5  -7   15.92    3.24  22
   1   7 -12    6.92    2.76  22
   2  -7   1   21.69    3.07  22
   2  -6   1   34.71    3.15  22
   2   6 -11   96.54    3.13  22
   2   7 -15    6.07    2.73  23
   3 -10  -1    6.91    2.69  22
   3   5 -11   74.76    3.04  22
   3   6 -14   12.06    3.34  22
   4  -8  -2    1.52    2.77  21
   4  -5  -2    6.05    3.29  21
   4   1  -6   91.76    4.97  18
   5   1  -9    2.68    5.45  17
  -5   3  -9    4.62    5.63  22
  -4  -5  -2   11.41    3.33  21
  -4  -3  -2   44.13    4.29  20
  -4   6 -13    0.43    3.65  24
  -3  -8  -1   -4.95    2.66  23
  -3  -6   0    0.62    2.60  22
  -3   6 -10    7.41    2.77  23
  -3   7 -14   -0.66    2.96  23
  -2  -9   0   61.68    2.70  23
  -2  -7   1   61.62    2.95  23
  -2  -3   1   84.42    5.10  21
  -2   1  -1  106.08    9.28  19
  -2   2  -2  135.45    6.52  22
  -1  -6   2  459.98    3.84  23
  -1  -5   2    6.71    3.75  23
  -1   5  -6  130.76    3.33  23
  -1   7 -11   25.92    2.71  23
  -1   8 -15    6.80    2.66  23
   0 -11   0   10.17    2.64  23
   0  -7   2  523.76    4.24  23
   0  -4   2  422.94    5.57  23
   0   8 -16   -0.50    2.83  22
   2  -8   1  173.29    3.22  23
   2  -5   1   26.94    3.72  23
   2   3  -5  628.78    4.79  23
   3  -8   0   40.93    2.85  24
   3  -7   0   17.45    3.21  23
   3  -6   0   92.39    3.50  23
   3  -3  -1   79.06    4.68  21
   3   6 -15    5.61    3.17  23
   4  -9  -2    8.80    2.81  22
   4   4 -12    5.55    3.63  23
   5  -8  -4    2.89    2.67  23
   5  -7  -4   14.67    3.02  22
   5   2 -11   -1.37    5.84  19
  -5  -4  -5    0.57    6.60  20
  -4  -6  -2    6.47    3.15  23
  -4   3  -6   -1.29    3.97  21
  -4   5 -10   10.62    3.74  23
  -3  -3   0    0.60    4.22  23
  -2   6  -9   66.35    3.00  24
  -2   7 -12   -1.59    2.54  24
  -1  -7   2  906.59    4.45  24
  -1  -4   2  130.62    4.78  24
  -1   3  -3   21.61    4.90  24
   0  -8   2  396.13    3.87  24
   0   2  -2    1.46    5.95  26
   0   6  -9    6.72    2.68  25
   0   7 -12    2.28    2.40  25
   1  -7   2   47.20    3.30  24
   1  -6   2    4.80    3.61  24
   1   3  -4 1398.58    6.68  25
   1   6 -10    5.09    2.87  24
   1   7 -13    1.34    2.75  25
   2 -11   0   29.87    2.75  24
   2  -9   1    3.44    2.74  24
   2   4  -7   12.29    3.08  25
   2   5  -9   27.11    3.24  24
   2   6 -12   21.90    2.91  25
   2   7 -16    3.13    3.13  24
   3 -11  -1   20.74    2.77  24
   3  -9   0    2.66    2.65  24
   3   1  -4  365.38    6.07  21
   3   3  -7   22.15    3.56  23
   3   4  -9  102.55    3.32  24
   4 -10  -2    2.66    2.86  24
   5  -9  -4    0.99    2.73  25
   5  -6  -4    2.38    3.18  23
  -5  -3  -5    5.17    6.98  18
  -4   4  -8   -2.35    3.66  25
  -3  -9  -1   12.53    2.62  25
  -3  -7   0   76.14    2.86  24
  -3   2  -3  139.20    5.43  23
  -3   4  -6    7.08    3.39  25
  -3   5  -8   77.52    3.37  25
  -3   6 -11    6.94    2.75  26
  -2 -10   0    3.60    2.61  25
  -2  -8   1   30.57    2.81  24
  -2   4  -5  338.96    3.89  25
  -2   5  -7  243.13    3.51  25
  -2   7 -13    2.38    2.67  24
  -1 -11   0    6.28    2.79  25
  -1 -10   1  129.40    2.75  25
  -1  -8   2   77.68    2.85  25
  -1   6  -9  445.97    3.72  25
  -1   7 -12    1.23    2.51  25
   0  -9   2   14.47    2.79  25
   0   4  -5   19.16    3.65  26
   1 -12   0    6.04    2.73  25
   1  -8   2  182.74    3.63  25
   1  -5   2 1602.32    6.46  25
   1   7 -14   -1.49    2.81  24
   2  -4   1   11.08    4.27  25
   3  -5   0    3.20    3.76  24
   3   5 -12   56.43    3.40  25
   4   2  -8   18.13    3.82  24
   4   3 -10    1.32    3.60  24
   4   4 -13   -0.56    3.52  23
  -5   3 -10    5.29    5.76  23
  -4  -7  -2    8.66    3.02  25
  -4   5 -11   11.45    3.88  25
  -3  -8   0   50.99    2.60  26
  -2  -9   1  228.19    2.76  26
  -2   6 -10   10.79    2.38  27
  -2   7 -14    1.97    2.35  26
  -1   7 -13   18.12    2.32  27
   0 -11   1   66.17    3.03  26
   0   1  -1   25.70   12.61  27
   0   5  -7  344.88    3.67  26
   0   7 -13    1.10    2.64  26
   1 -11   1    2.53    2.98  26
   1   4  -6 1330.65    4.92  27
   1   5  -8    0.86    3.07  27
   1   6 -11    3.51    2.52  27
   1   7 -15    0.31    2.51  27
   2 -12   0   -2.03    2.78  28
   2   6 -13    7.22    2.84  27
   3 -10   0   27.30    2.99  26
   4  -8  -1    7.66    2.78  26
   5   0  -8   20.53    6.29  21
   5   2 -12    4.37    5.71  24
   6  -6  -7    2.40    5.32  23
   6  -2  -9    0.37    6.81  24
  -5   2  -8    3.40    6.17  24
  -4  -2  -2    1.52    5.17  21
  -4   5 -12   -0.81    3.18  27
  -3   6 -12   -3.50    2.78  27
  -2  -6   2  269.92    3.61  27
  -2  -5   2   18.00    3.38  27
  -2   7 -15    2.55    2.46  28
  -1 -11   1   17.20    2.52  27
  -1  -3   2 1634.60    7.71  27
  -1   2  -2   26.54    5.46  27
  -1   4  -5   71.56    3.82  27
  -1   5  -7  113.18    3.20  27
  -1   7 -14    5.02    2.25  28
   0  -3   2  423.57    5.66  27
   0   6 -10  208.77    3.11  27
   0   7 -14  141.77    3.07  27
   1  -4   2  167.44    5.55  27
   1  -2   1 1332.74    9.11  27
   1   7 -17    6.48    2.31  28
   1   7 -16   -3.38    2.58  28
   2 -11   1    8.51    2.71  27
   2  -2   0 1233.52    9.48  25
   2   2  -4   11.55    4.49  26
   2   5 -10    1.51    2.96  27
   2   6 -14    3.65    2.55  28
   3 -11   0   43.79    2.79  28
   3   4 -10   32.92    2.86  27
   3   5 -13    1.22    2.94  27
   4  -9  -1    1.02    2.73  26
   4  -7  -1   78.50    3.26  26
   4  -4  -2  225.14    4.56  25
   4   4 -14    0.04    3.34  27
   5  -5  -4    1.54    3.62  25
   5   1 -10   13.76    5.57  26
  -5   3 -11   11.41    5.56  27
  -4   2  -5    8.65    4.82  26
  -4   4  -9    4.97    3.40  27
  -4   5 -13   -0.37    3.35  28
  -3   1  -2  174.37    7.96  21
  -3   5  -9   -0.75    2.99  28
  -3   6 -13    1.14    2.85  28
  -2  -7   2  133.60    3.15  27
  -2  -2   1  188.87    6.79  26
  -2   6 -11    8.30    2.35  29
  -1 -10   2   58.47    2.66  29
  -1   6 -10    7.82    2.73  28
  -1   7 -15   -1.58    2.23  29
   0  -8   3  260.55    3.38  29
   0  -7   3   46.02    3.20  28
   0  -6   3   51.23    3.40  28
   0   7 -16    4.22    2.40  28
   0   7 -15    2.55    2.36  29
   1 -12   1   29.50    2.78  28
   1   6 -12   -1.16    2.43  30
   2  -9   2   52.70    2.83  29
   2  -8   2   36.15    3.33  28
   2  -7   2   -0.08    3.40  28
   2  -6   2  218.71    3.53  28
   2   4  -8   20.66    2.70  29
   2   6 -15    7.09    2.63  29
   3  -8   1   13.15    3.09  28
   3   0  -3   84.44    8.70  17
   3   5 -14    0.84    2.64  28
   4 -10  -1    7.08    2.84  28
   4  -6  -1  102.39    3.69  27
   4   3 -11   47.92    3.50  28
   5  -9  -3    2.15    2.91  26
   5  -8  -3   -0.53    3.15  29
  -4  -6  -1    9.60    3.15  27
  -4  -5  -1    3.88    3.38  27
  -4   3  -7    3.12    3.69  29
  -3  -9   0    7.98    2.82  28
  -3  -7   1    6.67    2.52  29
  -3  -6   1   18.44    3.01  28
  -3  -5   1   92.15    3.40  28
  -3   3  -5   41.98    3.74  28
  -3   4  -7    0.49    2.94  28
  -3   6 -14    2.20    2.81  31
  -2 -10   1    2.39    2.60  28
  -2  -4   2   37.35    3.60  29
  -2   3  -4  440.02    4.51  29
  -2   5  -8   28.96    2.96  29
  -1  -7   3  317.13    3.40  29
  -1  -6   3   27.98    3.17  29
  -1   6 -11   -0.10    2.34  28
  -1   7 -16   -2.27    2.26  31
   0 -11   2   32.44    2.64  29
   0  -9   3  158.78    3.03  29
   0  -5   3   19.24    3.82  29
   0   5  -8    3.97    2.70  29
   0   6 -11  139.96    2.95  29
   0   7 -17    1.78    2.38  29
   1  -8   3   38.40    3.06  29
   1  -7   3    8.43    3.23  30
   1   2  -3  373.50    5.47  29
   1   5  -9   33.14    2.71  29
   2 -12   1    3.87    2.76  30
   2   3  -6  296.04    3.78  29
   2   5 -11   10.36    2.61  29
   2   6 -16    1.86    2.69  28
   3  -7   1   43.58    3.24  29
   3  -4   0   24.56    3.98  28
   3   2  -6  328.21    4.19  28
   3   3  -8    2.51    3.11  29
   3   5 -15    3.59    2.76  30
   4 -11  -1   -3.00    2.53  30
   4   4 -15    5.00    3.53  29
   5  -7  -3    4.08    3.39  28
   5   2 -13    4.89    5.39  28
  -5   1  -7    2.35    6.94  26
  -5   2  -9    4.18    5.93  27
  -4  -7  -1    4.20    2.88  28
  -4  -4  -1   17.51    3.78  27
  -4   4 -10   10.05    3.45  30
  -3  -8   1  169.97    2.90  30
  -3  -4   1   49.42    3.52  29
  -3  -2   0  318.79    6.07  27
  -3   5 -10    1.36    2.78  30
  -3   6 -15    3.85    2.99  29
  -2  -9   2   -2.29    2.63  30
  -2   4  -6    4.56    2.94  31
  -2   6 -12   15.25    2.62  30
  -1 -11   2   39.44    2.58  31
  -1  -8   3  168.08    3.33  30
  -1  -5   3  194.01    3.71  30
  -1   5  -8    5.98    2.55  31
   0   3  -4 1834.71    6.58  31
   0   4  -6  157.94    3.28  31
   0   6 -12    6.95    2.39  31
   1  -9   3    5.95    2.83  31
   1  -6   3    1.27    3.27  31
   1   6 -13   23.86    2.51  30
   2  -5   2   12.61    3.25  30
   2   6 -17    3.14    2.75  31
   3  -6   1    3.84    3.21  31
   3   4 -11   50.78    3.02  30
   3   5 -16   -1.05    2.82  31
   4   2  -9    7.42    3.41  29
  -5  -4  -4   -0.20    6.52  26
  -3   5 -11    4.72    2.45  32
  -2   5  -9    4.00    2.48  31
  -2   6 -13   -0.25    2.26  32
  -1   3  -4   13.77    4.00  32
  -1   4  -6   15.26    2.85  32
  -1   6 -12    0.64    2.23  32
   1 -12   2    0.69    2.69  32
   1 -10   3  100.75    2.89  31
   1   3  -5  731.73    4.83  32
   1   4  -7   97.03    3.33  31
   1   5 -10  228.55    3.29  32
   1   6 -14   81.88    2.87  32
   2  -3   1  559.67    6.49  31
   2   5 -12   10.21    2.85  32
   3 -11   1    3.32    2.96  31
   4  -9   0   29.28    2.80  31
   4  -8   0   33.56    2.82  31
   4  -5  -1   95.24    3.67  30
   4   1  -7   27.42    4.04  29
   4   3 -12    2.36    3.36  32
   5  -6  -3    6.56    3.62  28
  -4   1  -4   35.73    6.08  27
  -4   3  -8   54.55    3.72  32
  -4   4 -11   -0.29    3.45  30
  -3  -9   1    1.90    2.53  32
  -3   4  -8   44.03    3.09  32
  -2 -10   2   -1.91    2.61  32
  -2  -7   3  174.93    2.97  32
  -2   6 -15    3.18    2.31  33
  -2   6 -14    0.16    2.24  34
  -1  -1   1 2725.74   14.17  31
  -1   1  -1 1734.43   13.23  31
  -1   5  -9   19.68    2.58  33
  -1   6 -13   11.60    2.25  33
   0  -4   3  991.55    6.21  32
   0   5  -9  178.39    3.04  32
   0   6 -13   30.43    2.52  32
   1  -5   3  593.16    4.69  32
   1  -3   2   -0.98    4.71  31
   1   6 -16    7.54    2.37  33
   1   6 -15    9.44    2.45  33
   2 -12   2    0.84    2.76  34
   2  -8   3    6.40    2.91  34
   2   4  -9   16.56    3.07  32
   2   5 -13   16.22    2.61  33
   3   3  -9    5.82    2.81  33
   3   4 -12    2.43    2.85  32
   4 -10   0    4.10    2.81  32
   5  -9  -2    1.86    2.90  32
   5   1 -11    4.35    4.92  31
  -5   2 -10   -3.19    5.60  33
  -4   2  -6    2.67    3.94  31
  -4   4 -12    4.77    3.26  34
  -3   5 -12    1.26    2.76  33
  -2  -6   3   91.08    3.37  33
  -2  -3   2  282.43    5.06  32
  -2   4  -7  339.65    3.37  34
  -2   5 -10   24.15    2.53  34
  -2   6 -16   -0.86    2.39  33
  -1  -4   3   -2.06    4.48  32
  -1   6 -14    4.83    2.18  34
   0  -9   4   39.45    2.87  34
   0  -8   4   69.99    3.07  33
   0  -7   4  132.31    3.39  33
   0  -1   1   23.44    8.82  33
   0   6 -14    4.73    2.35  33
   1   5 -11  259.01    3.33  34
   1   6 -17    3.54    2.41  33
   2 -10   3   48.47    2.79  34
   2  -9   3   19.25    3.13  34
   2  -7   3   19.31    3.11  34
   2   1  -3  149.16    6.07  32
   3  -8   2    3.14    3.07  32
   3  -5   1   65.86    3.79  32
   4   3 -13    5.04    3.53  33
   5  -8  -2    2.64    3.10  31
   5   0  -9   35.68    5.35  31
  -5   1  -8    0.50    6.20  31
  -5   2 -11   -3.00    5.37  32
  -4   4 -13    3.75    3.30  34
  -3  -7   2   -1.02    2.83  34
  -3  -6   2  297.32    3.62  33
  -3   2  -4   21.56    3.78  33
  -3   3  -6   65.12    3.46  34
  -3   5 -14   -1.02    2.59  35
  -3   5 -13    1.27    2.81  34
  -2  -9   3   11.26    2.65  34
  -2  -5   3   87.87    3.58  34
  -2   2  -3  636.94    6.06  34
  -1 -11   3    3.44    2.78  34
  -1  -8   4    2.89    2.79  34
  -1  -7   4  225.92    3.31  34
  -1   6 -17   -1.28    2.28  35
  -1   6 -16    1.28    2.30  35
  -1   6 -15   14.10    2.29  34
   0 -12   3   -0.52    2.62  34
   0  -6   4  515.20    4.13  34
   0   4  -7  110.46    3.00  35
   0   5 -10   39.30    2.69  34
   0   6 -18   -0.13    1.98  35
   0   6 -17    0.42    2.27  35
   0   6 -16    3.50    2.25  34
   0   6 -15    1.16    2.26  35
   1 -12   3   12.33    2.70  34
   1  -9   4   15.30    2.82  34
   1  -8   4  384.59    3.66  34
   1   4  -8    9.24    2.78  35
   2   3  -7  333.77    3.73  34
   2   4 -10  248.75    3.49  35
   2   5 -14  128.60    3.42  34
   3 -11   2    2.46    2.61  35
   3  -7   2    5.53    3.13  34
   3   4 -13    2.75    2.97  34
   4   2 -10    5.46    3.49  33
   4   3 -14   26.85    3.52  34
   5   1 -12   14.58    5.22  34
   6  -5  -7   -0.42    7.62  26
  -4  -7   0   35.26    3.30  33
  -4  -6   0   22.99    3.46  33
  -4  -3  -1   17.05    4.96  30
  -4   3  -9    3.37    3.41  34
  -3  -8   2   -4.15    2.78  36
  -3  -3   1  488.42    5.67  32
  -3   4  -9    5.72    2.85  34
  -3   5 -15    5.30    2.93  34
  -2 -10   3   29.93    2.41  35
  -2   3  -5  168.44    3.55  35
  -2   5 -11   57.55    2.79  35
  -1  -6   4   41.37    3.61  35
  -1  -2   2 1831.04    8.61  35
  -1   4  -7   57.89    2.76  36
  -1   5 -10   53.78    2.87  35
   0  -2   2    2.20    6.28  35
   1 -10   4  104.60    2.94  35
   1  -7   4  186.86    3.90  35
   1   5 -12    2.99    2.47  35
   2  -6   3  491.83    4.32  35
   2  -4   2    2.85    3.95  36
   2   2  -5  535.43    4.63  35
   2   5 -16    1.12    2.52  36
   2   5 -15    4.70    2.81  35
   3   1  -5  548.19    5.23  34
   3   2  -7    6.45    3.38  34
   3   4 -14   58.05    3.35  35
   4  -6   0   13.43    3.09  34
   4   3 -15   -0.83    3.42  35
   5  -7  -2    6.64    3.37  34
   6  -6  -6    2.39    6.32  28
  -4  -8   0    5.54    3.32  35
  -4  -5   0    5.68    3.69  34
  -3  -9   2   -0.81    2.75  35
  -3  -5   2   19.48    3.59  34
  -3   4 -10   37.79    2.69  37
  -2   4  -8  169.18    3.02  37
  -2   5 -12   -3.23    2.29  37
  -1   5 -11    0.95    2.33  36
   0  -5   4   33.17    3.69  37
   0   2  -3   28.68    4.46  37
   0   3  -5    9.16    3.89  37
   0   5 -11   20.53    2.53  36
   1  -6   4  239.43    3.71  36
   1  -4   3    1.08    4.96  35
   1   1  -2   18.47    6.35  35
   1   5 -13   69.65    2.68  37
   2 -12   3   -2.29    3.09  36
   2   5 -17    7.08    2.99  36
   3  -6   2  131.88    3.48  36
   3   3 -10   18.54    3.23  36
   3   4 -15   -7.46    3.02  36
   4 -11   1    0.76    2.81  36
   4 -10   1    9.36    2.80  35
   4  -9   1    1.66    2.73  36
   4   3 -16    7.21    3.63  36
  -5   1  -9    3.01    5.70  35
  -4   3 -10    5.58    3.39  37
  -2  -7   4   26.58    2.77  37
  -2  -4   3  594.41    4.67  37
  -2   5 -13   -2.11    2.24  38
  -1 -11   4   29.57    2.55  37
  -1  -5   4  148.81    3.97  37
  -1   3  -5 2502.35    6.64  38
   0   4  -8   95.74    2.89  38
   0   5 -12    2.15    2.37  38
   1   3  -6 1473.01    5.63  37
   1   4  -9  605.15    4.04  38
   1   5 -14   10.17    2.35  38
   2 -10   4   11.16    2.75  38
   2  -9   4  188.73    3.17  37
   2  -8   4    4.11    2.90  38
   2   4 -11  111.01    3.37  37
   3   4 -17    8.16    3.14  37
   3   4 -16    6.57    3.07  37
   4   1  -8   54.50    3.88  36
   4   2 -11   -2.75    3.31  37
   5  -9  -1    5.28    2.95  36
   5  -5  -3   27.00    4.17  33
   5   1 -13   34.62    5.84  36
  -5  -5  -3    9.01    7.35  34
  -4  -4   0   -1.62    3.87  37
  -4   2  -7    1.53    3.94  36
  -4   3 -11    4.75    3.52  37
  -3  -4   2    3.75    3.76  39
  -3   3  -7  108.37    3.62  38
  -3   4 -11    5.82    2.79  38
  -2  -9   4    8.54    2.69  37
  -2  -6   4   19.57    2.99  38
  -2   5 -17    2.17    2.40  38
  -2   5 -16    3.13    2.32  38
  -2   5 -15    0.94    2.30  37
  -2   5 -14   -0.92    2.47  38
  -1  -3   3  320.46    6.01  38
  -1   2  -3  521.83    5.36  39
  -1   4  -8  224.25    3.08  39
  -1   5 -12   45.13    2.75  38
   0 -10   5    9.57    2.70  39
   0  -9   5  109.82    3.34  38
   0  -8   5    6.56    3.39  38
   0  -7   5  554.11    4.03  38
   0  -3   3 1327.12    6.83  38
   0   5 -13   22.45    2.37  39
   1   2  -4    0.88    4.47  36
   1   5 -16    2.73    2.33  38
   1   5 -15   -1.29    2.33  39
   2  -5   3  178.77    3.98  38
   2   3  -8    4.61    3.06  38
   2   4 -12   -1.99    2.59  37
   3  -8   3    2.79    3.03  40
   3   3 -11    5.36    2.89  38
   4   0  -6   20.93    4.28  36
   5   0 -10    2.03    5.24  37
   5   1 -14   13.01    5.47  38
  -5  -3  -4    4.45    8.51  31
  -4  -8   1    3.33    3.01  39
  -4  -7   1   21.33    3.30  38
  -4  -6   1    1.77    3.24  38
  -4   3 -12    6.09    3.54  39
  -3  -9   3   17.21    2.61  39
  -3  -8   3    7.40    2.85  38
  -3  -7   3   43.24    3.03  38
  -3  -6   3   85.83    3.11  39
  -3   4 -12    2.75    2.83  38
  -2 -10   4   74.90    2.86  39
  -2   4  -9  144.05    3.26  39
  -1  -8   5  124.04    3.39  39
  -1  -7   5  378.27    3.64  39
  -1   5 -14   10.23    2.15  39
  -1   5 -13   12.40    2.50  39
   0   5 -14   10.97    2.34  40
   1  -9   5   12.95    3.17  39
   1  -8   5  668.32    4.13  39
   1  -5   4 1267.98    5.46  39
   1   4 -10   25.03    2.70  40
   1   5 -18   -1.51    2.59  38
   1   5 -17   -1.26    2.58  39
   2  -7   4  144.93    3.73  39
   2   4 -13   17.06    2.62  40
   3  -4   1  549.04    4.95  38
   3  -3   0  165.58    5.00  36
   3   2  -8   85.68    3.63  39
   4   2 -12   55.73    3.90  39
   5  -8  -1    2.43    3.12  37
   5  -4  -4    3.26    5.42  33
  -5  -4  -3    1.63    7.48  37
  -5   1 -10    4.28    5.91  39
  -4   3 -14   -1.78    3.37  40
  -4   3 -13    1.26    3.60  40
  -3   4 -14    0.79    2.83  39
  -3   4 -13    2.09    2.84  40
  -2  -5   4  452.69    3.98  40
  -2   3  -6   51.64    3.11  40
  -1 -11   5   24.94    2.61  40
  -1  -6   5  310.36    3.76  41
  -1  -4   4   -3.82    3.83  39
  -1   5 -18   -2.70    2.59  40
  -1   5 -17    5.96    2.22  40
  -1   5 -16    3.47    2.20  41
  -1   5 -15    6.41    2.41  40
   0  -6   5   35.97    3.42  40
   0  -4   4  882.97    5.85  40
   0   4  -9   19.89    2.64  41
   0   5 -18    2.11    2.24  41
   0   5 -17   13.52    2.32  41
   0   5 -16    7.10    2.22  40
   0   5 -15   34.60    2.66  40
   1  -7   5    2.09    3.16  39
   2   4 -14    7.33    2.54  40
   3  -7   3    1.20    3.07  41
   3   3 -12   20.51    3.04  40
   4 -11   2    6.12    2.85  39
   4 -10   2    2.05    2.80  40
   4  -4  -1   51.30    4.37  37
   4   1  -9   44.36    3.61  40
   4   2 -13   71.11    3.80  40
   5  -6  -2    0.70    3.83  37
  -5   0  -7   18.94    7.35  37
  -4  -5   1    1.02    3.45  41
  -4   1  -5   28.23    5.20  37
  -4   2  -8   42.17    4.05  40
  -3  -5   3   -1.15    3.07  40
  -3   2  -5   86.28    4.07  40
  -3   3  -8   40.12    3.31  41
  -3   4 -16    2.87    2.94  41
  -3   4 -15    6.60    2.83  41
  -2  -9   5    8.01    2.51  41
  -2  -8   5    5.98    2.69  41
  -2   4 -10   -0.41    2.74  42
  -1   4  -9   28.59    2.86  41
   0   3  -6  212.42    3.89  42
   1   3  -7  166.68    3.33  42
   1   4 -11   10.62    2.62  42
   2 -10   5   25.90    2.86  41
   2  -9   5  186.33    3.22  41
   2  -6   4  108.36    3.74  41
   2   2  -6 1321.31    5.68  41
   2   3  -9  334.32    4.01  41
   2   4 -15    7.72    2.50  41
   3  -5   2  121.09    3.82  40
   3   3 -13   90.09    3.42  41
   4  -9   2   -3.03    2.97  41
   4  -5   0  125.15    4.12  39
   5   0 -11   -1.00    5.30  38
  -2 -10   5   55.85    2.59  42
  -2  -7   5  326.98    3.72  42
  -2  -2   2  932.30    7.14  41
  -2   4 -11    1.16    2.68  42
  -1   3  -6    1.03    3.18  44
   0  -9   6   42.65    2.97  42
   0  -8   6  257.16    3.57  42
   0   4 -10  257.37    3.21  43
   1  -6   5   11.53    3.36  43
   2  -8   5   11.38    2.99  42
   2   4 -18   -1.89    2.77  43
   2   4 -17    0.38    2.77  41
   2   4 -16   -1.09    2.74  42
   3  -2  -1  400.75    7.40  35
   3   3 -14   -2.33    2.97  42
   4  -6   1   25.72    3.31  41
   4  -3  -2   13.52    5.15  35
   4   2 -15    6.16    3.48  42
   4   2 -14   21.09    3.92  41
   5  -9   0   22.57    3.36  41
   5  -7  -1    0.06    3.37  39
   5  -1  -8   46.81    6.26  39
  -4  -8   2   17.59    3.13  42
  -4  -7   2   -2.71    3.04  42
  -4   2  -9   48.37    4.11  43
  -3  -9   4  142.26    3.01  43
  -3  -8   4    5.15    2.67  42
  -3  -7   4    4.60    2.81  43
  -3   1  -3  124.01    5.31  40
  -3   3  -9   58.52    3.50  43
  -2  -3   3   29.22    4.32  42
  -2   2  -4   55.08    4.25  43
  -2   4 -12   27.08    2.46  44
  -1  -8   6  134.88    3.17  43
  -1  -5   5  425.77    4.06  43
  -1   4 -10  356.22    3.77  43
   0  -5   5    0.90    3.54  44
   1  -9   6   20.07    2.92  43
   1  -3   3   22.08    4.62  44
   1   4 -12   23.24    2.90  43
   2   3 -10  124.13    3.25  44
   3  -8   4   77.17    2.92  43
   3  -6   3  135.51    3.46  43
   3   1  -6   69.62    3.71  42
   3   2  -9  498.73    4.87  43
   3   3 -17    0.43    3.03  42
   3   3 -16    8.68    3.01  43
   3   3 -15    5.41    3.01  43
   4   2 -16    3.25    3.43  43
  -5  -5  -2    1.99    6.94  40
  -2  -6   5  310.60    3.92  44
  -2   3  -7   50.88    3.28  44
  -2   4 -17    5.11    2.65  44
  -2   4 -16    2.92    2.30  45
  -2   4 -15    4.45    2.40  45
  -2   4 -14   14.95    2.40  45
  -2   4 -13    3.14    2.61  45
  -1  -7   6  281.39    3.67  44
  -1   4 -11    1.17    2.44  45
   0  -7   6   43.11    3.71  43
   0   4 -11  117.81    3.21  44
   1  -8   6   17.33    3.46  43
   1  -4   4  554.99    5.06  44
   1  -2   2   27.89    5.31  44
   1   3  -8   98.04    3.10  45
   1   4 -19    3.86    2.28  44
   1   4 -14    1.52    2.36  45
   1   4 -13   15.20    2.78  44
   2  -7   5    2.40    3.10  44
   2  -4   3   97.30    3.99  44
   2  -3   2  723.35    6.30  43
   4 -10   3    2.46    2.80  44
   4  -7   2   68.57    2.86  44
   4   1 -10   28.27    3.86  43
   5  -8   0    1.56    3.16  43
   5   0 -12    2.44    5.66  43
   6  -7  -4    2.10    6.61  42
  -5   0  -8   -0.24    6.75  42
  -4  -6   2   23.71    3.46  43
  -4  -3   0   36.47    5.26  41
  -4   2 -10    0.73    3.81  43
  -3  -6   4   97.59    3.55  45
  -3  -3   2   28.97    4.35  43
  -3  -2   1    6.29    4.78  41
  -3   3 -10   36.64    3.32  45
  -2  -4   4  412.41    4.74  44
  -2   1  -2  983.62    8.59  43
  -1   4 -12  222.55    3.14  45
   0   2  -4  143.07    4.58  45
   0   3  -7  726.34    4.22  46
   0   4 -12   77.81    2.74  45
   1  -7   6    5.89    3.26  45
   1   2  -5   10.95    4.63  45
   1   4 -18    6.40    2.52  44
   1   4 -17   -1.48    2.50  44
   1   4 -16   23.07    2.61  45
   1   4 -15   25.22    2.73  45
   2 -10   6    4.49    2.86  46
   2  -5   4  207.73    3.94  45
   2   1  -4  146.42    5.50  44
   2   3 -11    0.26    3.11  45
   3  -7   4   22.97    2.80  45
   3   2 -10   13.03    3.50  45
   4  -9   3    6.19    2.77  46
   6  -6  -5    6.20    8.07  39
  -5   0  -9    2.78    6.78  42
  -4  -4   1  101.66    4.35  43
  -4   1  -6    4.28    4.79  44
  -4   2 -14    2.22    3.71  46
  -4   2 -13    2.97    3.66  45
  -4   2 -12    7.17    3.64  45
  -4   2 -11   11.61    4.05  46
  -3  -4   3   27.76    3.91  44
  -3   2  -6  177.78    4.13  45
  -3   3 -16   -0.73    2.90  47
  -3   3 -12    9.49    2.87  46
  -3   3 -11   -3.29    3.09  46
  -2 -10   6   13.22    2.85  45
  -2  -9   6   14.60    2.92  46
  -2  -8   6  241.97    3.54  46
  -2   3  -8   79.81    3.08  46
  -1  -6   6   88.24    3.50  46
  -1   2  -4 1236.03    5.85  47
  -1   3  -7   84.83    3.23  46
  -1   4 -18    6.78    2.61  46
  -1   4 -17    3.20    2.49  46
  -1   4 -16    3.30    2.11  47
  -1   4 -15    9.76    2.15  46
  -1   4 -14    2.53    2.19  47
  -1   4 -13   -3.07    2.51  46
   0  -9   7   -3.17    2.97  48
   0  -6   6    3.93    3.86  47
   0   4 -18   -1.93    2.46  48
   0   4 -17    3.82    2.17  46
   0   4 -16   -0.63    2.20  46
   0   4 -15   24.45    2.34  47
   0   4 -14    3.35    2.26  48
   0   4 -13   32.30    2.77  46
   1  -5   5  161.73    3.77  46
   2  -9   6    4.15    3.23  45
   2   2  -7    3.93    3.64  46
   2   3 -12   10.21    2.76  47
   3  -9   5    4.38    2.65  46
   4   0  -7   28.70    4.48  44
   4   1 -11    8.26    3.64  46
   5  -9   1    9.99    3.13  45
   5   0 -14    0.13    5.80  45
   5   0 -13    3.45    5.94  44
  -5   0 -10   -0.16    6.36  45
  -4  -8   3    1.84    3.19  47
  -3  -9   5  118.87    3.30  46
  -3  -8   5    0.28    2.97  45
  -3   3 -15   -3.58    2.88  47
  -3   3 -14   -0.25    2.85  49
  -3   3 -13    3.35    2.84  47
  -2  -7   6  291.52    3.87  47
  -2  -5   5  167.83    4.17  46
  -2  -1   1  331.73    8.41  42
  -1  -8   7   17.86    2.99  47
  -1  -3   4 1510.81    6.84  47
   0  -8   7   73.75    3.34  47
   1  -9   7    3.45    3.03  48
   1   3  -9   34.68    3.32  47
   2  -8   6    2.70    2.99  47
   2  -6   5   56.29    3.28  47
   2  -2   1   88.36    6.12  45
   2   0  -2    8.97    7.33  43
   2   3 -18    7.86    2.51  48
   2   3 -13    8.52    2.58  48
   3   0  -4  374.70    5.95  44
   3   2 -11    2.51    3.12  48
   4  -8   3   -0.74    2.94  47
   4   1 -12    6.75    3.39  47
   5  -6  -1   25.35    3.89  44
   5  -1  -9    8.59    5.73  45
  -4  -7   3   47.55    3.57  47
  -4  -5   2   80.73    4.28  45
  -3  -7   5    6.13    2.96  48
  -3  -5   4   19.00    3.80  46
  -3   2  -7    1.85    3.43  47
  -2   2  -5   33.38    3.42  48
  -2   3  -9    2.97    2.93  47
  -1  -4   5   50.23    3.72  48
  -1  -2   3  407.70    5.68  48
  -1   3  -8  747.72    4.21  49
   0  -7   7    8.70    3.33  48
   0  -4   5   19.84    4.29  48
   0  -3   4 2250.46    8.14  48
   0   1  -2  155.59    7.59  49
   0   3  -8  526.89    3.85  48
   1  -8   7   45.27    3.28  48
   1  -6   6  159.12    3.67  48
   1   3 -10   44.08    2.91  49
   2   3 -17   -0.54    2.43  47
   2   3 -16   14.07    2.60  48
   2   3 -15   66.82    2.88  48
   2   3 -14    2.50    2.85  49
   3  -8   5   25.19    3.13  48
   3  -5   3   17.45    3.22  48
   3   1  -7    4.29    3.68  47
   3   2 -12    7.50    3.07  48
   4 -10   4   -0.94    2.87  49
   4   1 -13    2.31    3.37  48
   5  -7   0   -0.72    3.52  46
  -5  -1  -6    9.23    9.07  44
  -4   1  -7    6.16    4.24  47
  -2 -10   7    1.82    2.65  49
  -2  -9   7   35.25    2.88  49
  -2  -6   6  262.57    4.03  49
  -2   3 -17    4.52    2.35  50
  -2   3 -10    9.59    2.64  49
  -1  -7   7    3.37    3.26  49
  -1  -5   6    5.11    3.41  50
   0  -5   6  669.50    4.64  49
   0  -2   3   31.44    5.07  49
   0   3  -9  286.06    3.13  50
   1   1  -3  126.58    4.75  50
   1   3 -19   -0.12    2.25  50
   1   3 -11   17.19    2.41  50
   2  -7   6   54.99    3.27  49
   2   2  -8  212.75    3.88  49
   3  -6   4    3.23    3.19  48
   3  -4   2  241.37    4.22  47
   3   2 -18    1.48    2.68  50
   3   2 -17    5.66    2.68  50
   3   2 -16    7.87    2.76  49
   3   2 -15   41.19    2.99  50
   3   2 -14    1.16    2.73  49
   3   2 -13    1.04    3.09  49
   4  -9   4   24.79    2.89  49
   4  -6   2   25.30    3.36  48
   4  -5   1   94.92    3.78  47
   4   1 -16    5.03    3.10  49
   4   1 -15   15.30    3.58  50
   4   1 -14    2.28    3.41  49
   5  -8   1    9.96    3.33  48
   5  -5  -2   33.39    4.99  43
  -4  -6   3    0.51    3.48  48
  -4  -2  -1   36.14    6.97  39
  -3  -9   6    3.25    2.61  51
  -3  -6   5  456.67    4.31  49
  -3   2  -8   24.41    3.23  50
  -2   3 -16   -0.74    2.35  51
  -2   3 -15    2.28    2.39  50
  -2   3 -14    2.79    2.33  51
  -2   3 -12    4.76    2.43  50
  -2   3 -11   20.81    2.67  50
  -1   3 -18   -1.72    2.30  51
  -1   3  -9   31.56    2.78  50
   0   2  -5 1994.04    6.71  51
   0   3 -19    2.95    2.31  50
   1  -7   7   -0.55    3.36  50
   1   2  -6   66.35    4.03  50
   1   3 -18    0.84    2.24  51
   1   3 -17   -0.45    2.24  51
   1   3 -12  155.95    3.31  51
   2  -9   7    7.38    2.98  51
   4  -7   3   71.87    3.22  49
   4   0  -8   72.67    4.58  49
   5  -1 -10    4.22    5.85  48
  -5  -5  -1   24.47    7.44  46
  -4  -8   4   48.39    3.49  51
  -4   0  -4  349.51    8.09  46
  -4   1  -8   38.55    4.52  50
  -3  -8   6    4.15    2.94  52
  -3   1  -4   37.31    4.48  49
  -3   2 -16   -4.60    2.60  52
  -2  -7   7   -3.97    3.02  52
  -2  -4   5  141.62    3.62  51
  -2  -3   4   12.23    3.85  51
  -2   3 -13   12.52    2.71  51
  -1  -8   8   -0.27    2.98  51
  -1  -6   7  287.23    4.01  51
  -1   1  -2  988.83    7.91  51
  -1   2  -5   27.16    3.92  52
  -1   3 -17    6.64    2.24  52
  -1   3 -10   50.39    2.73  52
   0  -8   8  202.61    3.80  51
   0  -6   7  116.33    3.75  51
   0   3 -18    7.51    2.32  51
   0   3 -10   83.83    2.89  51
   1  -9   8   76.02    3.31  51
   1  -4   5   79.65    4.10  51
   1   3 -16    5.93    2.35  51
   1   3 -15   11.55    2.36  52
   1   3 -14    2.52    2.43  52
   1   3 -13   16.59    2.61  51
   2  -8   7   -3.34    3.08  52
   2   2  -9   15.08    3.02  52
   3  -7   5  109.25    3.37  50
   3  -3   1   -0.92    3.95  50
   3   1  -8   78.66    3.66  51
   4  -4   0  356.17    5.21  48
   5  -9   2    4.94    3.15  50
   6  -3 -10   -2.43   16.01  47
  -5  -6   0    4.55    7.09  49
  -5  -1  -7    1.13    7.99  46
  -4  -7   4   11.57    3.40  51
  -4   1 -13   -6.11    3.38  52
  -4   1  -9    8.16    3.98  51
  -3  -7   6   73.01    3.24  52
  -3   2 -15    1.12    2.98  52
  -3   2  -9    8.50    3.42  52
  -2  -5   6  479.56    4.26  52
  -2   2  -6  106.83    3.43  52
  -1   3 -16   -0.96    2.16  53
  -1   3 -15   13.98    2.24  52
  -1   3 -11   63.11    2.75  52
   0   3 -17   -1.86    2.45  51
   0   3 -16    4.86    2.20  52
   0   3 -11  245.87    3.37  52
   1  -8   8   53.67    3.34  52
   1  -5   6  143.10    3.74  52
   1  -3   4   16.00    4.69  52
   1  -1   1 1658.32   12.40  50
   2  -5   5  209.44    3.97  52
   2  -4   4  165.60    4.00  52
   2   1  -5   67.08    4.85  52
   2   2 -19    4.26    2.40  53
   4 -10   5   -0.54    2.91  50
   4  -8   4    2.98    3.00  51
   4  -1  -5  194.18    6.43  46
   5  -1 -11    7.29    5.78  52
   6  -7  -3    4.26    7.38  48
  -4   1 -12    0.74    3.70  53
  -4   1 -11    1.21    3.73  53
  -4   1 -10   -0.20    4.03  53
  -3  -4   4  295.69    4.66  51
  -3   2 -14    3.34    2.94  53
  -3   2 -13   12.21    3.06  53
  -3   2 -12   11.06    3.02  53
  -3   2 -11    3.18    3.02  52
  -3   2 -10    2.82    3.30  52
  -2 -10   8   -0.65    3.06  51
  -2  -9   8   32.08    3.32  53
  -1  -7   8  184.95    3.75  53
  -1   3 -14   21.11    2.60  53
  -1   3 -13    5.12    2.62  54
  -1   3 -12   58.45    2.98  53
   0  -7   8    3.04    3.42  54
   0   3 -15    6.06    2.57  53
   0   3 -14    4.94    2.30  53
   0   3 -13    5.51    2.76  52
   0   3 -12  109.63    3.25  53
   1  -6   7  227.26    3.95  53
   1   2  -7  765.89    4.90  54
   2  -6   6  430.86    4.50  53
   2   2 -18    1.10    2.43  54
   2   2 -10    3.54    3.35  52
   3 -10   7    3.72    2.84  54
   4   0  -9   79.62    4.76  52
   5  -7   1    0.58    3.52  53
   5  -1 -12   12.53    5.69  52
  -5  -1  -9   -0.42    6.76  50
  -5  -1  -8    3.64    7.15  50
  -4  -5   3  163.00    4.49  52
  -4  -4   2   99.34    4.83  51
  -3  -9   7    1.59    3.02  55
  -3  -5   5   48.92    3.75  52
  -3  -3   3  167.24    4.78  52
  -2  -6   7    0.13    3.63  55
  -2   2 -17   -2.55    2.42  55
  -2   2  -7  266.99    3.97  54
   0   2  -6  265.00    4.45  55
   1   2 -19    1.48    2.25  54
   2  -9   8    3.19    3.12  55
   2  -7   7  204.03    3.74  54
   2  -3   3  444.23    5.60  53
   2   2 -17    5.23    2.71  55
   2   2 -16    5.47    2.49  54
   2   2 -11   51.94    3.51  54
   3   1  -9  120.70    4.36  54
   4  -9   5   13.40    2.92  53
   5  -8   2   20.33    3.24  53
   5  -6   0   12.30    4.10  52
   5  -1 -14    4.69    6.06  52
   5  -1 -13    5.25    5.83  52
  -5  -4  -2   41.69    9.25  44
  -4  -8   5   51.43    3.67  54
  -4  -6   4    4.51    3.73  54
  -4  -2  -1    0.02    1.62  57
  -4   0  -5   -3.51    5.03  51
  -3  -8   7    2.28    3.16  55
  -3  -6   6  191.93    4.04  54
  -3   1  -5  119.18    4.46  54
  -2  -2   3  899.96    7.00  53
  -2   2 -16   10.18    2.51  56
  -1  -5   7   15.95    3.95  55
  -1  -4   6 1504.50    6.33  55
  -1  -3   5  861.86    6.13  55
  -1  -1   2   21.20    6.86  53
  -1   2  -6   41.80    4.07  56
   0  -8   9   54.12    3.61  55
   0  -5   7  364.96    4.32  55
   0  -4   6  202.43    4.59  55
   0   2 -19    0.03    2.28  56
   1  -9   9   55.35    3.37  55
   1  -7   8   40.76    3.90  55
   1   2 -18    9.57    2.32  56
   1   2  -8  642.81    4.50  56
   2   2 -15   41.48    3.07  55
   2   2 -14   25.61    3.12  55
   2   2 -13   24.96    3.19  55
   2   2 -12   53.99    3.43  55
   3  -6   5  217.91    3.85  54
   3  -5   4   -1.45    3.55  53
   3   1 -18    4.96    2.94  55
   3   1 -17    6.45    2.70  56
   3   1 -10   25.30    3.56  55
   4  -7   4    4.27    2.76  54
   4  -6   3   45.90    3.26  54
   4   0 -17    1.72    3.44  56
   4   0 -10   31.94    4.44  54
   5  -9   3    2.66    3.33  55
   5  -2  -7    1.69    7.09  48
  -4  -3   1   97.31    5.84  51
  -3   1 -16   -0.53    2.68  56
  -2 -10   9    0.34    2.97  56
  -2  -7   8    5.07    3.44  56
  -2   1  -3 1237.45    8.17  55
  -2   2 -15    3.64    2.42  57
  -2   2  -8   40.29    3.29  56
  -1  -8   9   86.41    3.96  56
  -1  -6   8   95.34    3.73  56
  -1   2 -18    2.51    2.57  57
   0  -6   8   97.52    3.85  56
   0  -3   5   10.40    5.45  56
   0  -1   2  170.68    8.29  56
   0   2 -18    0.72    2.20  56
   1  -2   3  648.93    6.31  56
   1   2 -17    1.18    2.32  56
   2  -8   8   71.06    3.75  56
   3  -7   6  120.26    3.55  55
   3   0  -5  327.67    5.72  54
   3   1 -16    4.88    3.01  56
   3   1 -11   32.66    3.53  56
   4 -10   6    2.17    3.03  55
   4  -8   5    7.57    2.83  56
   4  -5   2   33.18    3.51  54
   4   0 -16    1.20    3.46  55
   4   0 -11   12.95    4.39  55
  -4  -7   5    0.06    3.75  54
  -3  -7   7   52.32    3.65  56
  -3   1 -15   -0.67    2.69  57
  -2  -9   9    5.27    3.48  58
  -2   2 -14   -0.56    2.71  59
  -2   2 -13    5.67    2.51  58
  -2   2  -9   54.91    3.27  57
  -1   2 -17    4.40    2.51  56
  -1   2 -16    4.67    2.27  58
  -1   2  -7    2.62    3.25  57
   0   2 -17   14.93    2.37  58
   0   2  -7  596.71    4.65  58
   1  -8   9    8.11    3.60  57
   1   2 -16    1.56    2.34  57
   1   2  -9 1076.23    5.61  57
   2   1 -19   -1.08    2.44  59
   2   1  -6    7.25    4.53  57
   3  -4   3   45.75    3.93  55
   3   1 -15   32.87    3.32  57
   3   1 -14   32.21    3.33  57
   3   1 -13    6.53    3.26  57
   3   1 -12   59.11    3.60  57
   4   0 -15   14.84    3.98  57
   4   0 -14   12.18    3.95  57
   4   0 -13    8.61    3.90  57
   4   0 -12   36.23    4.13  57
  -5  -6   1    9.41    7.45  55
  -5  -5   0    1.55    7.59  53
  -4   0 -13    3.86    3.88  58
  -4   0  -6    7.59    4.82  55
  -3  -9   8    8.07    3.25  58
  -3  -2   2  192.43    5.48  55
  -3   1 -14    0.30    2.70  58
  -3   1  -6   64.56    4.24  57
  -2  -8   9   19.29    3.24  58
  -2  -5   7  880.34    5.65  58
  -2  -4   6   -2.12    3.82  58
  -2   2 -12   -4.40    2.90  58
  -2   2 -11    2.77    2.97  57
  -2   2 -10  124.46    3.70  58
  -1  -7   9   76.70    3.64  58
  -1  -2   4    6.32    4.56  58
  -1   2 -15   -0.68    2.26  59
   0  -7   9   15.58    4.03  58
   0   2 -16   13.91    2.37  58
   1  -6   8  277.09    4.36  58
   1  -5   7  129.20    4.26  58
   1  -4   6   21.42    3.77  58
   1   1  -4   34.04    5.05  58
   1   2 -15    2.90    2.43  58
   1   2 -14   14.70    2.57  59
   1   2 -13   -1.26    2.60  59
   1   2 -11   59.81    3.06  59
   1   2 -10   38.21    3.11  58
   2  -9   9    2.04    3.16  58
   2  -6   7    3.06    3.72  58
   2  -5   6  319.15    4.32  58
   2   1 -18    4.94    2.49  59
   4  -9   6    2.12    3.02  58
   5  -2  -8   15.79    6.96  56
  -4  -8   6   -2.18    3.74  58
  -4  -6   5    2.58    3.70  59
  -4  -5   4    1.58    4.21  58
  -4   0 -12    5.61    3.83  59
  -3  -8   8   12.83    3.35  59
  -3  -6   7    1.49    3.32  59
  -3  -5   6   60.52    3.96  58
  -3  -4   5  606.46    5.31  58
  -3   1 -13    1.70    3.05  59
  -2  -6   8   16.42    3.79  59
  -2  -3   5  675.24    5.21  59
  -2   1 -17   -1.33    2.49  60
  -1   2 -14    3.80    2.33  59
  -1   2  -8    6.12    3.22  59
   0  -8  10    4.39    3.41  59
   0  -2   4  170.45    4.92  59
   0   1  -3  978.87    8.22  60
   0   2 -15    2.27    2.35  60
   0   2  -8  477.91    4.42  59
   1  -9  10   -5.21    3.24  58
   1  -7   9    5.48    3.50  59
   1   1 -19    0.01    2.35  60
   1   2 -12   97.71    3.44  59
   2  -7   8    2.98    3.67  60
   2  -4   5  374.86    4.48  59
   2   1  -7   55.87    4.10  60
   4  -1  -6    7.65    5.61  56
   5  -8   3    6.08    3.73  59
   5  -7   2    5.93    3.77  58
   5  -5  -1    1.62    5.45  56
  -4  -4   3    0.89    4.50  58
  -4   0 -11    5.36    4.29  60
  -4   0  -7   12.21    4.98  58
  -3   1 -12    7.98    3.12  60
  -3   1  -7    0.21    4.18  60
  -2  -9  10   56.69    3.62  60
  -2  -7   9   44.62    3.45  60
  -1  -5   8   12.02    3.62  61
  -1  -4   7   94.75    3.82  60
  -1   2 -13  211.87    3.73  60
  -1   2 -12   -4.63    2.57  61
  -1   2 -11   42.06    2.80  60
  -1   2 -10   10.39    2.78  60
  -1   2  -9   55.02    3.32  60
   0  -5   8    1.56    3.68  61
   0   1 -19    1.87    2.40  61
   0   2 -14   14.64    2.79  60
   0   2 -13   84.60    2.92  61
   0   2 -10   13.19    2.87  61
   0   2  -9   48.20    3.11  60
   1  -3   5 3371.75    8.93  60
   2  -8   9    3.79    3.22  61
   2   1 -17   -1.07    2.81  59
   3  -6   6  226.17    4.01  60
   3   0 -18   -2.66    2.74  60
   3   0  -6   22.48    4.53  59
   4 -10   7    0.29    3.20  59
   5  -9   4   -0.66    3.54  60
   6  -7  -2    3.45    9.17  56
   6  -6  -4    1.95   11.80  50
  -4  -7   6   11.64    3.80  60
  -4   0 -10    1.16    4.31  60
  -4   0  -9    2.72    4.64  60
  -4   0  -8   11.08    4.75  60
  -3  -9   9    2.99    3.45  62
  -3  -7   8   -0.76    3.38  59
  -3  -3   4  823.57    6.05  60
  -3   1 -11    3.93    3.50  61
  -3   1 -10    4.49    3.62  61
  -3   1  -9  124.05    4.48  61
  -3   1  -8   62.84    4.41  60
  -2   1 -16    2.26    2.75  60
  -1  -6   9   50.91    3.76  61
  -1   1 -18   -3.07    2.71  61
  -1   1  -3 2185.31    9.45  61
   0  -6   9   -0.19    3.80  63
   0  -4   7  122.28    4.09  61
   0   2 -12    9.01    3.06  61
   0   2 -11   68.25    3.32  61
   1  -8  10   -3.74    3.39  62
   1   1 -18    2.21    2.38  62
   2  -2   2  148.94    6.87  59
   2   1 -16    4.85    2.88  60
   2   1  -8  506.53    5.38  62
   3  -8   8   -0.85    2.94  62
   3  -7   7    4.96    3.25  60
   3  -5   5  139.36    3.76  61
   4  -8   6    4.54    2.99  61
   4  -7   5   19.44    3.30  60
   4  -6   4    0.96    3.20  60
   4  -4   1    3.65    4.44  58
   5  -6   1   28.56    4.59  59
   5  -2  -9   16.93    7.20  58
  -5  -6   2    5.10    7.49  60
  -4  -8   7    1.21    3.57  62
  -3  -8   9   -1.98    3.13  62
  -3   0  -2  122.90    7.16  56
  -2  -8  10    6.93    3.73  62
  -2   1 -15    2.65    2.89  62
  -2   1  -4   12.06    5.63  60
  -1  -7  10   -2.41    3.44  63
  -1  -3   6 1570.42    6.75  62
  -1   1 -17   -1.36    2.65  60
   0  -7  10   11.63    3.61  62
   0   1 -18   -1.63    2.56  60
   1   1 -17   59.99    2.84  63
   2  -3   4  525.03    5.30  62
   2   1 -15    1.28    2.96  62
   2   1 -14    0.89    2.80  63
   3   0 -17    2.21    3.03  62
   4  -9   7    3.97    3.16  61
   4  -1 -16    3.37    3.53  62
   4  -1  -7   55.99    5.72  61
   5  -2 -14   -3.53    6.12  60
   5  -2 -13    4.58    5.62  62
   5  -2 -12   -6.70    6.00  61
   5  -2 -11    8.19    6.23  61
   5  -2 -10    0.84    6.42  61
  -5  -2  -8    3.88    7.78  60
  -5  -2  -7    2.17    8.09  58
  -5  -2  -6    0.23    9.02  58
  -3  -5   7    0.95    3.59  63
  -3   0 -15    2.82    3.09  63
  -2  -6   9   43.34    3.61  63
  -2  -5   8  320.69    4.91  63
  -2  -4   7    8.38    3.92  63
  -2  -2   4    9.02    5.01  62
  -2   1 -14    3.79    2.87  62
  -1   1 -16    7.49    2.50  64
   0  -8  11    3.13    3.64  65
   0  -3   6  277.28    5.71  63
   0   1 -17    2.42    2.64  63
   1  -6   9  474.67    5.33  63
   1  -5   8    3.70    3.65  63
   1   0  -1    7.41   14.72  60
   1   1 -16   40.35    2.74  64
   1   1  -5 8295.37   14.03  63
   2  -7   9   35.83    3.53  63
   2  -6   8    8.43    3.88  64
   2  -5   7  252.41    4.19  63
   2   0 -19   -2.41    2.85  63
   2   0  -3    9.07    7.08  61
   2   1 -13   11.18    3.33  63
   2   1 -12    3.63    3.45  64
   2   1 -11   30.52    3.69  63
   2   1 -10   17.84    3.78  63
   2   1  -9  163.31    4.27  63
   3  -3   2   51.05    4.73  60
   3   0 -16    0.33    3.06  62
   3   0 -15   -0.62    2.83  65
   3   0  -7   -0.94    4.69  64
   4  -5   3   -0.11    3.62  62
   4  -1 -15    5.75    3.56  63
   6  -4  -9    2.87   19.64  59
  -5  -5   1    3.62    8.02  60
  -4  -6   6   20.30    4.25  63
  -4  -5   5   66.38    4.41  63
  -3  -6   8   -4.70    3.53  64
  -3  -4   6  523.86    5.51  64
  -3   0 -14   -0.78    3.14  65
  -2  -9  11   49.14    3.68  64
  -2  -7  10   45.40    3.61  64
  -2   0 -17    1.68    2.63  64
  -2   1 -13   10.29    2.99  64
  -2   1  -5    0.18    4.29  63
  -1   1 -15   -4.54    2.40  63
   0   1 -16    3.28    2.44  66
   1  -4   7   85.62    3.94  64
   1   0 -19    3.03    2.53  66
   1   1 -15   -3.97    2.52  63
   2  -8  10   24.97    3.44  64
   2   0 -18    5.31    2.58  65
   3  -4   4   41.75    3.81  63
   3   0 -14    7.98    3.33  64
   4  -3  -1   31.87    6.09  54
   4  -1 -14    8.94    3.69  64
   4  -1  -8   10.50    4.94  63
   5  -9   5    1.37    3.82  64
   5  -8   4    2.95    3.96  63
  -4  -7   7    2.89    4.13  65
  -4  -1 -12    2.08    3.96  65
  -3  -7   9   59.84    3.88  64
  -3   0 -13    2.20    2.81  67
  -2  -3   6  306.83    4.73  65
  -2  -1   2   86.99    7.22  62
  -2   1 -12   54.89    3.46  65
  -1  -6  10    3.85    3.64  66
  -1  -5   9   33.39    3.74  65
  -1   0 -18   -3.36    2.49  64
  -1   1  -4    4.91    4.42  66
   0  -6  10  216.84    4.58  65
   0  -5   9  180.60    4.40  65
   0   0 -19   -0.54    2.51  66
   0   1 -15   -4.96    2.44  66
   0   1  -4 4484.00   11.59  65
   1   1 -14    5.52    2.67  65
   1   1  -6 1141.93    6.61  66
   2  -4   6    6.68    3.81  65
   2   0 -17   52.20    3.01  66
   3  -8   9   24.64    3.20  65
   3  -7   8    0.49    3.33  65
   3  -6   7   27.30    3.49  65
   3  -1 -18   -0.58    2.78  66
   3   0 -13   27.54    3.52  65
   3   0 -12   21.14    3.27  65
   3   0  -8   34.13    4.96  64
   4  -8   7   -0.22    3.09  64
   4  -7   6   18.00    3.16  65
   4  -1 -13   -0.98    4.08  65
   4  -1 -12   -1.93    3.82  65
   4  -1  -9   14.42    4.98  64
   5  -7   3   17.42    4.38  63
  -4  -3   2   27.75    6.19  61
  -4  -1 -11   -2.23    4.00  67
  -3  -8  10   49.74    3.99  66
  -3   0 -12    1.61    2.88  67
  -2  -8  11    2.01    3.93  66
  -2   0 -16    1.59    2.60  66
  -2   1 -11    0.11    3.19  65
  -2   1 -10    0.22    3.01  67
  -2   1  -9    6.72    3.04  67
  -2   1  -7  211.56    4.07  66
  -2   1  -6  393.61    4.85  66
  -1  -4   8    8.95    4.13  66
  -1  -2   5   14.74    5.00  66
  -1   1 -14   -2.08    2.55  68
  -1   1 -13    5.71    2.22  67
   0  -7  11   33.11    3.87  66
   0  -4   8  110.48    4.11  66
   0   0 -18    0.38    2.46  66
   0   1 -14   39.31    2.79  67
   1  -2   4 1643.93    8.10  66
   1   0 -18   -2.41    2.48  67
   1   1 -13    4.31    2.79  66
   3  -5   6   15.38    3.51  66
   3  -2   0    8.64    6.39  59
   3   0 -11    7.85    3.73  65
   3   0 -10  259.93    5.38  66
   3   0  -9   56.28    4.73  65
   4  -9   8    0.97    3.32  66
   4  -6   5    0.37    3.42  66
   4  -1 -11   66.78    4.84  65
   4  -1 -10   13.63    4.88  65
  -5  -6   3   35.18    7.98  64
  -4  -4   4   44.41    5.06  64
  -4  -1 -10    3.36    4.07  67
  -4  -1  -3    0.61    7.56  63
  -3  -1 -15    2.12    2.87  68
  -3   0 -11    5.55    3.01  67
  -3   0  -3   12.59    5.76  65
  -2  -9  12    1.99    3.64  67
  -2  -6  10    9.56    3.48  67
  -2  -5   9   20.65    3.63  67
  -2   0 -15   -2.90    2.67  69
  -2   1  -8  108.92    4.01  67
  -1  -8  12   67.65    4.04  67
  -1   0 -17   -3.52    2.52  68
  -1   1 -12   24.64    2.57  68
   0  -2   5 2573.04    8.68  67
   0   1 -13  202.97    3.46  68
   0   1  -5   95.21    4.16  68
   1  -6  10   19.46    3.80  68
   1  -5   9   23.24    3.43  68
   1  -3   6   15.39    4.43  67
   1   0 -17    2.17    2.57  68
   1   1 -12   -0.79    2.98  67
   1   1 -11    1.04    3.09  68
   1   1  -8  140.50    4.08  68
   1   1  -7  478.18    5.54  67
   2  -7  10   15.16    3.56  68
   2  -6   9   44.68    3.79  67
   2   0 -16   19.84    3.16  67
   3  -1 -17    8.24    3.19  68
   5  -6   2    2.99    4.88  66
   5  -5   0   10.52    6.22  64
   6  -7  -1    2.55   11.61  63
  -4  -7   8    5.93    4.11  66
  -4  -6   7   33.93    4.55  67
  -4  -1  -9    0.69    4.26  67
  -3  -7  10    6.76    3.81  67
  -3  -6   9   13.75    3.80  68
  -3  -5   8   27.72    3.90  67
  -3  -3   5    5.60    4.45  67
  -3  -2   3  117.61    5.59  65
  -2  -7  11   35.41    4.16  68
  -2  -4   8   14.54    4.05  68
  -1  -3   7  157.52    4.29  68
  -1  -1   3  166.45    6.62  67
  -1   0 -16    8.81    2.68  69
  -1   1 -11    8.61    2.92  69
  -1   1  -5  191.25    5.01  69
   0  -3   7  834.98    5.85  69
   0   0 -17   -0.98    2.45  67
   0   1 -12   29.51    2.97  69
   1   1 -10  321.45    4.21  68
   1   1  -9   -2.04    3.38  69
   2  -5   8   11.77    3.70  68
   2   0 -15   -0.65    2.77  69
   3  -1 -16    6.04    2.89  68
   4  -2 -16   -2.63    3.50  69
   5  -8   5    0.45    3.97  68
  -4  -5   6   57.61    5.01  67
  -4  -1  -8    4.62    4.42  68
  -3  -4   7  204.57    4.74  69
  -3  -1 -14    4.15    3.28  70
  -3   0 -10    7.52    3.59  69
  -2  -8  12   -0.44    3.72  70
  -2   0 -14    7.26    3.13  70
  -1  -6  11    0.00    3.78  71
  -1  -5  10  225.24    4.79  69
  -1  -1 -18   -5.39    2.69  69
  -1   1 -10   43.23    3.10  69
  -1   1  -6  932.05    5.99  70
   0  -6  11  145.35    4.49  69
   0  -5  10   43.60    4.09  70
   0  -1   3 1143.09    9.73  69
   0   0 -16    2.90    2.58  70
   0   1 -11   21.91    3.05  70
   0   1  -6  849.69    6.05  70
   1  -4   8  265.63    4.69  69
   1  -1 -19    8.99    2.70  70
   1  -1   2 1257.51   10.23  69
   1   0 -16    3.82    2.55  70
   2  -3   5  217.44    4.83  69
   2  -1 -18    5.96    2.74  69
   2   0 -14   68.61    3.23  69
   3  -8  10    2.88    3.15  69
   3  -7   9   15.16    3.61  69
   4  -8   8    5.76    3.26  69
   4  -7   7   -2.53    3.19  69
   4  -5   4   66.61    4.32  68
   4  -4   2    5.95    4.75  66
   5  -7   4   -0.17    4.02  68
   5  -3 -14    1.86    5.60  67
  -4  -2 -12    0.34    4.10  70
  -4  -1  -7   36.31    5.26  69
  -4  -1  -4   10.60    7.00  67
  -3  -8  11   10.44    4.02  70
  -3   0  -9    3.37    3.98  70
  -3   0  -4    8.59    5.23  69
  -2  -2   5  603.96    5.91  70
  -2  -1 -16    6.09    2.71  70
  -2   0 -13    5.84    2.82  71
  -1  -4   9  557.15    5.65  70
  -1   0 -15    7.04    2.57  70
  -1   1  -9  345.19    4.47  70
  -1   1  -8  234.01    3.93  70
  -1   1  -7  152.59    4.52  70
   0   1 -10  313.69    4.39  70
   0   1  -9   12.81    3.34  71
   0   1  -8    6.82    3.68  70
   0   1  -7  391.74    5.12  71
   1  -1 -18   12.80    2.78  71
   1   0 -15    7.02    2.73  71
   2  -4   7  416.28    5.20  70
   2  -1 -17   -1.85    2.77  71
   2   0 -13   43.29    3.24  70
   2   0  -4  109.22    7.85  69
   3  -9  11   17.40    3.55  70
   3  -6   8   -0.13    3.48  70
   3  -4   5    2.94    4.06  70
   3  -1 -15   -0.23    3.26  70
   4  -9   9    1.85    3.55  70
   4  -2 -15   -0.35    3.54  69
   5  -3 -13   -4.78    6.23  68
   5  -3 -12    1.30    5.59  71
  -5  -6   4   18.29    8.04  68
  -5  -5   2    5.19    9.07  65
  -4  -4   5  175.67    5.84  69
  -4  -1  -6   -2.91    5.22  68
  -4  -1  -5   -0.94    5.75  69
  -3  -1 -13    3.80    3.41  71
  -3   0  -8   33.02    4.52  70
  -3   0  -7   53.38    4.75  71
  -3   0  -5  344.52    6.33  70
  -2  -6  11   72.79    4.02  71
  -2  -5  10    1.16    3.74  72
  -2  -3   7  313.08    5.03  71
  -1  -1 -17    2.14    2.67  72
   0  -4   9    4.52    3.93  71
   0  -1 -18    3.10    2.93  70
   0   0 -15   13.72    2.70  71
   1  -7  12    1.81    3.73  72
   1  -6  11    2.92    3.75  71
   2  -7  11    4.73    3.57  72
   2  -2   3  979.10    8.52  70
   2   0 -12   -2.02    3.20  70
   3  -3   3    4.69    4.88  69
   3  -1 -14   55.89    3.74  71
   4  -6   6    2.50    3.59  70
   4  -2 -14    0.88    3.72  71
   5  -3 -11   -1.82    5.87  71
   5  -3  -6   10.51    9.79  67
  -5  -3  -7    1.31    7.98  69
  -4  -7   9   -2.12    4.37  70
  -4  -6   8   -2.46    4.32  70
  -4  -3   3   38.54    6.38  69
  -4  -2 -11    3.91    4.14  71
  -3  -7  11    6.17    4.01  72
  -3  -6  10   12.55    3.94  71
  -3  -5   9    5.43    3.81  71
  -3   0  -6    9.66    4.79  71
  -2  -7  12   49.69    4.50  72
  -2  -1 -15    2.78    2.81  73
  -2   0 -12    1.67    3.23  72
  -1   0 -14   10.54    3.03  72
   1  -5  10   48.45    4.16  72
   1  -3   7   94.71    4.36  72
   1  -1 -17    5.25    2.66  72
   1   0 -14   49.98    3.42  72
   2  -6  10    8.47    3.98  72
   2  -1 -16   -1.19    2.85  73
   2   0 -11  117.47    3.88  73
   2   0  -5 1029.72    8.65  72
   3  -5   7   54.28    4.26  71
   3  -2 -17    1.44    3.21  72
   3  -1 -13    7.10    3.18  73
   3  -1  -3   -0.04    7.71  68
   4  -2 -13    2.94    3.73  73
   5  -3 -10   21.04    7.04  71
   5  -3  -9   16.17    6.94  72
   5  -3  -7   33.63    8.96  70
  -5  -3  -6    0.95    8.57  70
  -4  -5   7   -0.98    4.79  72
  -3  -8  12    0.43    4.17  73
  -3  -3   6   79.68    4.76  72
  -3  -1 -12    1.71    3.70  72
  -2  -8  13    8.35    4.38  73
  -2  -4   9   17.11    4.24  72
  -2   0 -11   20.30    3.55  73
  -1  -5  11  258.86    5.02  73
  -1  -3   8   75.63    4.16  73
  -1  -2   6   74.16    5.59  73
  -1  -1 -16    8.05    2.72  74
  -1   0 -13    5.97    2.75  73
   0  -6  12    9.97    3.93  73
   0  -2   6  332.35    5.95  73
   0  -1 -17    0.73    2.90  72
   0   0 -14   37.26    3.18  73
   1  -2   5   45.07    6.14  73
   1   0 -13  110.62    3.44  74
   2  -5   9   -0.30    4.11  72
   2  -2 -18    9.72    3.02  74
   2   0 -10  237.73    4.82  73
   2   0  -9    3.57    3.59  74
   2   0  -6   16.77    5.22  73
   3  -8  11   -0.62    3.79  75
   3  -7  10   15.32    3.69  73
   3  -1 -12   27.60    3.43  74
   4  -8   9    3.04    3.52  73
   4  -3 -16   -0.16    3.21  74
   4  -2 -12   -0.33    3.86  73
   5  -8   6    0.22    4.58  72
   5  -3  -8    3.37    7.83  70
  -5  -3  -5    2.48   10.07  70
  -4  -2 -10    5.00    4.56  73
  -3  -4   8  286.75    5.63  73
  -3  -2 -14    2.73    3.32  73
  -3  -1 -11    0.43    3.54  75
  -2  -2 -16   -1.24    2.86  73
  -2  -1 -14    6.67    2.89  75
  -2   0 -10    0.45    3.21  74
   0  -3   8  583.78    5.94  74
   0  -1 -16   -1.17    2.77  76
   0   0 -13    1.11    2.92  75
   1  -4   9   37.12    4.53  74
   1  -1 -16   16.06    2.86  75
   1   0 -12   16.64    3.19  75
   2  -1 -15    5.43    2.87  75
   2   0  -8  148.80    4.90  74
   2   0  -7  814.44    6.98  74
   3  -9  12   -1.06    4.11  76
   3  -6   9   70.85    4.03  74
   3  -2 -16    5.88    3.31  74
   3  -1 -11    0.00    3.40  75
   4  -7   8   13.13    3.78  73
   4  -2 -11    3.62    4.09  74
   5  -6   3    2.29    5.69  71
  -5  -6   5    1.25    7.75  72
  -5  -5   3   11.94    9.32  71
  -5  -3  -4    2.32   12.04  64
  -4  -7  10   48.96    4.77  75
  -4  -6   9   22.10    4.31  75
  -3  -7  12   -0.62    3.73  74
  -3  -6  11   38.96    4.33  75
  -3  -2   4   -2.41    5.18  73
  -2  -7  13   27.59    4.06  75
  -2  -6  12   28.14    4.24  75
  -2  -5  11   16.86    3.77  75
  -2  -3   8    0.64    3.74  76
  -2  -1   3  183.14    7.14  73
  -1  -4  10   38.26    3.93  75
  -1  -2 -17   -2.76    2.88  74
  -1  -1 -15    5.41    2.82  76
  -1   0 -12  112.80    3.86  75
   0  -4  10  275.19    4.94  75
   0  -2 -18    3.17    2.91  75
   1  -6  12    4.88    3.77  76
   1  -2 -18    6.83    2.87  75
   2  -7  12   -3.55    3.50  74
   2  -6  11    4.56    3.69  76
   2  -4   8  183.45    4.93  75
   2  -3   6   55.32    4.57  74
   2  -2 -17   -1.78    2.88  76
   2  -1 -14   11.66    3.06  76
   2  -1   0   60.77   11.83  62
   3  -4   6    6.77    4.29  75
   3  -2 -15   -0.55    2.95  74
   4  -5   5    0.05    4.56  73
   4  -3 -15    1.97    3.64  76
   4  -2 -10   32.45    4.60  75
   4  -2  -4    3.85    8.43  70
   5  -7   5   15.32    5.31  73
   6  -5  -8    7.64   17.19  73
   6  -5  -7    2.52   19.57  70
  -4  -4   6    7.70    5.41  74
  -4  -2  -9   -3.51    4.66  75
  -3  -5  10   53.75    4.29  76
  -3  -2 -13    3.46    3.39  76
  -3  -1 -10   -3.06    3.64  76
  -2  -8  14    0.97    4.13  76
  -2  -2   6 1336.72    7.70  76
  -2  -1 -13    6.13    2.98  76
  -2   0  -9   89.68    4.16  76
  -1  -1   4   40.90    5.78  76
  -1   0 -11   -4.86    3.01  76
   0  -1 -15   11.50    2.85  77
   0   0 -12  138.46    3.59  76
   1  -5  11    6.17    3.89  77
   1  -1 -15    7.73    2.92  77
   1   0 -11    7.17    3.29  76
   3  -5   8   49.76    3.98  76
   3  -3 -17   -0.67    3.00  76
   3  -1 -10   96.77    5.11  76
   3  -1  -4   29.88    6.75  75
   4  -6   7    7.13    3.86  75
   4  -4   3    0.47    5.24  73
   5  -4 -13   -1.00    5.38  76
   6  -7   0   -1.74   19.10  74
  -4  -5   8    0.28    4.88  76
  -4  -3 -11    1.28    4.18  75
  -3  -3   7   15.47    4.79  77
  -2  -4  10  223.90    5.27  77
  -2  -2 -15    3.36    3.24  78
  -2   0  -8  113.45    4.37  77
  -2   0  -1 1257.64   14.67  73
  -1  -7  14   -1.46    4.00  77
  -1  -5  12    7.34    3.87  78
  -1  -3   9   37.54    4.08  78
  -1  -1 -14    6.29    2.92  78
   0  -2 -17   -5.86    2.84  78
   0  -1   4 5150.89   13.45  77
   0   0 -11    4.26    3.19  78
   1  -3   8  858.41    6.51  77
   1  -2 -17   -0.73    2.86  78
   1   0 -10  282.94    4.32  77
   2  -5  10   23.09    4.34  77
   2  -3 -18   -1.10    3.10  78
   2  -2 -16    8.72    3.01  78
   2  -1 -13   86.06    3.61  78
   3  -8  12    0.92    3.95  76
   3  -7  11   -0.53    3.77  78
   3  -3   4    1.15    4.96  77
   3  -2 -14    0.59    3.04  78
   3  -1  -9   64.55    5.07  77
   3  -1  -8  283.62    6.29  77
   4  -8  10   -1.03    3.68  77
   4  -3 -14    2.17    3.68  78
   4  -2  -9   39.45    5.62  76
   4  -2  -8   31.71    5.87  77
   5  -8   7   -2.36    4.93  75
   5  -5   1   14.45    7.96  71
  -4  -3   4  172.49    7.19  75
  -4  -2  -8   29.06    5.46  77
  -3  -4   9   59.79    4.82  77
  -3  -2 -12   12.25    3.48  78
  -3  -1  -9    8.59    4.23  77
  -2  -7  14    8.12    4.19  78
  -2  -6  13   10.15    3.79  78
  -2  -1 -12    1.45    3.36  78
  -2   0  -7   77.93    4.33  78
  -1  -2 -16    2.53    3.23  79
  -1  -2   7  771.73    6.77  78
  -1   0 -10    5.57    3.58  79
   0  -3   9  310.29    5.12  78
   1  -4  10  366.32    5.59  78
   1  -2   6   45.54    5.30  78
   1  -1 -14    1.76    2.93  79
   1   0  -9   17.74    3.64  79
   1   0  -2   97.97   11.47  78
   2  -7  13   10.04    3.78  79
   2  -2   4   74.89    6.39  77
   3  -6  10    3.52    3.65  77
   3  -1  -7  103.84    5.49  78
   3  -1  -6  112.96    6.03  78
   3  -1  -5  485.05    8.56  77
   4  -7   9   12.72    3.68  78
   4  -2  -7   85.53    6.76  77
   4  -2  -6    6.59    6.74  76
   4  -2  -5   68.29    7.90  75
   5  -7   6    1.86    5.01  78
   5  -6   4    9.40    5.93  76
   5  -4 -12    4.07    6.02  77
  -5  -6   6    0.30    8.31  76
  -4  -7  11    9.39    5.02  78
  -4  -6  10   15.87    4.92  78
  -4  -2  -7   -0.70    5.00  79
  -3  -7  13    2.60    4.43  80
  -3  -6  12   55.02    4.56  78
  -2  -5  12    9.70    4.23  79
  -2  -2 -14   -5.37    3.33  79
  -1  -4  11    7.29    4.42  78
  -1  -3 -17   -0.18    3.06  80
  -1  -1 -13   18.76    3.04  79
  -1   0  -9   20.66    3.38  80
   0  -4  11  126.30    4.65  79
   0  -2 -16    5.83    2.87  80
   0  -2   7  703.99    6.91  79
   0  -1 -14   23.13    3.29  79
   0   0 -10  148.61    4.09  79
   1  -6  13   27.70    3.95  79
   1  -3 -18    2.25    3.50  80
   1  -2 -16   -4.78    2.87  80
   1  -1   3 2633.84   11.84  78
   2  -6  12    6.82    3.78  79
   2  -4   9  122.68    4.58  79
   2  -3   7   50.56    4.16  79
   2  -2 -15    4.69    3.00  80
   2  -1 -12    4.65    3.69  78
   3  -3 -16    1.09    3.35  79
   3  -2 -13   65.17    4.08  79
   4  -5   6    9.90    4.17  79
   4  -3 -13   11.56    4.20  79
  -5  -5   4   -0.45    9.66  77
  -4  -5   9    5.20    4.77  80
  -4  -4   7   20.38    5.60  79
  -4  -3 -10    0.42    4.50  80
  -3  -5  11   45.45    4.74  79
  -3  -3 -13    6.02    3.50  80
  -3  -2 -11   -0.62    3.42  82
  -3  -2   5   61.50    5.45  79
  -3  -1  -8    9.39    4.28  79
  -2  -4  11   87.25    4.35  80
  -2  -3   9  282.51    5.41  80
  -2  -1 -11    8.65    3.52  81
  -2   0  -6   34.00    4.75  79
  -2   0  -5   56.99    5.17  80
  -1  -7  15    2.27    4.23  80
  -1  -6  14  100.02    4.57  80
  -1  -2 -15   15.28    3.42  80
   0   0  -9  244.73    4.12  81
   1  -5  12   60.81    4.19  80
   1  -1 -13    6.39    3.45  80
   1   0  -8    0.99    4.59  80
   2  -3 -17   -5.98    3.48  80
   3  -8  13   -4.98    3.70  81
   3  -7  12    9.14    3.53  81
   3  -5   9    0.58    3.82  81
   3  -4   7   -0.29    4.28  78
   4  -8  11   -1.88    3.84  80
   4  -6   8    4.74    4.00  80
   4  -3   0   15.68    8.21  71
   5  -4 -11   -4.31    6.13  79
   6  -7   1    7.81   17.16  76
  -5  -4  -6    4.07    9.07  77
  -4  -2  -6    8.51    5.66  80
  -3  -1  -7   -0.55    4.51  80
  -2  -3 -15   -1.02    3.38  80
  -2  -2 -13   19.10    3.21  82
  -2  -2   7    4.88    4.40  81
  -2   0  -4  379.09    6.82  81
  -2   0  -3  500.76    8.19  81
  -2   0  -2  446.86    9.82  79
  -1  -5  13   89.81    4.70  81
  -1  -3 -16    0.01    3.05  82
  -1  -3  10   37.58    4.07  81
  -1  -1 -12   43.31    3.33  81
  -1   0  -8   91.53    4.19  81
   0  -5  13   23.38    4.11  81
   0  -3 -17    2.96    3.38  81
   0  -2 -15    1.64    2.85  81
   0  -1 -13   21.34    3.44  81
   1  -3 -17    0.10    3.07  83
   1  -3   9   35.56    4.38  81
   1  -2 -15   27.78    3.14  82
   1   0  -7   71.85    5.50  81
   1   0  -6  109.97    5.53  82
   1   0  -3 4074.14   15.27  82
   2  -5  11   58.88    4.41  81
   2  -2 -14   -4.70    3.07  82
   2  -1 -11    9.67    3.87  81
   3  -3 -15    8.61    3.43  80
   3  -2 -12    3.86    3.74  81
   3  -2   1   13.07    7.85  75
   4  -7  10   -2.95    3.76  82
   4  -4 -15   -0.40    3.90  82
   4  -4   4    5.00    4.87  79
   4  -3 -12    0.36    4.18  82
  -5  -6   7    1.63    8.29  78
  -4  -6  11    2.14    4.55  82
  -4  -3  -9    7.11    4.60  81
  -3  -7  14    3.52    4.64  83
  -3  -6  13    9.65    4.38  81
  -3  -4  10   22.02    4.61  81
  -3  -3   8    4.50    4.77  82
  -2  -7  15   -4.41    4.72  82
  -2  -6  14    4.30    4.35  81
  -2  -5  13   26.24    3.89  82
  -2  -1 -10    2.94    3.65  82
  -2  -1   4  174.46    7.51  81
  -1  -4  12   27.58    4.00  82
  -1  -2 -14    2.04    3.02  84
  -1  -2   8  555.23    5.91  82
  -1  -1   5 8863.11   16.36  82
  -1   0  -7   73.54    4.11  83
   0  -3  10   87.24    4.37  82
   0  -1 -12   27.20    3.30  83
   0   0  -8   10.56    4.41  82
   1  -7  15   -3.52    4.09  83
   1  -6  14   -0.22    3.95  82
   1  -4  11   -1.61    4.07  81
   1  -1 -12  101.72    3.62  82
   1   0  -5  183.38    6.45  82
   1   0  -4 1189.91    8.82  82
   2  -8  15    7.31    4.18  82
   2  -7  14    3.37    3.87  82
   2  -3 -16    3.00    3.46  82
   2  -1 -10   15.56    3.61  83
   3  -6  11    0.37    3.75  80
   3  -3   5   35.18    4.93  81
   4  -4 -14    6.05    3.66  82
   5  -4 -10   -2.34    6.70  81
  -5  -4  -5    3.05    8.44  83
  -4  -3   5   75.24    7.29  80
  -4  -2  -5   13.33    6.04  81
  -3  -5  12   44.18    4.53  83
  -3  -3 -12   -3.01    3.53  83
  -3  -2 -10   17.48    4.09  83
  -3  -1  -6   -2.94    4.73  82
  -2  -3 -14   -1.91    3.01  83
  -2  -3  10  111.58    4.42  83
  -2  -2 -12    1.98    3.11  83
  -1  -7  16   -1.60    4.46  84
  -1  -6  15   13.94    4.15  84
  -1  -1 -11   83.90    3.53  84
   0  -4  12   97.97    4.45  83
   0  -3 -16   -1.76    3.03  84
   0  -2   8  460.14    5.69  83
   0  -1   5  122.48    5.71  83
   0   0  -7  477.31    5.58  84
   1  -5  13   17.08    3.95  83
   1  -3 -16    0.00    3.07  83
   1  -2 -14   10.03    3.14  84
   1  -2   7    1.42    4.70  83
   2  -6  13   11.46    4.13  83
   2  -4 -17    6.72    3.30  84
   2  -4  10   -0.83    3.90  83
   2  -2 -13    2.08    3.18  83
   2  -2   5   42.30    5.95  82
   3  -4 -16   -6.62    3.15  84
   3  -3 -14    7.98    3.45  83
   3  -2 -11    3.20    3.84  83
   4  -5   7    1.15    4.45  83
   4  -3 -11    2.12    4.21  84
   4  -3   0    0.06    2.37  85
   5  -7   7    2.64    5.76  82
   5  -6   5   -0.01    6.36  81
   5  -5   2   16.09    9.03  78
   5  -4  -9   -1.61    7.35  80
  -5  -5   5    5.64    9.84  80
  -4  -5  10   15.86    5.12  83
  -4  -4 -10    2.46    4.19  83
  -4  -4   8   56.30    5.61  82
  -4  -3  -8    6.17    4.30  84
  -2  -4  12   -1.41    4.21  82
  -2  -1  -9    3.56    3.79  84
  -1  -5  14    7.80    3.86  84
  -1  -3 -15    2.77    3.05  83
  -1  -2 -13    8.82    3.04  85
  -1   0  -6   77.12    5.31  84
   0  -6  15   14.50    4.15  85
   0  -5  14   16.35    4.13  84
   0  -4 -17    0.97    3.24  84
   0  -2 -14    3.47    3.01  85
   0   0  -6 1492.12    7.35  85
   1  -4 -17    8.73    3.30  85
   1  -1 -11   28.39    3.53  84
   2  -5  12   -3.27    3.74  86
   2  -3 -15    2.01    3.14  84
   2  -3   8   66.47    4.82  84
   2  -1  -9  124.36    4.09  84
   3  -7  13    0.33    4.03  85
   3  -5  10    8.63    3.88  84
   3  -4   8   33.03    4.78  84
   4  -6   9    5.42    4.16  83
   5  -5 -12    0.16    5.24  83
  -5  -4  -4   -1.90    9.68  80
  -4  -2  -4    3.95    6.60  83
  -3  -6  14   10.01    4.46  85
  -3  -4  11   39.59    4.38  85
  -3  -3 -11   -2.98    3.50  85
  -3  -3   9    5.28    4.25  84
  -3  -2  -9    5.20    3.81  85
  -3  -2   6  234.72    6.61  84
  -3  -1  -5   56.07    5.67  84
  -2  -7  16    8.53    4.94  85
  -2  -6  15   -2.41    4.58  85
  -2  -2   8  178.96    5.07  85
  -1  -4 -16    4.41    3.27  86
  -1  -3  11   21.56    4.02  85
  -1   0  -5  115.08    5.46  86
   0  -3 -15    1.78    3.02  86
   0  -1 -11   36.07    3.38  85
   1  -7  16    7.44    4.23  85
   1  -4  12  265.69    5.16  85
   1  -3  10   47.04    4.38  85
   1  -1   4   10.64    6.50  85
   2  -7  15   10.72    4.16  85
   3  -6  12    1.72    3.93  86
   3  -4 -15    0.83    3.11  86
   3  -3 -13    9.05    3.21  85
   3  -2 -10    5.73    4.01  85
   4  -7  11   -2.43    3.83  84
   4  -4 -13    4.32    3.71  85
   4  -3 -10   11.29    4.61  84
   5  -4  -8    1.64    8.06  81
  -4  -6  12    2.34    5.22  85
  -4  -4  -9    2.24    3.81  86
  -3  -5  13    1.62    4.31  86
  -2  -5  14  156.81    5.09  85
  -2  -3 -13   -2.74    3.40  87
  -2  -2 -11    7.69    3.63  86
  -2  -1  -8   78.24    4.25  87
  -1  -7  17    6.42    4.66  86
  -1  -4  13   15.16    4.38  86
  -1  -3 -14    7.05    3.13  86
  -1  -2   9  949.64    7.19  86
  -1  -1 -10   38.97    3.82  86
  -1  -1   6 1134.51    7.75  86
   0  -4 -16    1.29    3.27  87
   0  -4  13   38.43    4.25  86
   0  -3  11  263.11    5.08  86
   0  -2 -13   24.58    3.23  86
   0   0  -5   19.33    5.05  87
   1  -6  15   15.25    4.64  86
   1  -3 -15   -3.95    3.11  86
   1  -2 -13   36.84    3.27  86
   1  -1 -10  301.96    4.41  86
   2  -6  14    4.05    3.79  87
   2  -4 -16    3.25    3.24  87
   2  -3 -14    9.80    3.28  86
   2  -2 -12   36.55    3.83  86
   2  -1  -8    7.00    4.31  86
   3  -5 -16   -0.57    3.29  88
   3  -3   6   42.99    5.28  86
   4  -4   5   -2.11    5.55  84
   4  -3  -9    2.39    4.29  86
   5  -7   8    5.53    5.83  85
   5  -5 -11   -2.50    5.48  84
   5  -4  -7    1.93    8.26  83
  -5  -5   6   19.95    9.81  83
  -4  -5  11   55.43    5.41  86
  -4  -4   9    5.58    5.49  86
  -4  -3  -7    0.53    4.70  86
  -4  -3   6    6.68    6.48  85
  -4  -2  -3    9.27    7.36  84
  -3  -4 -12    4.07    3.53  87
  -3  -2  -8    7.55    3.85  87
  -3  -1  -4  584.15    8.81  86
  -2  -4 -14   -2.91    3.56  89
  -2  -4  13   16.81    3.84  87
  -2  -3  11    1.90    4.35  87
  -2  -1   5   65.72    6.37  86
  -1  -6  16    6.94    4.62  87
  -1  -5  15    0.61    3.90  87
  -1  -4 -15    0.76    3.20  86
  -1  -2 -12    6.95    3.15  87
  -1   0  -4 1166.29    7.93  87
   0  -7  17   -2.01    4.55  88
   0  -6  16   -3.02    4.23  86
   0  -2   9   42.85    4.37  87
   0  -1 -10   20.19    3.47  88
   0  -1   6  947.99    7.62  87
   0   0  -4   88.59    6.38  88
   1  -5  14    4.17    3.84  86
   1  -4 -16    0.71    3.25  88
   1  -2   8   -1.61    4.37  88
   2  -4  11    2.25    4.34  87
   2  -3   9    8.14    4.05  88
   2  -2   6  114.34    5.43  87
   3  -7  14   -3.41    3.70  88
   3  -5  11   -1.42    3.51  88
   3  -3 -12   26.84    3.43  88
   3  -2  -9   21.60    4.35  87
   4  -6  10   -5.14    4.29  87
   4  -5 -14    2.77    3.56  88
   4  -5   8   13.39    4.60  87
   4  -4 -12    9.21    3.81  87
   5  -6   6   -1.86    6.24  83
   6  -6  -7   -8.42   16.58  84
  -5  -4  -3    2.48   10.79  81
  -3  -6  15    7.68    4.16  88
  -3  -4  12    2.73    4.14  88
  -3  -3 -10    2.70    3.43  87
  -3  -3  10   19.34    4.40  89
  -3  -2   7    3.41    4.93  87
  -2  -6  16    4.22    4.22  89
  -2  -3 -12    4.49    3.15  88
  -2  -2   9   12.78    4.37  87
  -1  -3  12  195.40    4.82  88
  -1  -1  -9  232.30    4.47  88
  -1   0  -3 1851.66   10.11  89
   0  -5  15   45.21    4.36  88
   0  -3 -14    5.18    3.13  89
   0  -2 -12   88.76    3.54  89
   1  -3 -14   15.02    3.19  88
   1  -2 -12   10.25    3.33  89
   1  -1  -9  629.78    5.32  88
   2  -5  13    5.23    4.13  89
   2  -4 -15    0.31    3.24  89
   2  -2 -11   40.24    3.55  88
   2  -1  -7  196.53    5.25  88
   3  -4 -14    8.95    3.60  88
   3  -4   9    1.81    4.52  86
   3  -2   2  219.94    8.49  84
   4  -7  12    1.38    4.02  88
   4  -3  -8   -0.54    4.98  86
   5  -5 -10   -2.86    5.32  88
   5  -5   3    8.08    9.40  84
   5  -4  -6   49.23    9.36  86
   6  -7   2   -3.59   19.19  82
  -5  -5   7    8.27    9.35  87
  -4  -6  13    4.09    5.35  88
  -4  -3   7   93.07    6.62  88
  -3  -5  14   -6.03    4.36  89
  -3  -4 -11    3.33    3.46  90
  -2  -5  15    1.03    4.34  88
  -2  -4 -13    0.98    3.15  89
  -2  -2 -10    2.21    3.57  90
  -2  -1  -7  227.18    5.05  89
  -1  -4  14    7.33    3.82  89
  -1  -3 -13   33.36    3.41  90
  -1  -2  10   37.69    4.13  89
   0  -5 -16    3.37    3.36  90
   0  -4 -15    0.58    3.16  89
   0  -4  14    5.84    3.93  89
   0  -3  12  131.84    4.67  89
   0  -1  -9   42.95    3.60  90
   0   0  -3  254.16   10.26  89
   1  -6  16   20.58    4.29  89
   1  -4 -15   -3.96    3.25  90
   1  -4  13   -2.17    4.36  89
   1  -3  11   68.87    4.89  88
   1  -1   5  235.99    7.33  89
   2  -6  15   -0.11    3.92  90
   2  -5 -16    0.75    3.40  90
   2  -3 -13    2.63    3.22  89
   2  -1   1  134.65   12.16  83
   3  -6  13    1.98    4.00  89
   3  -5 -15   -0.79    3.24  89
   3  -2  -8    5.77    4.78  89
   4  -5 -13   -0.57    3.19  90
   4  -4 -11    3.71    3.71  89
   5  -4  -5    0.33    9.56  88
   6  -6  -6    1.24   17.13  84
  -4  -5  12   12.61    5.22  89
  -4  -4  -8    8.57    4.48  90
  -4  -4  10   23.76    5.25  89
  -4  -3  -6   -0.64    5.04  89
  -3  -2  -7    0.95    4.25  91
  -3  -1  -3  306.18    8.17  88
  -2  -4  14    4.90    3.81  91
  -2  -3  12   18.31    4.31  90
  -2  -1   6    8.56    5.10  90
  -1  -6  17    9.99    4.79  89
  -1  -5 -15   -9.27    3.40  91
  -1  -5  16    4.90    4.01  91
  -1  -4 -14    5.40    3.20  91
  -1  -2 -11    3.26    3.59  90
  -1  -1  -8   78.41    3.71  91
  -1  -1   7  416.09    6.55  90
  -1   0  -2    2.94    8.30  90
   0  -6  17   -1.73    4.36  91
   0  -2  10   17.71    4.15  90
   0   0  -2  781.93   14.05  91
   1  -5 -16    2.67    3.48  90
   1  -5  15   11.72    3.93  90
   1  -2 -11   34.22    3.51  91
   1  -2   9   56.54    4.53  90
   1  -1  -8   62.96    4.14  91
   2  -4  12   28.78    3.90  90
   2  -2 -10  155.01    4.08  91
   2  -1  -6  108.79    5.50  90
   3  -4 -13    0.61    3.13  92
   3  -3 -11   -1.54    3.75  89
   3  -3   7   82.76    5.54  89
   4  -6  11    1.05    3.96  89
   4  -4   6    4.15    5.54  88
   4  -3  -7   32.46    5.37  90
   5  -7   9    1.20    6.64  89
   5  -5  -9    7.26    5.52  89
   6  -6  -5    4.78   18.15  86
  -5  -5   8    1.79    8.71  91
  -4  -2  -2    0.59    8.91  86
  -3  -4  13   12.22    4.28  91
  -3  -3  -9   18.13    3.96  91
  -3  -3  11    5.73    4.23  92
  -3  -2   8   59.77    5.50  90
  -2  -6  17    3.59    4.40  91
  -2  -5  16    0.65    3.95  92
  -2  -3 -11    5.91    3.61  91
  -2  -2  -9   -0.79    3.70  91
  -2  -2  10    0.20    3.95  90
  -2  -1  -6   95.76    4.41  91
  -1  -3  13   19.01    3.89  91
   0  -5  16    8.80    4.13  91
   0  -3 -13    9.69    3.14  91
   0  -2 -11  164.41    3.94  91
   0  -1   7  327.49    6.37  91
   1  -3 -13    7.21    3.28  92
   2  -5 -15    2.86    3.35  92
   2  -5  14   -0.12    4.11  90
   2  -4 -14   24.74    3.40  91
   2  -3 -12   25.45    3.45  92
   2  -3  10    6.35    4.66  91
   2  -2   7  248.09    6.16  90
   3  -6  14   -1.03    3.58  92
   3  -5 -14    6.09    3.22  92
   3  -5  12    2.20    3.98  92
   3  -4  10   29.51    4.28  90
   3  -2  -7   26.31    5.01  91
   4  -5   9    3.87    4.52  91
   4  -4 -10    5.13    3.76  91
   5  -6 -11   -1.15    4.29  92
   5  -6   7    1.50    6.75  87
   5  -4  -4    5.18   12.42  84
  -5  -4  -2   28.89   12.18  87
  -4  -5  13    1.71    4.83  93
  -4  -4  -7    6.71    4.13  92
  -4  -4  11   52.30    5.09  91
  -4  -3  -5    2.71    5.27  91
  -4  -3   8   21.68    5.93  91
  -3  -5 -11    6.70    3.15  93
  -3  -5  15   13.93    4.43  92
  -3  -4 -10    0.80    3.43  93
  -2  -5 -13   -0.60    3.24  93
  -2  -4 -12    1.15    3.15  92
  -2  -3  13    3.12    3.68  92
  -2  -1   7   28.39    4.35  92
  -1  -4  15   27.36    3.90  92
  -1  -3 -12   -3.96    3.19  91
  -1  -2 -10    3.93    3.26  92
  -1  -2  11   45.10    4.01  92
  -1  -1   8   62.87    4.13  93
   0  -6  18   -2.30    3.88  93
   0  -5 -15   -0.66    3.29  94
   0  -4 -14    1.70    3.18  91
   0  -4  15   26.12    4.03  92
   0  -3  13    5.90    3.99  92
   0  -1  -8  445.05    4.89  92
   1  -6  17   -2.40    4.28  93
   1  -5 -15    3.80    3.37  93
   1  -5  16   12.67    3.47  92
   1  -4 -14    1.52    3.29  92
   1  -4  14    1.32    3.85  92
   1  -3  12   47.44    4.26  92
   1  -1   6  553.93    7.23  92
   2  -6  16    5.61    4.03  92
   2  -1  -5   43.24    6.72  92
   3  -6 -15   -0.48    3.34  92
   3  -4 -12    5.89    3.21  92
   3  -3 -10    3.19    3.84  92
   4  -5 -12    2.10    3.60  92
   4  -3  -6   18.69    5.35  92
   5  -5   4   -0.66    9.74  89
   6  -6  -4    5.70   21.71  85
  -5  -5   9    8.64    7.86  92
  -4  -5  -8   -4.73    3.97  94
  -3  -4  14   51.13    4.11  93
  -3  -3  -8   13.89    3.69  94
  -3  -3  12   11.08    3.84  93
  -3  -2  -6    3.51    4.36  94
  -3  -2   9  294.57    5.77  93
  -3  -1  -2   19.37    7.41  90
  -2  -4  15   15.15    3.72  93
  -2  -3 -10   57.46    3.58  94
  -2  -2  11   42.55    4.06  93
  -1  -5 -14   -3.59    3.33  94
  -1  -5  17    6.84    4.05  92
  -1  -4 -13    0.17    3.27  93
  -1  -1  -7    9.67    3.72  93
  -1   0  -1 2591.95   20.18  92
   0  -5  17   27.67    3.71  94
   0  -3 -12    3.31    3.25  93
   0  -2 -10   16.54    3.00  94
   0  -2  11   48.87    4.22  93
   0  -1   8    4.51    4.14  94
   1  -3 -12   -2.08    3.30  93
   1  -2 -10   77.20    3.76  93
   1  -2  10    9.88    4.21  93
   1  -1  -7    5.14    4.55  93
   2  -5  15   -2.92    3.76  95
   2  -4 -13   20.72    3.35  93
   2  -4  13   10.75    3.72  93
   2  -3  11   26.01    4.10  93
   2  -2  -9  303.24    4.97  93
   2  -1   2 1286.20   13.28  90
   3  -5  13   -0.81    3.60  93
   3  -3   8   18.92    4.58  93
   3  -2  -6  138.58    5.56  93
   3  -2   3  106.05    7.99  90
   4  -6 -13    8.15    3.51  93
   4  -6  12   -4.47    4.13  93
   4  -5  10   16.40    4.26  92
   4  -4   7   27.70    5.79  92
   4  -3   1    2.61   10.51  85
   5  -6 -10    2.12    4.49  92
   5  -5  -8    2.20    5.85  92
   5  -4  -3    8.76   15.33  85
  -4  -5  14   -1.14    4.37  95
  -4  -4  12    3.06    4.64  94
  -4  -3   9    3.51    5.22  93
  -4  -2  -1   23.15   10.55  88
  -3  -5  16    2.50    4.06  94
  -2  -5  17   20.54    4.21  94
  -2  -4 -11    1.99    2.66  96
  -2  -2  -8   14.84    3.89  94
  -2  -1  -5  258.24    5.16  94
  -1  -4  16   25.17    3.91  94
  -1  -3 -11    0.73    3.28  95
  -1  -3  14    9.38    3.71  94
  -1  -2  12   78.19    3.64  95
   0  -6 -15    7.07    3.52  95
   0  -5 -14    1.30    2.82  94
   0  -4 -13   19.11    2.88  95
   0  -3  14    4.32    3.33  94
   0  -1  -7   34.09    4.53  95
   1  -6 -15    5.14    3.03  95
   1  -4 -13    3.38    2.79  95
   1  -4  15    8.58    3.80  94
   1  -3  13   14.00    3.92  94
   2  -6 -15    4.39    3.53  95
   2  -5 -14   -4.81    3.27  94
   2  -3 -11    1.59    3.34  94
   2  -2   8   26.63    4.96  93
   2  -1  -4 2067.25   11.22  94
   3  -6 -14    1.82    3.25  94
   3  -6  15    5.62    3.74  94
   3  -5 -13   19.21    3.38  94
   3  -4  11    1.12    4.11  93
   3  -3  -9  248.25    4.54  94
   4  -5 -11    5.72    3.59  95
   4  -4  -9   58.42    4.21  94
   5  -6   8    3.12    7.40  93
  -5  -5  -3   11.85    8.16  93
  -4  -4  -6    6.59    4.09  95
  -4  -3  -4    2.08    5.16  94
  -3  -5 -10    2.62    3.05  95
  -3  -4  -9    3.01    3.44  95
  -3  -2  10    3.78    4.05  95
  -2  -5 -12    0.32    3.17  96
  -2  -4  16   -4.28    3.76  95
  -2  -3  14    8.46    3.64  96
  -2  -1   8  417.21    6.09  94
  -1  -6 -14    0.79    3.49  95
  -1  -5 -13   -1.81    3.26  96
  -1  -5  18    3.02    3.57  96
  -1  -4 -12   12.00    3.28  96
  -1  -2  -9   12.21    3.40  95
  -1  -1   9    3.02    4.02  96
   0  -4  16    1.82    3.90  95
   0  -2  12    8.85    3.50  96
   1  -5 -14    5.85    3.34  95
   1  -5  17    2.60    4.06  95
   1  -2  11   26.64    3.64  96
   1  -1  -6  627.87    6.14  95
   1  -1   7   91.78    5.33  95
   2  -4  14   26.05    3.83  95
   2  -2  -8   32.14    3.74  95
   2  -1   3 1142.02   11.41  94
   3  -4 -11   13.00    3.34  95
   3  -3   9   55.88    4.29  95
   3  -2   4    9.12    6.59  92
   4  -6 -12   -0.76    3.17  96
   4  -4   8   -1.23    4.73  94
   4  -3  -5   15.27    6.34  93
   4  -3   2    8.58    9.87  88
   5  -5  -7    2.91    5.81  94
   5  -5   5   -1.30    9.88  93
  -5  -5  10    3.15    7.71  93
  -4  -5  -7    6.10    3.56  97
  -4  -3  10    6.09    5.22  96
  -3  -4  15    8.84    4.27  96
  -3  -3  -7   29.90    3.78  96
  -3  -3  13   97.07    4.54  95
  -3  -2  -5   70.01    4.85  95
  -3  -1  -1   67.81    8.54  93
  -2  -3  -9   23.39    3.35  97
  -2  -2  12   42.18    4.02  96
  -1  -4  17   -4.30    3.26  97
  -1  -3  15   14.98    3.67  96
  -1  -1  -6  220.39    4.58  96
   0  -5  18    9.37    4.20  96
   0  -3 -11   72.83    3.59  96
   0  -2  -9  212.63    3.72  97
   0  -1   9   12.79    4.33  96
   0   0   2  466.67   12.28  97
   1  -4  16    3.07    3.26  97
   1  -3 -11   86.92    3.73  96
   1  -3  14   17.45    3.38  97
   1  -2  -9  210.27    4.27  96
   2  -6 -14   -4.31    2.97  97
   2  -5 -13    0.76    2.85  97
   2  -5  16    1.34    3.85  97
   2  -4 -12    2.00    3.21  98
   2  -3 -10   32.92    3.55  97
   2  -3  12    0.96    3.81  97
   2  -2   9   47.47    4.32  96
   3  -5 -12    0.73    3.17  97
   3  -5  14    4.84    3.62  96
   3  -4  12    1.24    3.68  98
   3  -2  -5   27.27    5.59  95
   4  -6  13   -0.31    4.27  95
   4  -5  11   13.97    4.42  95
   4  -4  -8   17.24    4.00  96
   5  -6  -9    5.18    4.68  96
   5  -6   9    0.36    6.72  95
  -4  -4  13    2.84    5.13  96
  -3  -6 -10    0.62    3.13  96
  -3  -1   3   81.09    8.85  92
  -3  -1   4  258.26    8.73  93
  -2  -6 -12   -0.70    3.25  97
  -2  -5 -11   16.29    3.20  98
  -2  -4 -10    4.91    3.16  97
  -2  -3  15   93.63    4.06  97
  -2  -2  -7   33.61    3.95  97
  -2  -1  -4   14.80    4.78  97
  -2  -1   9  130.47    4.42  97
  -1  -6 -13    2.99    2.91  98
  -1  -3 -10   20.12    3.37  98
  -1  -2  13    5.50    3.70  97
  -1  -1  10  290.34    4.90  97
  -1   0   2   93.53   11.10  95
  -1   0   3 3526.61   14.33  96
   0  -6 -14   -1.55    3.44  97
   0  -5 -13    2.92    3.27  98
   0  -4 -12    9.87    3.30  97
   0  -4  17   -5.40    3.91  96
   0  -3  15   24.70    3.84  97
   0  -1  -6   -0.74    4.97  97
   0   0   3   16.43    8.11  97
   1  -6 -14   -1.33    3.43  97
   1  -5 -13   12.54    2.99  98
   1  -4 -12    1.51    3.35  98
   1  -1   8  199.18    5.07  97
   2  -1  -3 1250.33   10.83  97
   2  -1   4    6.40    6.68  96
   3  -6 -13    2.33    3.17  97
   3  -4 -10   20.46    3.34  98
   3  -3  -8   79.40    4.31  97
   3  -2   5   59.14    5.95  96
   4  -5 -10    9.41    3.55  97
   4  -3   3   67.63    9.28  93
   5  -7 -10   -4.42    3.87  98
  -4  -4  -5    6.52    4.07  96
  -4  -3  11   55.71    5.37  97
  -3  -5  -9   -0.35    3.31 100
  -3  -4  -8    5.12    3.40  98
  -3  -4  16    6.10    3.87  99
  -3  -3  14    4.11    3.69  98
  -3  -2  11    3.80    4.30  98
  -3  -1   5  468.78    8.84  95
  -2  -4  17   10.28    3.78  98
  -2  -2  13   28.66    3.82  98
  -1  -5 -12    6.69    3.27  99
  -1  -4 -11   17.22    3.37  99
  -1  -2  -8  210.09    4.06  98
  -1   0   4  892.50    7.76  98
   0  -2  13   96.94    4.22  98
   0  -1  10  274.42    4.98  98
   1  -5  18   10.66    4.16  98
   1  -2  12    3.75    3.97  99
   1  -1  -5  565.73    6.15  99
   2  -7 -14   -0.56    3.04 100
   2  -5  17    3.68    3.96  98
   2  -4 -11   34.31    3.41  99
   2  -4  15   10.67    3.81  98
   2  -3  13   13.96    3.78  98
   2  -2  -7   53.88    3.96  98
   2  -2  10  141.87    4.80  98
   3  -5  15    4.31    3.67  98
   3  -3  10   47.77    4.54  98
   4  -7 -12    4.63    3.06  98
   4  -6 -11    5.49    3.67  98
   4  -4   9    8.72    4.70  98
   4  -3  -4   82.04    7.25  96
   5  -6  -8    0.42    4.21  99
   5  -5  -6    5.54    6.40  97
   5  -5   6    2.03    9.45  96
  -5  -5  -2    4.59    8.14  96
  -5  -4   5   20.07   12.25  91
  -5  -4   6    5.54   10.58  95
  -5  -4   7    1.63    9.42  94
  -4  -5  -6    8.14    3.84  99
  -4  -4  14   -1.63    4.70  99
  -4  -3  -3   54.19    5.51  98
  -3  -2  -4  153.66    5.19  98
  -3  -1   6   54.60    5.96  97
  -2  -1  10   17.78    3.95  99
  -1  -4  18    2.80    3.86  99
  -1  -3  16    7.49    3.64  99
  -1  -2  14   10.98    3.69  99
  -1  -1  -5  342.34    5.54  99
  -1  -1  11   10.44    3.82  99
  -1   0   1    7.06   15.67  95
  -1   0   5  153.73    5.87  99
   0  -6 -13    4.73    2.85 101
   0  -3 -10   53.25    3.60  99
   0  -3  16    1.44    3.76 100
   0  -2  -8  207.66    3.95 100
   0   0   4   62.83    6.74  99
   1  -7 -14    0.66    3.65 100
   1  -4  17    3.15    3.89 100
   1  -3 -10   35.05    3.58  99
   1  -3  15   14.10    3.78  99
   1  -2  -8  411.41    4.63  99
   1  -1   9  322.69    5.40  99
   2  -6 -13   -0.25    3.41 100
   2  -5 -12    2.49    3.29 100
   2  -3  -9   78.75    3.75 100
   2  -1   5    2.00    5.66  99
   3  -7 -13    7.97    3.29  99
   3  -5 -11   52.04    3.45  99
   3  -4  13    6.99    4.11  99
   3  -2  -4  366.92    7.12  98
   3  -2   6  157.73    6.15  98
   4  -5  -9    3.70    3.49  98
   4  -5  12    1.67    4.30  98
   4  -4  -7   12.87    3.97  99
   4  -3   4   44.06    7.64  95
   5  -6  10   -2.98    7.06  98
  -5  -4   8    1.12    9.03  97
  -4  -3  12    2.85    4.67 100
  -4  -2   5   -0.28    7.62 101
  -4  -2   6  100.39    8.16  97
  -3  -4  17   13.84    4.05 100
  -3  -3  -6  136.53    4.68  99
  -3  -3  15    3.04    3.75 100
  -3  -2  12    3.88    4.16 100
  -3  -1   2 1044.72   16.41  87
  -3  -1   7    4.35    5.10  99
  -2  -6 -11   -2.86    3.15 101
  -2  -4  18    1.19    3.90 101
  -2  -3  -8   33.30    3.81 100
  -2  -3  16   21.65    4.17 100
  -2  -2  -6   12.80    3.94 100
  -2  -2  14   31.90    3.75 100
  -1  -6 -12    7.93    3.42 101
  -1  -3  -9   13.48    3.34 100
   0  -5 -12   14.78    3.36 100
   0  -4 -11    5.06    3.28 100
   0  -4  18   10.60    3.96 101
   0  -2  14   15.95    3.87 100
   0  -1  11   30.79    4.04 100
   0   0   5    7.62    5.47 100
   1  -6 -13   -3.75    3.46  99
   1  -5 -12   -1.93    2.87 101
   1  -4 -11   85.41    3.66 100
   1  -2  13  283.05    5.08 100
   2  -4  16   -1.65    3.73 101
   3  -6 -12    0.05    3.11 102
   3  -3  -7   37.55    4.14 100
   5  -7  -9    3.10    3.80 100
   5  -5   7   13.12    8.90  97
  -5  -4   9    1.57    8.52  99
  -4  -4  15    6.23    4.75 101
  -4  -2   4  128.89   10.19  94
  -4  -2   7   20.23    6.92  99
  -3  -6  -9    2.88    3.38 100
  -3  -5  -8   17.56    3.46 102
  -3  -4  -7    3.02    3.41 101
  -3  -1   8   69.52    5.46 100
  -2  -5 -10   -0.38    3.42 101
  -2  -4  -9    2.40    3.58 101
  -2  -1  11   27.01    3.99 101
  -1  -5 -11   14.57    3.29 102
  -1  -4 -10  100.49    3.70 102
  -1  -3  17    1.86    3.61 101
  -1  -2  -7   97.30    3.75 101
  -1  -1  12    4.27    3.77 102
  -1   0   6   96.81    6.36 101
   0  -7 -13    2.70    3.40 101
   0  -1  -5  321.21    5.37 101
   0   0   6 1450.19    8.20 101
   1  -1  10   39.23    4.29 101
   2  -7 -13    4.72    3.49 102
   2  -3  14    1.55    4.06 101
   2  -2  11    5.41    4.46 101
   2  -1   6  373.81    7.10 100
   3  -4  -9    4.92    3.64 101
   3  -4  14   -5.81    4.04 100
   3  -3  11   -0.46    4.25 103
   3  -2   7    7.89    5.50 100
   4  -7 -11   -0.15    3.01 101
   4  -6 -10   20.03    3.49 101
   4  -5  13   10.06    4.37 101
   4  -4  10    9.78    5.17 101
   4  -3   5   17.01    6.81  98
   5  -5  -5   -1.16    6.57  99
  -5  -4  10    6.76    8.09 101
  -4  -6  -6    4.46    3.71 102
  -4  -4  -4    4.06    4.15 101
  -4  -3  13   10.39    4.56 101
  -4  -2   8   18.92    6.36 100
  -3  -3  16   10.75    3.72 102
  -3  -2  13    0.15    4.07 101
  -3  -1   9  112.25    5.23 102
  -2  -7 -11   -5.70    3.61 102
  -2  -3  17    0.67    3.56 102
  -2  -2  15   53.32    3.75 102
  -2  -1  -3    2.85    6.00 101
  -1  -7 -12    7.99    3.34 102
  -1  -2  15    4.36    3.48 102
  -1   0   7   54.16    5.07 102
   0  -4  19   -1.61    4.01 102
   0  -3  -9   20.40    3.57 103
   0  -3  17    2.01    3.72 102
   0  -2  15    0.45    3.65 102
   0  -1  12   27.79    4.07 102
   1  -7 -13    0.08    3.46 102
   1  -4  18    1.13    4.02 102
   1  -3  -9  294.05    4.36 102
   1  -3  16    1.48    4.05 102
   1  -2  -7   15.02    4.18 102
   1  -2  14   -1.85    3.21 103
   2  -6 -12    8.21    3.29 103
   2  -5 -11   18.95    3.32 103
   2  -4 -10   62.97    3.89 102
   2  -2  -6   16.76    4.55 102
   2  -1   7  222.48    5.96 102
   3  -7 -12    6.34    3.20 102
   3  -5 -10   26.76    3.37 103
   4  -3  -3   29.79    7.50 100
   4  -3   6    1.73    6.13 101
   5  -6  -7    5.09    4.94 101
   5  -5   8    0.02    8.08  99
  -5  -5  -1   18.22    7.73 100
  -5  -4  11    6.77    7.43 102
  -4  -5  -5    2.01    3.89 103
  -4  -2   9   14.22    5.82 101
  -3  -2  14    2.45    3.65 104
  -2  -6 -10    0.77    3.11 104
  -2  -3  -7   15.59    3.70 103
  -2  -1  12    2.31    3.74 103
  -1  -3  18    7.82    3.59 104
  -1  -2  16   -1.85    3.00 103
  -1  -1  13   -1.78    3.64 104
  -1   0   8   -3.78    4.32 104
   0  -6 -12    5.79    3.34 103
   0  -5 -11    9.02    3.27 104
   0  -4 -10   50.66    3.57 104
   0  -2  -7   45.90    3.96 103
   0   0   7  389.38    6.17 103
   1  -6 -12   25.13    3.44 104
   1  -4 -10   96.50    3.78 104
   1  -1  -4  614.47    6.90 103
   1  -1  11    0.70    4.08 102
   2  -8 -13    1.27    3.58 103
   2  -4  17    1.18    3.77 103
   2  -3  -8   61.75    4.00 103
   2  -3  15    4.16    3.67 104
   2  -2  12    2.45    4.29 103
   2  -1  -2   -4.33    8.83  99
   3  -6 -11    1.29    3.44 103
   3  -4  15    2.02    3.55 103
   3  -3  12   14.60    4.19 103
   3  -2   8   35.90    5.34 102
   4  -5  -8   16.19    3.86 103
   4  -4  -6   28.40    4.89 102
   4  -4  11   -1.44    4.94 101
   5  -7  -8    5.62    4.27 101
   6  -7  -4    2.05   14.06 101
  -4  -3  -2   27.12    5.77 102
  -4  -3  14   21.45    4.78 103
  -4  -2  10    8.77    5.22 103
  -3  -6  -8   -0.80    3.23 105
  -3  -3  -5   90.36    4.50 103
  -3  -3  17    4.69    3.72 105
  -3  -2  -3   19.25    5.23 103
  -3  -1  10   30.38    4.48 103
  -2  -5  -9    5.66    3.07 105
  -2  -4  -8    1.02    3.09 106
  -2  -3  18   17.63    3.73 104
  -2  -2  -5   95.01    4.11 104
  -2  -2  16    8.18    2.97 105
  -2  -1  13   25.53    3.67 104
  -2   0   5  933.76    8.12 104
  -2   0   6   11.61    5.24 103
  -1  -6 -11   30.38    3.53 104
  -1  -3  -8   17.53    3.44 104
  -1  -1  -4  316.12    6.07 104
  -1   0   9    9.18    3.39 105
   0  -7 -12    8.33    3.49 105
   0  -3  18   12.67    3.89 104
   0  -2  16   18.44    3.24 104
   0  -1  13  235.89    4.68 104
   0   0   8   11.21    4.56 104
   1  -5 -11   -1.63    3.36 103
   1  -3  17    5.58    3.78 104
   1  -2  15    2.11    3.05 106
   2  -1   8  119.05    5.32 104
   3  -8 -12    6.53    3.35 105
   3  -4  -8    0.68    3.60 104
   3  -3  -6    8.60    4.41 104
   3  -2  -3  245.42    7.19 103
   4  -8 -11   -1.19    3.33 105
   4  -7 -10    3.06    3.27 105
   4  -6  -9    1.00    3.17 105
   4  -3   7    0.51    6.19 103
   5  -5   9    7.24    8.70 103
  -5  -4  12   15.49    7.54 103
  -4  -2  11   -0.39    4.60 105
  -3  -5  -7   25.94    3.38 105
  -3  -4  -6    7.98    3.39 104
  -3  -2  15   40.61    3.96 105
  -3  -1  11   44.75    4.45 105
  -2  -7 -10   -1.87    3.45 107
  -2   0   4  100.81    7.63 104
  -2   0   7  808.11    6.93 105
  -1  -7 -11   -1.26    3.27 106
  -1  -5 -10    6.57    3.57 104
  -1  -4  -9  187.87    4.02 105
  -1  -3  19   -0.76    3.17 106
  -1  -2  -6   -0.41    3.64 104
  -1  -1  14    2.36    3.49 107
   0   0   9  165.05    4.07 106
   1  -7 -12   -0.08    3.31 107
   1  -1  12   43.72    4.08 105
   1   0   4  971.26    7.59 105
   2  -7 -12   11.78    3.83 105
   2  -4  -9   27.02    3.43 105
   2  -3  16   -3.56    3.66 104
   2  -2  13    9.78    3.70 105
   2  -1   9    0.46    4.11 106
   3  -7 -11    5.05    3.05 107
   3  -3  13    2.76    4.09 105
   3  -2   9    5.01    4.64 105
   4  -4  12   -0.58    4.61 104
   4  -3   8   52.97    6.01 104
   5  -6  -6    1.51    5.01 103
   5  -5  -4    3.00    7.15 101
  -4  -6  -5    1.27    3.58 105
  -4  -3  15    2.81    4.52 105
  -3  -7  -8   -3.15    3.26 106
  -2  -1  14    2.78    3.44 107
  -2   0   8  152.24    4.95 106
  -1  -2  17    0.69    3.45 106
  -1   0  10  230.00    4.66 106
   0  -3  -8  376.06    4.38 106
   0  -3  19    1.79    3.79 107
   0  -2  17   18.40    3.29 107
   0  -1  -4   19.27    4.89 106
   0  -1  14   56.06    3.90 106
   1  -3  -8   71.31    3.68 106
   1  -3  18    2.59    3.79 106
   1  -2  -6  767.16    5.80 107
   1   0   3 1805.29   10.27 106
   1   0   5  108.58    6.73 105
   1   0   6   48.73    5.43 106
   2  -8 -12    0.79    3.37 108
   2  -6 -11    2.88    3.58 107
   2  -5 -10   64.04    3.49 106
   2  -2  -5  714.19    6.20 106
   3  -6 -10   18.47    3.18 106
   3  -5  -9   10.99    3.51 106
   3  -4  16    4.43    4.06 106
   3  -2  10   -5.51    4.42 106
   4  -5  -7   -0.25    3.66 106
   5  -5  10    9.68    8.49 107
   6  -7  -3    4.12   14.03 105
  -4  -5  -4   17.01    3.92 106
  -4  -4  -3    2.19    4.42 104
  -4  -2  12   58.10    5.39 106
  -3  -2  16   13.66    3.65 107
  -3  -1  12   70.51    4.49 106
  -2  -6  -9    3.51    3.31 108
  -2  -3  -6   20.40    3.66 107
  -2  -2  17   -2.90    3.77 107
  -2   0   9    6.13    4.14 107
  -1  -6 -10   10.16    3.23 108
  -1  -1  15   -1.99    3.30 109
  -1   0  11    9.43    3.62 108
   0  -4  -9    2.38    3.43 107
   0  -2  -6   29.88    4.46 108
   0   0  10  124.60    4.32 107
   1  -5 -10    1.56    3.30 108
   1  -4  -9   12.01    3.45 107
   1  -2  16    6.37    3.58 107
   1  -1  13    8.99    3.71 107
   1   0   7   58.43    4.70 107
   2  -3  -7  355.80    4.69 107
   2  -2  14    1.13    3.59 107
   2  -1  10   -7.86    4.59 107
   3  -8 -11    1.28    3.16 108
   3  -3  14    1.20    4.03 107
   4  -8 -10   -5.33    3.23 107
   4  -4  -5    7.57    4.65 106
   4  -4  13    4.61    4.57 107
   4  -3   9   -4.37    5.45 106
   5  -8  -8    2.18    3.68 108
   5  -7  -7    2.39    4.45 105
  -5  -5   0    2.42    7.63 105
  -4  -3  16   10.73    4.68 107
  -4  -2  13   83.32    5.11 108
  -3  -6  -7   10.53    3.38 108
  -3  -3  -4    6.72    3.94 108
  -3  -1  13   10.40    4.03 108
  -2  -7  -9    3.89    2.98 109
  -2  -5  -8   13.26    3.42 108
  -2  -4  -7   43.63    3.69 108
  -2  -1  -2  182.38    6.71 107
  -2  -1  15    3.50    3.29 109
  -2   0   3    8.19    7.95 106
  -2   0  10  214.01    5.05 108
  -1  -5  -9   -2.74    3.23 108
  -1  -3  -7  155.04    3.72 108
  -1  -2  18   10.18    3.51 108
   0  -1  15    8.21    3.49 108
   0   0  11    6.10    3.82 108
   1   0   8   66.18    4.43 108
   2  -7 -11    2.16    3.19 108
   2  -3  17   -2.01    4.09 108
   3  -4  -7   49.20    3.81 108
   3  -2  11    5.60    4.31 108
   4  -7  -9   -0.97    3.11 109
   4  -6  -8    6.29    3.55 107
   4  -3  -2   15.53    8.35 104
  -4  -3  -1    8.93    5.68 106
  -3  -7  -7    3.35    3.16 109
  -3  -5  -6   -0.86    3.11 109
  -3  -4  -5    7.05    3.31 109
  -3  -2  17    1.52    3.56 111
  -2  -8  -9    4.21    3.08 109
  -2  -2  -4  928.99    6.07 109
  -2  -2  18   -3.21    3.81 109
  -2   0  11   98.63    4.13 109
  -1  -4  -8   47.04    3.75 109
  -1  -1  16   58.74    3.65 109
  -1   0  12   16.12    3.64 109
   0  -2  18   -4.98    3.98 110
   1  -2  17    1.73    3.55 109
   1  -1  -3  655.53    7.39 109
   1  -1  14   11.83    3.59 109
   1   0   2    5.03    8.93 106
   1   0   9   17.31    4.08 109
   2  -8 -11    6.21    3.28 109
   2  -6 -10   -2.06    3.09 110
   2  -5  -9   13.81    3.27 109
   2  -4  -8   17.63    3.39 109
   2  -2  15   -2.57    4.01 107
   2  -1  11    2.76    4.30 110
   3  -7 -10    2.22    3.34 110
   3  -3  -5  123.89    4.57 109
   3  -3  15    0.77    4.03 110
   4  -4  14    2.23    4.62 110
   4  -3  10    7.52    5.31 108
   5  -6  -5    4.89    4.83 108
   5  -5  -3   28.75    7.28 107
  -5  -3   9   14.16    7.89 107
  -5  -3  10   10.90    7.40 108
  -4  -6  -4   -0.31    3.43 109
  -4  -2  14   34.17    5.16 109
  -3  -2  -2   55.62    5.41 109
  -3  -1  14   29.46    4.14 110
  -2  -6  -8   10.19    3.06 110
  -2  -1  16    4.43    3.26 110
  -2   0  12   -2.43    3.55 111
  -1  -2  -5  173.44    4.31 110
  -1  -2  19   -4.07    3.43 111
  -1  -1  -3  338.54    5.98 110
  -1   0  13  115.04    3.99 110
   0  -3  -7  179.77    3.78 111
   0  -1  16    3.00    3.42 110
   0   0  12  130.04    4.25 110
   1  -3  -7    4.40    3.54 109
   1   0  10    5.25    3.89 110
   2  -9 -11    0.34    3.37 112
   2  -1  12   63.89    4.18 110
   3  -6  -9    7.96    3.43 110
   3  -5  -8   47.84    3.61 110
   3  -2  12   10.88    4.24 109
   4  -8  -9    1.71    3.12 111
   4  -5  -6    8.75    3.67 109
   4  -3  11   -1.67    4.87 110
   5  -8  -7    0.74    3.67 110
   5  -7  -6    0.12    3.57 112
   6  -7  -2    4.24   14.63 108
  -5  -3   8   36.84    8.76 107
  -5  -3  11   30.43    7.70 109
  -5  -3  12    4.31    6.76 109
  -4  -5  -3   -0.10    3.70 109
  -4  -4  -2    5.56    4.19 109
  -4  -2  15    7.92    4.47 111
  -3  -6  -6    0.63    3.11 112
  -3  -2  18    8.57    3.54 111
  -3  -1  15   42.25    3.71 111
  -2  -5  -7    7.26    3.03 112
  -2  -2  19   -1.79    3.82 112
  -1  -1  17   56.09    3.77 111
   0  -4  -8    6.12    3.39 111
   0  -2  19    0.59    3.57 111
   0   0  13   10.86    3.60 111
   1  -5  -9   -1.75    3.38 111
   1  -4  -8  264.83    4.20 112
   1  -2  -5 1011.01    6.32 112
   1  -2  18   -6.93    3.62 112
   1  -1  15    8.54    3.84 111
   1   0  11    1.53    3.78 111
   2  -7 -10   -1.73    3.12 111
   2  -3  -6  932.73    5.40 112
   2  -2  16   -1.92    4.10 111
   3  -8 -10    3.71    3.33 111
   3  -3  16    0.00    4.03 111
   3  -2  13   10.04    3.80 111
   4  -7  -8    5.53    3.04 111
   4  -6  -7    1.38    3.13 110
   5  -4   5    2.71   11.01 106
   5  -4   6    7.88   10.60 110
   5  -4   7   11.03   10.02 108
  -5  -6   0   -0.29    5.69 111
  -4  -7  -4   -1.79    3.39 112
  -2  -7  -8   -2.65    3.23 112
  -2  -4  -6  338.80    4.29 113
  -2  -3  -5  106.61    3.88 112
  -2  -1  17    0.43    3.21 111
  -2   0  13   37.84    4.00 112
  -1  -5  -8    4.49    3.11 113
  -1  -3  -6  186.50    3.78 113
  -1   0  14   54.52    3.67 112
   0  -2  -5  721.04    5.84 113
   0  -1  -3    7.57    6.36 113
   0  -1  17    3.73    3.40 113
   1  -1  16    5.66    3.60 112
   2  -2  -4  621.53    6.85 112
   2  -1  13   11.86    4.12 111
   3  -9 -10    0.06    3.10 113
   3  -7  -9    1.52    2.94 112
   3  -2  -2   15.98    6.78 110
   4  -9  -9    3.12    3.21 112
   4  -4  -4   10.72    4.72 111
   4  -3  12    7.07    5.24 112
   5  -4   4   40.79   13.11 106
   5  -4   8    5.98    9.71 111
  -5  -5   1    2.30    6.87 110
  -5  -3  13   -0.09    7.29 110
  -4  -2  16   -2.46    4.40 113
  -4  -1   9   51.19    5.75 111
  -4  -1  10   28.35    5.52 112
  -3  -7  -6   -0.22    3.03 114
  -3  -5  -5    7.98    3.14 113
  -3  -3  -3   13.87    3.78 113
  -3  -1  16    7.14    3.80 113
  -3   0   7    2.36    4.76 112
  -3   0   8   41.83    4.96 112
  -3   0   9   61.21    5.12 112
  -3   0  10  257.19    5.49 113
  -2  -8  -8    0.91    3.26 114
  -2   0  14   56.75    3.65 113
  -1  -4  -7   -0.45    3.70 112
  -1  -1  18   -1.63    3.29 113
  -1   0  15   -1.13    3.27 113
   0  -6  -9    9.94    3.26 113
   0   0  14   29.39    3.61 113
   1   0  12  116.65    4.30 113
   2  -6  -9    8.83    3.51 112
   2  -5  -8  112.82    3.54 114
   2  -4  -7   71.14    3.48 114
   2  -2  17    6.22    3.55 113
   2  -1  14   -3.75    3.50 115
   3  -6  -8   43.36    3.17 114
   3  -4  -6  203.44    4.57 113
   3  -2  14    2.31    3.62 113
   3  -1   5  107.75    5.69 112
   3  -1   6   51.26    5.25 112
   3  -1   7    2.43    5.07 113
   3  -1   8   62.90    4.91 113
   5  -6  -4    4.35    4.65 112
   5  -4   9    0.15    9.24 112
  -4  -6  -3   12.59    3.46 113
  -4  -1   8   51.01    6.44 111
  -4  -1  11   16.38    5.32 113
  -4  -1  12   12.45    4.86 113
  -3  -8  -6    5.67    3.12 114
  -3  -4  -4   17.95    3.56 114
  -3   0  11   10.67    4.50 114
  -3   0  12   27.99    4.08 114
  -2  -6  -7   12.18    3.45 114
  -2  -1  18    2.72    3.61 115
  -2   0  15    4.13    3.18 114
  -1   1   8   61.12    3.94 115
   0  -1  18   -1.98    3.36 115
   0   0  15   23.27    3.43 114
   1  -6  -9   12.80    3.27 114
   1  -1  17    0.70    3.46 115
   1   0  13    9.68    3.50 114
   2   0   7   61.33    4.25 114
   3  -8  -9    8.10    2.99 115
   3  -5  -7   42.00    3.49 114
   3  -3  -4    6.05    3.94 114
   3  -1   9  152.16    5.27 114
   4  -8  -8    3.71    2.99 114
   4  -3  13    8.02    5.21 114
   5  -8  -6   -3.97    3.39 115
   5  -7  -5    6.18    3.94 113
  -5  -3   7    9.45   10.07 108
  -4  -7  -3    2.35    3.03 116
  -4  -3   0   28.83    5.12 113
  -4  -1   7   31.20    6.59 112
  -4  -1  13    1.33    4.71 115
  -3  -6  -5    8.59    3.02 115
  -3  -1  17    2.02    3.85 115
  -3   0   6   21.39    5.59 113
  -3   0  13   22.12    4.00 115
  -2  -7  -7   16.64    2.97 116
  -2  -2  -3  102.65    4.21 115
  -2  -1  19    0.72    3.24 116
  -1  -1  19    7.49    3.27 116
  -1   0  16   11.25    3.18 115
  -1   1   6  626.47    5.85 115
  -1   1   7    3.48    4.77 115
  -1   1   9  527.97    5.65 115
  -1   1  10  229.43    4.40 115
   0  -4  -7  162.85    3.74 116
   0  -3  -6   34.95    3.76 116
   0   1   7   34.57    4.57 115
   0   1   8  650.76    5.65 115
   0   1   9   33.78    3.71 116
   1  -5  -8    2.32    3.41 115
   1  -4  -7  418.15    4.34 116
   1  -3  -6   44.26    3.91 116
   2  -1  15    3.47    3.62 115
   2   0   5   49.43    4.94 115
   2   0   6   29.38    5.08 114
   2   0   8  114.73    4.90 115
   2   0   9  105.25    4.75 115
   3  -9  -9    0.82    3.04 115
   3  -2  15   -4.99    4.01 114
   3  -1   4   34.19    5.99 113
   3  -1  10    7.61    4.32 115
   4  -9  -8   -2.01    3.04 117
   4  -7  -7    7.68    2.95 115
   4  -6  -6    3.66    3.01 115
   4  -5  -5    2.72    3.86 114
   4  -3  14    3.41    4.70 115
   5  -5  -2   40.03    7.07 112
   5  -4  10   12.41    9.81 113
   6  -7  -1    7.77   15.06 112
  -4  -5  -2    3.50    3.45 116
  -4  -4  -1    9.87    3.65 115
  -4  -1  14   -1.53    4.68 118
  -3  -1  18    2.84    3.39 116
  -3   0  14   14.85    3.85 116
  -2  -8  -7    1.09    2.81 117
  -2  -5  -6   36.81    3.44 116
  -2   0  16   20.34    3.72 116
  -1  -5  -7   26.78    3.27 117
  -1  -2  -4  310.27    5.58 116
  -1   1  11   27.38    3.59 116
   0  -1  19    5.69    3.93 115
   0   0  16   -2.38    3.33 116
   0   1   6    6.52    4.86 117
   0   1  10   20.65    3.62 116
   1  -1  18    1.64    3.55 115
   1   0  14   13.05    3.87 115
   2   0  10   -0.97    4.33 114
   3  -7  -8    0.97    3.20 116
   3  -1  11    2.71    4.23 115
   4  -2   7    0.32    5.94 113
   5  -4  11   -0.86    9.45 115
  -5  -6   1    3.81    5.62 115
  -4  -1  15   11.97    4.41 117
  -3  -8  -5   -1.01    3.03 117
  -3  -7  -5    0.20    2.92 118
  -3  -5  -4    2.26    3.03 117
  -3  -2  -1  495.19    6.41 116
  -2  -4  -5  355.68    4.43 117
  -2  -3  -4   14.62    3.59 117
  -2   0  17   76.01    3.61 117
  -2   1   8    2.76    3.96 117
  -2   1   9  103.33    4.31 117
  -2   1  10    3.50    3.53 117
  -1  -4  -6   55.68    3.39 118
  -1  -3  -5    7.32    3.46 118
  -1   0  17   21.15    3.62 116
  -1   1   5  616.17    6.31 117
  -1   1  12   93.41    4.17 117
   0  -6  -8   96.52    3.53 118
   0   1   5  326.39    5.22 117
   0   1  11   22.01    4.05 117
   1 -10  -9   -0.14    3.32 117
   1   0   1 3520.43   19.09 115
   1   0  15    2.29    3.39 118
   2 -10  -9    7.83    3.23 118
   2  -6  -8    3.16    3.45 118
   2  -3  -5 1224.52    6.13 117
   2  -1  16    4.34    3.86 117
   2   0   4  365.70    6.85 116
   2   0  11   21.38    4.35 117
   3  -6  -7   12.96    2.99 118
   3  -4  -5  316.52    4.44 118
   3  -2  16    7.81    3.94 117
   4  -8  -7    4.99    2.97 118
   4  -4  -3  183.08    5.24 117
   4  -3  -1   40.94    8.50 113
   4  -2   6    1.81    6.68 113
   4  -2   8   47.09    6.67 115
   4  -2   9   55.66    6.33 116
   5  -8  -5   -0.39    3.40 117
  -4  -6  -2    3.43    3.18 117
  -4  -1  16    5.61    4.24 118
  -3   0   5  326.75    7.02 116
  -3   0  15    8.03    3.66 118
  -2  -6  -6    1.91    3.19 120
  -2  -1  -1  467.63    7.96 117
  -2   0   2   11.81    9.93 112
  -2   1   7  202.04    4.62 118
  -2   1  11    4.08    3.83 118
  -2   1  12    6.80    3.35 118
  -1  -6  -7   28.78    3.19 119
  -1  -1  -2 2616.76   10.25 118
  -1   0  18   -2.41    3.15 118
  -1   1  13   13.81    3.66 117
   0   0  17   -0.25    3.66 118
   0   1  12   29.70    4.03 118
   1  -6  -8    7.18    3.23 117
   1  -2  -4 2313.91    8.38 118
   2  -5  -7  170.48    4.07 118
   2  -4  -6    3.14    3.16 119
   2  -1  -1   20.69   10.49 114
   2  -1  17    0.80    3.46 118
   2   0  12    0.05    4.04 116
   3  -8  -8   -1.53    3.22 119
   3  -5  -6    9.91    3.31 117
   3  -1  12   12.69    4.50 118
   4  -9  -7   -1.32    2.70 118
   4  -2   5    6.28    7.06 115
   4  -2  10   -2.13    5.79 117
   5  -7  -4   12.59    3.82 118
   5  -6  -3    5.64    4.50 117
  -5  -5   2    5.95    6.11 116
  -5  -2  12    4.71    6.65 117
  -5  -2  13   -0.03    6.35 118
  -4  -1   6   78.67    7.55 115
  -3  -4  -3   22.42    3.59 119
  -3  -3  -2    3.10    3.88 118
  -3   0  16    5.38    3.62 118
  -2  -7  -6   11.33    2.89 120
  -2   0  18    2.34    3.15 119
  -2   1  13   93.13    4.00 119
  -1   1  14    5.16    3.47 120
   0  -5  -7   26.01    3.37 119
   0  -2  -4 1248.90    6.55 119
   0   0  18    7.76    3.30 120
   0   1   4   18.03    4.58 119
   0   1  13   28.74    3.90 119
   1  -5  -7  114.81    3.65 120
   1  -1  -2    7.06    6.74 119
   1   0  16   22.75    3.90 119
   1   1   7    5.01    3.80 119
   1   1   8   83.51    4.37 119
   1   1   9  159.57    4.39 119
   1   1  10   29.61    3.78 119
   2  -2  -3  558.25    6.93 119
   2   0  13    5.93    3.91 118
   3 -10  -8   -2.99    2.98 121
   3  -9  -8    5.55    3.35 118
   3  -1   3  113.99    7.09 115
   3  -1  13    3.34    4.06 119
   4  -7  -6   -4.40    2.84 121
   4  -2  11   26.50    6.01 117
   5  -9  -5    4.80    3.01 120
   6  -7   0    1.74   13.76 116
  -5  -2  10    5.61    7.21 118
  -5  -2  11   -0.88    7.28 118
  -5  -2  14   12.55    6.39 119
  -4  -7  -2    2.14    3.51 118
  -3  -6  -4   46.03    3.48 120
  -3   0  17    0.97    3.62 119
  -2  -9  -6    3.75    3.16 121
  -2  -5  -5  113.30    3.67 121
  -2   1   6  113.51    5.09 120
  -2   1  14   12.33    3.61 119
  -1   0  19    1.29    3.18 120
  -1   1   4  615.97    6.20 120
  -1   1  15   10.01    3.15 120
   0  -4  -6  218.37    3.77 121
   0   1  14   15.85    3.71 120
   1  -3  -5  454.94    5.01 121
   1   0  17   -3.14    3.41 121
   1   1   6  211.31    4.63 120
   1   1  11   71.86    3.88 120
   2  -8  -8   38.16    3.22 120
   2   0  14   13.52    3.66 120
   3  -7  -7   37.63    3.39 120
   3  -1  14   -0.87    4.02 120
   4  -6  -5   19.69    3.30 120
   4  -5  -4    4.82    3.81 119
   4  -2  12    7.35    5.37 119
  -4  -5  -1   -0.47    3.61 118
  -3  -8  -4   -0.58    2.89 122
  -3  -7  -4    4.70    3.19 121
  -3   0  18    5.86    3.35 121
  -2   0  19    1.05    3.48 121
  -2   1  15   -7.47    3.43 121
  -1  -5  -6  237.95    4.10 121
  -1   1  16   20.67    3.10 121
   0  -6  -7    4.19    3.21 122
   0  -3  -5   11.42    4.72 121
   0   0  19   -0.04    3.34 120
   0   1  15   18.03    3.23 121
   1  -9  -8   11.69    3.09 122
   1  -4  -6    4.66    3.76 120
   1   1  12   62.62    4.16 121
   1   1  13   17.41    3.51 122
   2  -6  -7  162.47    3.61 121
   2   0   3  503.35    8.13 119
   2   0  15   -1.93    3.48 120
   3  -3  -3  496.87    5.60 121
   3  -1  15    3.12    3.64 122
   4  -8  -6   23.38    2.98 121
   4  -2   4   81.97    8.07 117
   4  -2  13    2.14    5.36 121
   5  -8  -4    1.64    3.24 121
   5  -5  -1    1.45    6.58 118
  -5  -6   2    3.88    5.28 120
  -5  -2   9   16.51    7.55 118
  -4   0  10   34.41    4.75 121
  -4   0  11   19.83    4.69 121
  -4   0  12   40.03    4.80 121
  -4   0  13    3.69    4.49 120
  -4   0  14   15.55    4.17 122
  -3  -5  -3    0.07    3.25 119
  -3   1  10  106.47    4.53 122
  -3   1  11   -1.48    3.81 123
  -3   1  12   20.79    3.88 122
  -3   1  13   14.98    3.30 123
  -2  -6  -5    9.45    2.93 122
  -2  -4  -4    2.16    3.37 123
  -2   1   5   59.11    5.10 122
  -2   1  16    0.22    3.04 121
  -1  -4  -5  121.21    3.50 123
  -1   1  17    1.65    2.99 122
   0  -1  -2  271.15    8.24 123
   0   1  16    3.93    3.20 123
   1  -6  -7   27.78    3.32 123
   1   0  18    0.55    3.85 122
   1   1   5  365.38    6.07 122
   1   1  14   11.24    3.42 123
   3  -9  -7    4.50    2.89 122
   3  -8  -7    4.34    3.13 122
   3  -6  -6    5.96    3.21 121
   4  -9  -6   -1.04    2.92 122
   4  -2  14   -1.71    4.95 122
  -4  -6  -1    5.48    3.31 122
  -4  -4   0    0.60    3.82 121
  -4   0  15   18.83    4.29 123
  -3   1   9   58.94    4.36 123
  -3   1  14   65.92    4.02 123
  -2  -9  -5    2.41    2.72 123
  -2  -7  -5   14.55    2.86 124
  -2  -3  -3  209.49    3.94 123
  -2  -2  -2   63.40    4.66 123
  -2   1  17    4.30    3.08 123
  -1  -6  -6   46.93    3.57 123
  -1  -3  -4  596.20    4.76 124
  -1  -2  -3  716.71    6.44 123
  -1   1  18   11.09    2.73 124
   0  -8  -7   17.44    3.05 124
   0  -5  -6   24.49    3.43 124
   0   1   3    6.07    5.03 124
   0   1  17    2.29    3.12 125
   1   1  15    5.12    3.35 123
   2  -7  -7   -1.16    3.00 123
   2  -5  -6    7.69    3.61 123
   2  -3  -4  879.15    5.85 123
   2   0  16    5.43    3.81 123
   3 -10  -7    7.37    3.29 124
   3  -5  -5   21.88    3.33 123
   3  -4  -4    3.40    3.68 123
   3  -1  16   -1.61    4.06 124
   4 -10  -6    4.26    2.95 124
   4  -7  -5    5.83    2.79 122
   5  -9  -4    3.85    3.24 123
   5  -7  -3    5.90    3.56 123
   5  -6  -2   -1.57    4.46 119
  -4  -7  -1    1.12    3.07 123
  -4  -3   1   84.92    5.30 121
  -4   0   9   88.82    5.86 122
  -4   0  16   -5.07    4.12 124
  -3  -6  -3   10.40    2.88 124
  -3  -4  -2  176.06    3.93 124
  -3   1   8  322.84    5.70 124
  -3   1  15    4.48    3.58 123
  -2   1  18    2.91    3.00 124
  -1  -7  -6    6.19    2.96 124
  -1   2   9  192.50    3.99 124
  -1   2  10   78.34    3.47 124
  -1   2  11   33.73    3.31 124
  -1   2  12    9.30    3.17 124
   0   1  18    9.97    2.74 125
   1  -7  -7   14.60    3.23 124
   1  -5  -6  353.47    4.14 125
   1   1   4  254.15    5.20 124
   1   1  16   -4.21    3.34 125
   2  -8  -7   24.96    3.09 125
   2  -4  -5    3.92    3.57 125
   2   0  17   -2.42    3.49 126
   3  -7  -6   57.70    3.09 125
   3   0   8   49.94    4.39 124
   3   0   9    6.42    4.06 123
   3   0  10   16.74    4.11 124
   3   0  11    5.00    3.59 124
   5  -3   8    5.78    9.71 121
   5  -3   9    7.60    9.40 121
   5  -3  10    3.53    9.98 123
   5  -3  11    4.00    9.85 124
  -5  -5   3    5.68    5.89 121
  -4   0  17    4.46    4.18 125
  -3  -8  -3    4.79    2.80 125
  -3  -7  -3   28.81    3.04 125
  -3   1  16    1.69    3.58 124
  -2  -5  -4   35.98    3.03 126
  -1   1   3  692.39    6.72 125
  -1   1  19    2.53    3.16 125
  -1   2   8  327.06    4.27 125
  -1   2  13   35.03    3.18 125
  -1   2  14    6.52    3.03 126
   0   2   9  223.99    4.11 125
   0   2  10   18.71    3.31 125
   0   2  11  179.86    4.06 125
   0   2  12   73.62    3.56 125
   2   1   8   67.28    3.81 125
   2   1   9    3.89    3.90 125
   2   1  10    8.15    3.89 125
   2   1  11    6.55    3.48 125
   3  -2  -1  472.99    8.76 122
   3   0   7   48.62    4.49 125
   3   0  12   -0.80    3.95 127
   4  -8  -5   15.79    2.90 125
   4  -6  -4   54.43    3.38 125
   4  -4  -2  276.46    5.67 124
  -4  -5   0    2.52    3.17 125
  -4   0   8   69.77    5.44 124
  -3  -3  -1    0.37    3.76 125
  -3   0   4  426.34    7.90 122
  -3   1  17   12.70    3.67 125
  -2   2  10  141.54    4.27 126
  -2   2  11   34.78    3.73 126
  -2   2  12   33.00    3.67 126
  -2   2  13    2.44    3.06 127
  -1  -5  -5  237.05    4.02 126
  -1   2  15   18.75    3.12 126
   0  -6  -6    0.38    3.23 127
   0  -4  -5  462.49    4.34 126
   0   2   8  153.57    3.73 126
   0   2  13   21.54    3.22 126
   1  -4  -5    7.69    3.61 127
   1  -2  -3  696.52    5.95 127
   1   1  17    5.93    3.37 127
   2  -6  -6  177.52    3.87 126
   2   1  12    6.48    3.77 127
   2   1  13    0.65    3.44 126
   3 -10  -6    0.61    2.85 127
   3  -9  -6    7.20    2.77 127
   3   0  13    1.56    3.92 125
   4 -10  -5    3.30    2.91 126
   4  -9  -5    0.29    2.85 126
   4  -5  -3   13.23    3.72 125
   5  -8  -3   -0.68    3.44 124
   5  -3   7   11.66   10.22 122
   6  -7   1   11.64   13.50 122
  -5  -1  13   34.88    6.71 125
  -5  -1  14   16.96    6.53 125
  -3  -2   0  330.71    5.78 125
  -3   1   7  128.49    4.96 126
  -3   1  18    2.28    3.63 128
  -2  -9  -4    2.73    2.63 128
  -2  -6  -4    0.15    3.10 128
  -2   2   9  388.53    5.01 127
  -2   2  14   -2.63    3.31 126
  -2   2  15    4.01    2.96 128
  -1   2   7   17.36    4.09 127
  -1   2  16   -0.57    2.92 127
   0  -9  -6   74.51    3.23 128
   0  -8  -6   -3.21    2.95 127
   0  -7  -6   20.53    3.12 128
   0  -3  -4    4.69    4.53 127
   0  -2  -3 4876.91   10.73 128
   0   2   7   40.02    3.62 127
   0   2  14    4.34    3.49 125
   1  -6  -6   62.73    3.79 127
   1  -3  -4  341.24    5.04 128
   1   1  18    4.82    3.41 127
   2  -7  -6    3.67    3.00 126
   2   1   7  245.41    5.28 126
   2   1  14   14.62    3.87 127
   3  -6  -5    0.56    3.13 125
   3   0  14    1.03    4.06 127
   4  -1  10   -0.92    5.18 125
   4  -1  11    7.03    5.27 126
   5  -9  -3    1.95    3.09 128
  -5  -6   3   26.83    5.55 126
  -5  -1  12   23.23    6.60 125
  -4  -8   0    2.47    3.19 128
  -4  -6   0   11.60    3.00 128
  -3  -5  -2   38.55    3.24 128
  -2  -7  -4   95.30    3.40 128
  -2  -4  -3   13.15    3.32 128
  -2   1   4 2204.53    9.77 127
  -2   2   8   43.67    3.66 128
  -2   2  16    6.70    3.40 128
  -1  -9  -5    3.06    2.78 128
  -1  -7  -5    2.77    2.98 128
  -1  -6  -5  329.26    4.19 128
  -1  -4  -4  133.42    3.47 129
  -1   2  17   -2.33    2.92 129
   0   2  15    2.19    3.41 128
   0   2  16    5.10    3.07 128
   1 -10  -6   14.35    3.13 129
   1  -7  -6    7.39    3.09 128
   1   2  10   12.34    3.33 128
   1   2  11    8.40    3.68 129
   2  -9  -6    0.17    2.92 128
   2  -8  -6    8.76    2.91 129
   2  -5  -5   11.59    3.49 128
   2   1   6  131.05    4.34 128
   2   1  15    2.45    3.78 129
   3   0   6    8.15    4.69 126
   3   0  15    2.65    4.00 128
   4  -7  -4   22.55    3.12 128
   4  -1   8   42.66    5.71 126
   4  -1   9    1.71    5.54 127
   4  -1  12    3.57    5.40 127
   5  -7  -2    2.63    3.74 127
  -5  -4   4    0.38    9.16 117
  -5  -1  11    1.14    6.35 127
  -4  -7   0   21.77    3.37 128
  -3  -9  -2    3.19    3.09 128
  -3  -8  -2    2.66    2.71 130
  -3  -6  -2    0.44    3.03 130
  -2   2  17    6.83    3.27 129
  -1   2   6  801.36    5.75 129
  -1   2  18    0.18    2.97 131
   0  -5  -5  108.48    3.52 129
   0   2   6   28.01    4.54 129
   0   2  17   -1.57    3.04 130
   1  -8  -6    7.65    3.42 130
   1   2   9   13.82    3.73 129
   1   2  12    1.72    3.55 129
   1   2  13   14.38    3.56 129
   1   2  14    3.20    3.20 129
   2   0   2  414.50    8.12 126
   2   1  16    0.89    3.77 129
   3 -11  -5    0.32    2.91 130
   3  -7  -5   21.73    3.20 129
   3  -5  -4  138.48    3.89 129
   3  -1   2  167.17    8.19 121
   4  -8  -4    2.33    2.74 129
   4  -1   7   12.92    5.70 127
   4  -1  13    1.34    5.93 128
   5  -6  -1   34.69    4.31 128
   5  -5   0   12.41    6.03 126
  -5  -2   8    0.39    8.41 121
  -4  -4   1   81.98    3.97 129
  -4   1  12    1.83    4.50 131
  -4   1  13    9.60    4.60 129
  -4   1  14    7.81    4.36 129
  -4   1  15    1.15    4.35 129
  -4   1  16   -1.93    4.01 130
  -3  -7  -2   -0.56    2.97 130
  -3   2  11    6.08    3.58 130
  -3   2  12    5.82    3.57 130
  -3   2  13   77.62    3.99 130
  -3   2  14    3.69    3.45 130
  -3   2  15    4.89    3.44 130
  -2   2   7   57.90    3.75 130
  -2   2  18    6.63    3.45 130
   0   2  18   -0.64    3.20 131
   1  -5  -5  112.13    3.89 130
   1   1   3  349.91    6.01 129
   1   2   8  198.08    4.37 130
   1   2  15   14.42    3.32 130
   2  -6  -5    5.55    3.11 130
   2  -4  -4  499.32    4.64 130
   2   1  17    4.07    3.95 131
   3  -9  -5    5.73    2.78 131
   3  -4  -3    5.92    3.51 129
   3   0   5  304.72    6.26 128
   4 -10  -4    4.78    2.84 130
   4  -9  -4    6.89    2.84 131
   4  -6  -3   -1.82    3.06 131
   4  -2   3  152.57    9.61 121
   5  -8  -2    5.25    3.28 130
   5  -3   6    1.15   10.73 125
  -5  -1  10   16.17    6.46 128
  -4  -1   5    5.01    8.12 121
  -4   0   7   33.33    5.70 128
  -4   1  11   83.43    5.16 129
  -3  -4  -1   10.61    3.35 131
  -3   1   6  134.66    5.18 129
  -3   2  10    5.80    3.65 131
  -3   2  16    4.54    3.56 131
  -3   2  17    1.75    3.13 131
  -2  -5  -3   61.00    3.40 131
  -2  -3  -2  130.96    4.12 131
  -1  -5  -4   16.06    3.16 132
  -1  -3  -3  111.90    4.66 131
   0  -9  -5    5.23    2.91 132
   0  -7  -5  129.08    3.37 132
   0  -6  -5  151.71    3.90 131
   1   2   7   93.78    3.93 131
   1   2  16    0.98    3.23 131
   2  -3  -3   42.23    4.60 131
   2  -2  -2   42.74    6.46 130
   2   1   5  297.69    5.14 130
   3  -3  -2  841.10    6.62 130
   5  -9  -2    1.04    3.08 131
  -4   1  10   15.81    4.49 131
  -3   2  18   -3.98    3.27 134
  -2  -6  -3   -1.03    3.12 133
  -1  -9  -4   15.51    2.89 133
  -1   2   5 1001.28    5.79 132
  -1   3  11   75.94    3.35 132
  -1   3  12    6.74    2.90 133
  -1   3  13    7.70    2.90 133
  -1   3  14    9.44    2.95 132
  -1   3  15   -2.58    2.42 134
   0  -8  -5   14.83    3.32 132
   0  -4  -4 2039.21    6.52 132
   0   1   2  284.58    7.72 132
   0   2   5  667.78    5.37 132
   1  -6  -5   69.69    3.43 132
   1   2   6   -3.01    3.35 133
   1   2  17    1.24    3.33 133
   2  -9  -5   47.57    3.08 133
   2  -8  -5   21.82    2.97 132
   2  -7  -5   74.58    3.17 132
   3  -6  -4    8.88    3.15 132
   4  -5  -2    7.72    3.51 132
   4  -3   0   17.47    7.55 127
   4  -1   6    5.26    5.82 130
   6  -7   2   -2.28   12.61 126
  -5  -5   4   -0.51    5.53 127
  -5   0  13    2.33    5.25 130
  -5   0  14   -4.09    5.51 132
  -4  -8   1    1.03    3.31 132
  -4  -5   1    0.68    3.38 132
  -3  -9  -1    4.32    3.04 133
  -3   2   9   28.59    4.10 132
  -2   2   6   25.77    3.80 133
  -2   3  11    6.98    2.99 133
  -2   3  12   35.79    3.13 133
  -2   3  13    4.99    2.93 133
  -2   3  14   11.00    2.98 133
  -2   3  15    5.93    2.93 134
  -1  -7  -4   20.18    2.97 135
  -1  -6  -4   34.21    3.46 133
  -1  -2  -2 1676.94    7.82 133
  -1  -1  -1 2443.89   11.98 132
  -1   3   9  154.12    3.39 134
  -1   3  10   21.50    3.08 133
  -1   3  16   -0.11    2.82 134
   0   3  10   35.81    3.19 133
   0   3  11   45.51    3.32 133
   0   3  12   -4.23    2.95 135
   0   3  13   -0.18    2.94 133
   0   3  14    8.95    2.93 133
   0   3  15    3.69    2.53 134
   1  -8  -5   68.84    3.17 134
   1  -7  -5   80.19    3.37 133
   1  -4  -4  168.82    4.65 133
   2   2  10    5.35    3.19 133
   2   2  11   19.01    3.32 133
   2   2  12   -0.93    3.26 135
   2   2  13   25.30    3.48 133
   2   2  14    5.57    3.37 135
   3 -11  -4    4.85    3.15 133
   3   1   9   10.38    3.40 134
   3   1  10    4.43    3.78 133
   3   1  11   10.99    3.86 132
   3   1  12   -1.15    3.87 134
   3   1  13    6.08    4.06 132
   3   1  14    3.28    3.64 134
   4  -7  -3    0.89    3.02 133
   5  -7  -1   -1.04    3.72 129
   5  -2  10   -2.57    8.68 131
   5  -2  11    3.44    9.66 133
  -5  -6   4   15.87    5.32 132
  -4  -7   1   16.64    3.25 133
  -4  -6   1   -0.07    3.35 132
  -4  -3   2   23.74    4.68 131
  -4   1   9   16.27    4.39 133
  -3  -8  -1    3.00    2.91 134
  -3  -7  -1    5.71    2.65 134
  -3  -6  -1    5.04    2.73 134
  -3  -5  -1   64.81    3.52 134
  -3   2   8    7.28    3.57 134
  -2  -2  -1 1550.23    8.16 133
  -2   3  10   25.24    3.16 134
  -2   3  16   10.20    2.90 134
  -2   3  17    2.70    2.91 135
  -1   3  17   -1.60    2.89 135
  -1   3  18    1.34    2.59 135
   0 -10  -4    1.20    2.82 135
   0   3   9   20.02    3.13 134
   0   3  16    4.74    2.94 135
   0   3  17    0.70    2.66 135
   1 -11  -4   -3.09    2.90 135
   2  -5  -4  106.28    3.67 134
   2   1   4   18.69    4.12 134
   2   2   9    4.69    3.21 134
   2   2  15    1.74    3.31 133
   2   2  16   -2.02    2.95 135
   3  -9  -4   -4.21    2.73 136
   3  -8  -4    4.68    2.81 134
   3  -7  -4   43.74    3.21 134
   3   0   4    6.81    4.70 131
   3   1   8    3.68    3.64 134
   3   1  15   -1.55    4.13 136
   4 -10  -3   -0.23    2.83 134
   4  -9  -3   26.01    2.88 134
   4  -8  -3    6.73    2.97 133
   4  -4  -1   43.05    4.59 132
   4   0  12   -4.07    4.35 136
   5  -3   5   14.45    9.67 128
   5  -2   9    1.01    8.69 134
  -5   0  12    5.04    5.49 133
  -4   2  14    1.25    3.83 134
  -4   2  15   -2.17    3.85 134
  -4   2  16    2.32    3.60 136
  -3  -3   0    2.06    4.01 134
  -2  -4  -2   12.92    3.39 134
  -2  -1   0   14.76    7.48 131
  -2   3  18    7.87    2.98 135
  -1  -4  -3 1172.48    5.53 135
  -1   3   8   59.41    3.13 135
   0  -9  -4   17.78    2.86 136
   0  -5  -4  440.28    4.38 135
   0  -3  -3   14.22    4.79 136
   0   2   4 1239.83    6.21 135
   0   3   8  262.07    4.01 135
   1  -5  -4  637.30    4.43 136
   1  -3  -3  295.25    5.24 136
   1   2   5  166.39    4.00 135
   1   3  11   -0.38    3.00 136
   1   3  12    7.20    3.04 136
   1   3  13   28.03    3.38 136
   1   3  14   -0.86    3.18 137
   2   2   8   16.73    3.29 136
   3  -5  -3   -0.99    3.23 135
   4  -1   5   25.30    5.73 132
   4   0  10    7.97    4.50 134
   4   0  11    1.70    5.20 134
   4   0  13    9.39    5.01 135
   5  -8  -1    5.68    3.20 134
  -5  -1   9    2.10    6.25 133
  -4   2  13   -0.30    3.65 136
  -3  -9   0    2.25    2.68 136
  -3   3  13   -0.14    3.12 136
  -3   3  14   11.82    3.04 136
  -3   3  15   -3.50    3.05 136
  -3   3  16    2.73    3.08 137
  -2  -8  -2   38.16    2.73 137
  -2   3   9   70.68    3.64 136
  -1  -9  -3  139.14    3.17 137
  -1   1   2   11.51    7.19 136
  -1   2   4 2229.97    7.48 136
   0  -8  -4   18.66    3.01 136
   0  -7  -4  196.08    3.50 137
   0  -6  -4   34.60    3.33 137
   1   3  10   15.50    3.14 137
   1   3  15   -2.53    3.14 137
   1   3  16    2.99    3.20 137
   2  -9  -4   46.72    3.04 137
   2  -6  -4  111.24    3.74 136
   2   2   7   28.28    3.29 136
   3 -11  -3    4.40    2.79 136
   3   1   7   -3.09    3.56 137
   4  -6  -2    7.78    3.08 136
   4   0   9   -0.94    4.69 136
   5  -9  -1    9.97    3.30 135
   5  -6   0    9.40    4.16 135
   5  -2   8    4.92    8.38 133
  -5   0  11    5.08    4.96 136
  -4  -8   2   13.22    3.10 136
  -4   1   8    9.93    4.17 135
  -4   2  12    9.92    3.92 136
  -3   1   5  594.97    6.65 135
  -3   3  12   32.13    3.55 136
  -3   3  17    2.94    3.47 136
  -2  -6  -2  170.21    3.18 138
  -2  -5  -2  215.56    3.68 137
  -2   1   3 1261.07    8.89 136
  -2   2   5  701.87    5.41 137
  -2   3   8   54.26    3.10 137
  -1  -8  -3    1.40    2.83 138
  -1  -5  -3  119.64    3.34 137
  -1   3   7    2.23    3.00 138
   0   3   7  144.36    3.36 137
   1  -8  -4  243.29    3.58 138
   1  -7  -4    7.72    3.17 138
   1  -6  -4   54.36    3.44 137
   1   3   9    6.07    3.08 137
   1   3  17    2.87    3.30 139
   2  -8  -4    1.28    2.93 137
   2  -7  -4    2.00    3.40 137
   2  -4  -3   77.16    4.02 137
   4   0   8   14.08    4.48 136
  -4   0   6   25.99    5.53 134
  -4   2  11    3.52    3.85 137
  -3  -8   0   46.35    2.81 138
  -3   2   7   31.39    3.86 137
  -3   3  11   -0.66    3.35 137
  -1  -7  -3    6.78    2.99 138
  -1  -6  -3   76.14    3.22 138
  -1   4  12    2.76    2.81 139
  -1   4  13    1.77    2.76 138
  -1   4  14    4.28    2.76 138
  -1   4  15    2.17    2.76 139
  -1   4  16    2.84    2.46 139
   0  -2  -2  627.07    7.50 138
   1  -2  -2   17.43    6.31 138
   1   1   2 2774.16   10.93 138
   1   3   8   21.56    3.09 138
   3  -9  -3    2.45    2.69 138
   3  -6  -3  106.46    3.44 138
   4 -10  -2    3.70    2.84 138
   4  -9  -2    8.70    2.80 138
   4  -7  -2    2.25    3.04 138
   5  -5   1   17.43    5.33 135
  -5   0  10    2.87    4.59 139
  -5   1  14    5.95    5.20 139
  -4  -7   2    1.08    3.16 137
  -4  -4   2   88.04    4.14 136
  -4   2  10   42.45    4.09 139
  -3  -4   0   65.42    3.69 138
  -3   3  10   -0.67    3.38 138
  -2   4  13   17.28    2.91 139
  -2   4  14   25.21    3.02 139
  -2   4  15   -2.40    2.84 139
  -2   4  16   -2.40    2.84 140
  -2   4  17   -1.58    2.92 140
  -1  -3  -2  633.78    6.05 139
  -1   3   6   36.15    3.39 140
  -1   4  11   56.70    3.09 139
  -1   4  17    1.12    2.89 139
   0  -9  -3    5.72    2.85 140
   0  -4  -3   11.89    4.26 139
   0   3   6   36.92    3.34 140
   0   4  12    2.39    2.86 139
   0   4  13   18.33    2.96 139
   0   4  14    7.13    2.84 140
   0   4  15    3.24    2.86 139
   0   4  16    7.46    3.01 139
   1 -10  -3   36.16    2.99 140
   1  -1  -1 9262.74   47.06 139
   1   2   4  261.83    4.83 139
   2 -10  -3   62.76    3.02 140
   2   2   6   18.40    3.54 139
   2   3  13   -3.16    3.20 141
   2   3  14    4.66    3.22 139
   3  -8  -3  171.04    3.53 139
   3  -7  -3   13.96    3.16 139
   3  -4  -2    7.29    3.84 139
   3   1   6    3.18    3.90 138
   3   2  12    0.75    3.80 139
   3   2  13    4.90    3.91 139
   3   2  14   -1.60    3.63 140
   4  -8  -2    5.07    2.98 140
   5  -9   0   27.06    2.91 139
   5  -8   0   -1.06    2.93 139
   5  -7   0    0.52    3.43 137
   5  -2   7    6.31    7.67 137
  -5  -6   5    3.25    5.09 138
  -5  -4   5   19.90    6.41 133
  -5   1  13    0.02    4.89 138
  -4  -6   2   21.74    3.38 139
  -4  -5   2   82.15    3.81 138
  -3  -7   0   66.06    3.08 139
  -3  -6   0    2.55    2.97 141
  -3  -5   0   90.34    3.35 140
  -2  -3  -1  144.78    4.26 140
  -2   3   7  351.70    4.15 140
  -2   4  12    2.08    2.78 139
  -1  -9  -2   23.43    2.85 141
  -1   4  10   67.76    3.20 140
   0  -8  -3   -2.82    2.99 141
   0  -1  -1  627.17   11.61 141
   0   4  11   -1.21    2.81 139
   0   4  17    2.71    3.06 141
   1  -4  -3  203.44    5.10 140
   1   3   7  118.88    3.42 140
   2  -9  -3    9.75    2.92 141
   2  -5  -3    1.43    3.13 141
   2   3  11    8.78    3.15 140
   2   3  12    6.16    3.52 140
   2   3  15   -2.39    3.69 138
   3 -11  -2    0.53    3.01 141
   3   2  11   -3.15    3.61 138
   4  -5  -1   91.15    3.99 139
   4   0   7   12.58    4.63 138
  -5  -5   5    1.47    5.58 135
  -4  -8   3    0.74    2.98 141
  -4   3  15    5.87    3.84 141
  -4   3  16    1.44    4.00 140
  -3  -9   1    3.54    2.87 139
  -3  -2   1    9.83    5.02 138
  -3   3   9  259.29    4.67 140
  -2 -10   0    6.50    2.73 142
  -2  -8  -1    9.71    2.92 141
  -2   4  11   26.73    3.27 140
  -1  -8  -2   24.99    2.87 142
  -1   4   9   -0.49    2.87 141
   0  -7  -3   48.32    3.23 142
   0  -6  -3   65.26    3.42 142
   0  -5  -3 1813.42    6.06 141
   0   4  10   32.93    3.05 141
   2  -8  -3    2.11    2.87 142
   2  -6  -3   70.21    3.27 142
   2  -3  -2    9.81    5.33 140
   2   1   3   -0.23    5.14 139
   2   3  10   86.24    3.94 141
   3   2  10   20.26    4.14 140
   4 -10  -1    7.52    2.79 142
   5  -1  11    9.94   10.12 140
  -5   1  12    1.63    5.08 139
  -4   3  14    5.62    4.05 142
  -3  -8   1  172.98    3.04 143
  -3   4  14   10.09    3.38 141
  -3   4  15   10.37    3.35 142
  -3   4  16    1.91    3.43 142
  -2  -7  -1    3.26    3.00 143
  -2  -4  -1    4.89    3.34 142
  -2   4  10   46.59    3.39 142
  -1  -4  -2 1336.45    5.62 142
   0   2   3 5536.30   11.23 142
   0   4   9    1.61    2.86 142
   1  -8  -3   -0.97    3.04 143
   1  -7  -3    2.30    3.19 143
   1  -5  -3  260.23    3.98 142
   1   4  12   16.64    3.04 142
   1   4  13   -1.08    3.38 144
   1   4  14    2.03    3.40 141
   1   4  15   -5.24    3.44 144
   1   4  16   -1.16    3.24 143
   2  -7  -3  325.17    3.91 142
   2   3   9   34.85    3.52 142
   3  -5  -2   59.17    3.46 142
   3  -3  -1   85.48    4.51 141
   3   0   3   14.43    4.77 139
   3   2   9   10.92    3.97 142
   4  -9  -1    0.81    2.70 142
   4  -6  -1   99.71    3.41 142
   4   1  12    1.73    5.29 142
   4   1  13    3.47    5.62 143
   5  -6   1   28.90    3.74 141
  -4  -7   3   29.90    3.02 143
  -4   2   9   44.25    4.25 142
  -4   3  13    0.50    4.01 142
  -3   2   6  286.37    4.75 142
  -3   4  13    1.45    3.25 143
  -2  -6  -1  390.60    3.81 143
  -2  -5  -1  111.59    3.43 143
  -1  -7  -2  278.11    3.42 143
  -1  -6  -2  312.41    3.61 144
  -1  -5  -2    3.25    3.08 143
   0  -9  -2   19.38    2.88 143
   0   3   5   15.55    4.21 143
   1 -10  -2   71.34    3.01 144
   1  -6  -3  744.71    4.82 143
   1   3   6  180.69    3.85 143
   1   4  11   22.94    3.39 143
   2 -10  -2    6.04    2.79 143
   2   2   5   97.25    4.03 142
   3 -11  -1   22.55    2.72 144
   3   1   5   62.38    4.33 142
   4 -11   0    2.62    2.47 143
   4  -8  -1    8.21    2.73 143
   4  -7  -1   81.86    3.23 143
   4   1  11   -6.41    5.41 144
   5  -1  10    0.66    9.74 142
  -4  -3   3   37.24    4.13 142
  -4   1   7   67.82    5.22 140
  -4   3  12    6.43    3.81 143
  -3  -9   2    1.53    2.29 145
  -3  -7   1    9.86    2.65 143
  -3   3   8   99.64    4.01 143
  -3   4  12    4.29    3.62 144
  -2   2   4  656.58    6.19 143
  -2   3   6 1040.78    5.57 143
  -2   4   9   25.14    3.30 144
  -1  -9  -1   28.20    2.77 145
  -1   2   3  806.96    6.17 144
  -1   3   5  489.91    4.94 144
  -1   4   8  226.02    3.90 144
   0  -3  -2  815.85    5.92 145
   0   4   8    6.48    3.22 143
   1   4  10   83.37    3.68 144
   2   3   8   49.05    3.84 144
   3  -8  -2  237.60    3.68 144
   3  -7  -2    8.26    3.10 144
   3  -6  -2   84.00    3.75 144
   3   2   8    9.72    3.81 143
   4  -4   0  428.38    5.62 142
   4  -1   4   29.84    6.07 139
   4   0   6    2.46    4.83 140
   4   1  10    2.50    5.08 143
   5  -9   1   12.85    3.10 143
   5  -7   1    2.71    3.15 144
  -5  -6   6    2.43    4.96 145
  -4  -8   4   46.84    2.87 145
  -4  -6   3    2.92    2.83 145
  -3  -6   1   21.16    2.72 145
  -3  -3   1  481.79    5.13 144
  -3   4  11   18.23    3.66 145
  -2 -10   1    3.32    2.72 146
  -2  -8   0   48.09    2.67 146
  -1  -2  -1 1130.34    7.08 145
  -1   5  13   14.28    3.10 145
  -1   5  14    5.76    3.00 144
  -1   5  15    4.17    3.11 145
  -1   5  16    1.60    3.21 145
   0 -10  -1   -0.04    2.68 146
   0  -8  -2   36.03    3.00 145
   1  -9  -2    7.42    2.91 145
   1  -3  -2  737.40    6.50 145
   1   4   9  164.66    4.00 145
   2  -9  -2   44.06    3.18 145
   4 -10   0    3.56    2.76 146
   5  -8   1   15.03    3.22 143
   5  -1   9   10.21    8.88 143
  -5   1  11    0.24    5.09 144
  -5   2  14    1.28    5.39 143
  -4  -5   3  166.72    3.62 145
  -4  -4   3    1.80    3.55 143
  -4   3  11   -3.36    3.86 145
  -3  -5   1   93.67    3.05 146
  -3  -4   1   46.00    3.36 146
  -2  -2   0  429.18    6.25 145
  -2   4   8   18.32    3.26 145
  -2   5  13   -0.62    3.05 146
  -2   5  14    1.60    3.08 147
  -2   5  15    5.02    3.09 146
  -2   5  16    2.11    3.22 146
  -1  -8  -1   12.76    2.85 146
  -1   4   7  406.37    4.15 146
  -1   5  11    1.53    2.69 148
  -1   5  12    0.76    2.98 147
   0  -7  -2  199.89    3.51 147
   0  -4  -2   12.69    4.51 147
   0   4   7  137.48    3.59 146
   0   5  12   13.92    2.80 147
   0   5  13    5.65    3.09 146
   0   5  14   -2.77    3.09 145
   0   5  15   -0.57    3.17 146
   0   5  16    4.45    3.28 145
   1  -8  -2  101.68    3.17 147
   1   2   3  781.22    6.62 145
   1   3   5    7.22    3.54 147
   2 -12   0    1.73    3.08 145
   2  -8  -2   17.45    3.28 146
   2  -4  -2  480.76    5.17 146
   2  -2  -1  270.70    6.97 145
   2   3   7   12.81    3.39 146
   2   4  13    0.17    3.15 147
   2   4  14   -1.25    3.56 144
   2   4  15    3.65    3.42 146
   3 -11   0   32.16    2.74 147
   3   2   7   -1.04    3.64 144
   3   3  13    3.33    3.99 147
   3   3  14   -1.60    4.11 146
   4   1   9    5.88    5.15 145
  -5  -5   6   17.03    5.31 144
  -5  -4   6    7.46    5.28 145
  -5   2  13   10.88    5.07 145
  -4   2   8   37.90    4.32 145
  -4   4  15   -2.26    3.78 149
  -3  -8   2   35.08    2.65 146
  -3   3   7   46.92    3.74 146
  -3   4  10   18.22    3.63 146
  -2  -9   1  223.78    2.87 148
  -2  -7   0    8.36    2.98 147
  -2   5  12   -0.69    3.03 147
  -1   5  10    7.13    2.70 147
   0  -9  -1   97.43    3.01 148
   0  -6  -2    2.53    3.27 149
   0  -5  -2  296.60    4.02 148
   0   3   4    9.08    4.18 148
   0   5  11    9.60    2.72 147
   1   4   8   39.53    3.33 147
   2  -7  -2  341.75    3.72 147
   2  -6  -2   11.90    3.18 148
   2  -5  -2   85.14    3.77 148
   2   2   4  875.08    5.66 147
   2   4  11    3.08    2.95 148
   2   4  12    2.25    3.52 147
   3   3  11    6.69    3.61 146
   3   3  12    4.77    3.86 146
   4 -11   1    0.97    2.72 147
   4  -9   0   21.45    3.03 147
   4   1   8   10.78    4.44 147
   5  -5   2   18.46    4.63 144
   5  -2   6    5.42    7.81 143
  -5   0   9   38.46    6.11 143
  -4  -7   4   19.51    2.98 148
  -4   3  10   15.41    3.93 146
  -4   4  14    2.93    3.98 148
  -3  -9   3   20.22    2.61 148
  -3  -1   2  896.61   11.41 141
  -3   5  14    3.23    3.05 148
  -3   5  15    3.61    3.34 148
  -3   5  16    2.65    3.42 147
  -2 -10   2    2.00    2.41 149
  -2  -6   0  129.87    3.07 148
  -2   3   5 1205.94    5.67 148
  -2   5  11   18.62    3.12 148
  -1  -9   0   21.60    2.72 148
  -1  -7  -1  221.10    3.73 148
   0   1   1  485.27    9.17 148
   0   5  10   48.34    3.03 148
   1  -7  -2    1.90    3.19 147
   1  -6  -2  145.10    3.63 149
   1  -4  -2  399.28    5.15 148
   1   5  13    3.38    2.93 149
   1   5  14    1.25    3.02 148
   1   5  15   -1.78    3.19 149
   2   0   1 1222.13   12.27 143
   2   4  10   -0.09    2.97 147
   3  -8  -1   17.59    2.82 148
   3  -4  -1   -0.13    4.04 147
   3  -2   0    8.27    6.83 143
   3   3  10    1.87    3.39 148
   4  -8   0   29.23    3.07 148
   4  -5   0  140.00    4.12 147
   5  -9   2   -0.24    3.22 149
   5  -1   8    4.64    8.13 144
  -5   2  12   -0.83    4.62 146
  -4  -8   5   45.56    2.93 149
  -4   4  13   -1.15    3.86 149
  -3   1   4   43.39    5.41 145
  -3   4   9    7.89    3.21 150
  -3   5  13   23.58    3.11 149
  -2  -8   1   38.20    2.59 150
  -2  -5   0   19.38    2.91 150
  -2  -3   0  594.12    5.21 149
  -2   4   7   75.75    3.37 148
  -2   5  10   41.00    2.98 149
  -1  -6  -1  233.83    3.54 150
  -1  -3  -1  661.82    6.38 149
  -1   3   4  367.01    5.15 149
  -1   4   6    1.51    2.87 150
  -1   5   9    0.89    2.73 149
   0  -8  -1   34.85    3.00 149
   0   4   6  173.19    3.28 149
   0   5   9  126.48    3.37 149
   1  -9  -1    4.01    2.89 150
   1  -5  -2  146.23    3.91 149
   1   4   7    1.76    3.24 149
   1   5  11   15.46    2.94 149
   1   5  12   -3.89    2.90 150
   2 -12   1   -2.30    2.70 150
   2  -9  -1   42.05    2.83 150
   2   3   6    8.68    3.34 148
   3 -10   0   13.36    2.93 149
   3  -7  -1    3.94    3.12 149
   3   1   4  717.04    6.44 147
   3   2   6   -1.37    3.55 150
   4 -10   1   11.94    2.76 149
   4  -7   0   38.86    3.14 149
   4  -6   0   16.36    3.43 148
   4   2  12    5.31    5.36 149
   5  -8   2   19.47    3.27 148
  -5  -6   7    3.85    5.04 148
  -5   1  10    2.80    5.15 147
  -4  -6   4    5.61    3.07 149
  -4   4  12   12.53    3.50 150
  -3   2   5   37.39    4.35 148
  -3   5  12    4.62    2.89 151
  -2  -4   0   24.94    3.40 150
  -1  -8   0   21.86    2.86 151
  -1  -5  -1   24.33    3.57 150
  -1  -4  -1  139.56    4.44 150
  -1   6  14    2.23    2.71 152
  -1   6  15   -0.20    2.79 151
   0 -12   2   52.52    2.89 150
   0   2   2  524.72    6.07 150
   1   3   4  584.85    4.61 150
   1   5  10    7.47    2.77 150
   2   1   2  184.45    5.92 149
   2   4   9    4.44    3.27 151
   3 -11   1    9.55    2.62 150
   3  -6  -1  281.04    3.87 150
   3  -5  -1  358.92    4.45 150
   3   3   9   11.62    3.53 149
   4 -11   2    8.39    2.73 150
   4  -3   1    3.50    6.13 142
   4   0   5   -2.93    4.69 149
   4   1   7   53.07    4.53 149
   4   2  11    2.36    4.87 148
   5  -7   2    3.76    3.44 149
   5  -6   2    5.82    3.91 148
  -5   3  14    1.55    4.40 150
  -4   3   9    7.65    3.48 150
  -4   4  11    0.32    3.20 150
  -3  -8   3    8.74    2.56 151
  -3  -6   2  262.63    3.46 151
  -3   4   8   -0.44    3.19 152
  -3   5  11   34.31    3.16 151
  -2   5   9    5.07    3.11 150
  -2   6  13    5.26    2.79 152
  -2   6  14   -0.50    2.76 152
  -2   6  15    4.82    2.90 151
  -1   5   8    5.60    2.81 151
  -1   6  12    6.29    2.76 151
  -1   6  13    3.94    2.69 151
   0  -9   0  180.34    3.14 152
   0  -7  -1  191.87    3.49 152
   0  -2  -1 8463.79   16.77 152
   0   5   8    2.93    2.80 152
   0   6  13    1.28    2.73 152
   0   6  14    2.02    2.90 153
   0   6  15    3.88    3.00 152
   1 -12   2   10.53    2.77 151
   1  -8  -1   86.63    3.24 151
   1   4   6   43.64    3.10 151
   2  -8  -1   23.49    3.27 151
   2   4   8   -4.35    2.84 152
   3   3   8   17.03    3.47 151
   4  -9   1    3.86    2.70 150
   4   2  10    2.02    4.61 150
   5   0  10   -3.00    8.53 149
  -5  -1   8    1.62    7.24 139
  -5   2  11   10.78    4.37 150
  -5   3  13    0.40    4.10 151
  -4  -5   4   22.91    3.22 150
  -4   1   6    5.37    4.97 149
  -4   2   7  125.74    4.14 151
  -3  -9   4  141.91    2.92 152
  -3   3   6   16.86    3.64 151
  -3   5  10   40.18    3.10 152
  -2 -10   3   24.48    2.73 153
  -2  -7   1   63.81    3.02 152
  -2   4   6   -0.20    3.18 154
  -2   5   8  119.78    3.19 152
  -2   6  12    4.00    2.71 153
  -1  -9   1   40.98    2.72 153
  -1   4   5    9.99    3.22 152
  -1   6  11    0.96    2.57 151
   0   4   5  395.04    4.00 152
   0   6  12    5.54    2.73 152
   1  -2  -1 2685.51   10.67 153
   1   5   9    4.12    3.14 152
   2 -12   2    0.64    2.67 154
   2  -7  -1   20.07    3.14 152
   2  -3  -1  123.79    5.38 152
   2   3   5   86.76    3.61 152
   2   5  13   -2.26    3.16 152
   3 -10   1    7.22    2.56 153
   3   4  13    1.85    3.98 150
   4 -10   2    4.45    2.43 153
   4  -8   1   57.47    2.86 152
   5  -9   3   -1.33    3.02 151
  -4  -7   5    5.55    3.17 152
  -4   4  10   -2.38    3.15 154
  -4   5  14    0.93    3.65 154
  -3  -5   2   31.31    3.17 152
  -3   6  14   -1.19    2.91 153
  -3   6  15    4.01    3.05 154
  -2   2   3  647.72    6.77 152
  -2   6  11   -0.87    2.67 154
  -1 -11   3   10.82    2.62 153
  -1  -7   0  163.08    3.53 153
  -1   5   7   95.23    3.13 153
  -1   6  10   10.82    2.34 153
   0 -12   3   18.21    2.81 153
   0  -6  -1    2.19    3.32 154
   0   3   3   10.22    4.52 153
   0   5   7   17.10    2.90 153
   0   6  11    7.83    2.69 153
   1  -9   0    2.60    2.86 154
   1  -7  -1    8.79    3.22 154
   1   1   1 2300.55   11.45 152
   1   2   2 1454.00    7.06 153
   1   5   8    2.13    2.74 152
   1   6  14    8.63    3.13 154
   2  -9   0    9.30    2.77 153
   2  -6  -1   79.47    3.32 154
   2   2   3  106.12    4.01 153
   2   4   7   37.85    3.11 153
   2   5  11   19.40    3.14 154
   2   5  12   -1.40    3.41 153
   3 -11   2    2.52    2.52 152
   3  -8   0   38.18    3.11 153
   3   2   5   86.36    3.88 152
   3   4  12    3.32    3.83 152
   4   2   9   -1.70    4.26 151
   5  -8   3    5.65    2.95 153
   5  -1   7   -0.30    7.28 148
  -5  -5   7    6.41    5.37 150
  -5   1   9    8.62    4.20 152
  -5   3  12    0.92    3.78 154
  -4  -8   6    7.76    3.09 154
  -4   3   8    0.87    3.41 152
  -4   5  13    1.50    3.45 153
  -3   4   7   62.08    3.04 154
  -3   5   9    6.67    2.84 154
  -3   6  13   -3.44    2.89 155
  -2  -8   2   70.70    2.94 154
  -2  -6   1   19.07    3.11 153
  -2   3   4  929.70    5.68 154
  -1   2   2   15.99    4.94 154
   0  -8   0   19.02    3.02 155
   0  -5  -1   50.80    3.84 155
   0  -3  -1 1276.25    6.81 155
   0   6  10    2.83    2.68 156
   1 -12   3   10.57    2.74 154
   1 -10   1   98.19    2.96 154
   1  -6  -1   50.54    3.42 155
   1   4   5  111.98    3.29 154
   1   6  12    7.54    3.02 154
   1   6  13   -0.17    2.95 154
   2  -5  -1  770.31    4.78 155
   2  -4  -1  995.57    6.01 154
   2   5  10   -2.99    2.89 156
   3  -7   0   17.33    2.85 154
   3   3   7   35.95    3.78 153
   3   4  11    3.86    3.68 153
   4  -7   1   83.48    3.27 154
   4  -4   1   -2.32    4.14 154
   4   1   6    0.59    3.85 151
   5   0   9    2.75    7.91 152
  -5   2  10    2.19    3.96 155
  -4  -4   4   42.56    3.90 153
  -4   5  12    3.69    3.41 155
  -3  -8   4   12.75    2.54 155
  -3  -4   2    3.17    3.51 153
  -3   6  12    1.13    2.81 154
  -2 -10   4   78.01    2.59 156
  -2   5   7  156.04    3.31 155
  -2   6  10    0.26    2.58 154
  -1  -8   1   74.53    2.91 155
  -1  -6   0   15.81    3.49 154
  -1   3   3  281.14    5.03 155
  -1   6   9   12.49    2.70 155
  -1   7  14    3.06    2.86 155
   0  -4  -1   17.74    4.77 155
   0   5   6   21.67    2.63 156
   0   6   9    7.15    2.74 155
   1 -11   2   -0.74    2.69 155
   1   5   7   18.93    2.92 155
   1   6  11   17.70    3.09 155
   2 -12   3    1.20    2.96 155
   2 -11   2   -1.22    2.63 156
   2  -8   0    9.90    2.91 155
   3  -3   0  176.37    5.13 154
   3   4  10   -1.55    3.49 155
   4  -9   2    4.91    2.62 154
   4  -6   1   23.94    3.17 154
   4  -5   1   94.72    3.74 155
   4   2   8   41.13    4.43 154
   5  -7   3   16.86    3.34 154
  -4  -6   5    6.24    3.09 155
  -4  -3   4  162.94    4.88 154
  -4   4   9   68.94    3.46 156
  -3  -9   5  139.06    3.17 156
  -3  -3   2   45.75    4.39 153
  -3  -2   2  201.61    5.63 153
  -3   6  11   -1.19    2.77 156
  -2  -5   1   21.41    3.25 156
  -2   1   2   -0.71    7.04 155
  -2   4   5    2.10    3.33 157
  -2   6   9    4.24    2.67 157
  -2   7  14    3.08    2.87 157
  -1 -11   4   24.51    2.66 157
  -1  -9   2   57.06    2.78 157
  -1  -1   0   85.44    9.10 156
  -1   5   6  316.25    3.69 156
  -1   7  13    4.06    2.72 157
   0 -12   4   27.03    2.84 156
   0 -10   2    8.42    2.67 157
   0  -7   0   12.23    3.22 155
   0   4   4 1889.35    6.22 156
   1  -8   0   28.13    3.47 155
   1  -5  -1   16.55    4.32 156
   1  -4  -1  687.48    5.75 157
   1  -3  -1 1751.00    8.16 156
   1   3   3  111.70    4.53 156
   1   6  10    1.04    2.83 156
   2   4   6  352.55    4.45 156
   2   5   9    6.22    3.18 156
   3 -11   3    2.03    2.49 157
   3 -10   2   16.48    2.58 157
   3  -6   0  102.56    3.50 156
   4 -10   3    0.98    2.68 156
   5  -9   4    5.27    3.03 155
   5  -6   3    8.19    3.72 155
   5  -5   3   11.12    4.22 153
  -5  -4   7    1.21    5.31 150
  -5   3  11   -2.47    3.90 157
  -5   4  13    3.21    4.15 157
  -4  -2   4  205.03    5.93 152
  -4   5  11    6.91    3.31 156
  -3  -6   3  132.89    3.21 156
  -3   5   8   50.80    3.34 157
  -2  -7   2  139.21    3.14 157
  -2   7  13   -2.84    2.83 157
  -1  -5   0   33.25    3.73 157
  -1   4   4  155.26    4.27 157
  -1   6   8   -3.53    2.69 158
  -1   7  12   -0.34    2.66 157
   0   6   8   66.09    3.04 157
   0   7  13    2.30    2.79 156
   1 -12   4    2.21    2.73 158
   1  -9   1   53.52    2.91 158
   2 -12   4   17.98    2.72 158
   2  -9   1    4.40    2.74 158
   2  -7   0   50.16    3.18 158
   2   3   4   16.19    3.70 157
   3  -8   1   11.60    2.73 157
   3  -5   0   17.33    3.75 156
   3  -4   0   25.63    3.70 157
   3   4   9    7.31    3.73 156
   4  -8   2   53.02    2.82 157
   4   3  11    1.17    5.17 156
  -4  -8   7   -1.00    3.12 157
  -4  -7   6   12.65    3.22 157
  -3   3   5  148.98    3.95 157
  -3   6  10   26.52    3.21 158
  -2  -8   3   30.11    2.58 158
  -2  -4   1  352.87    4.08 158
  -2   7  12   17.96    3.14 158
  -1  -7   1   94.17    3.37 158
  -1  -4   0  498.72    4.73 159
  -1   1   1 3239.14   16.08 157
  -1   7  11    0.20    2.59 160
   0  -8   1  255.74    3.39 159
   0   7  12    7.31    3.20 157
   1 -11   3   42.58    2.79 159
   1  -7   0   50.87    3.33 159
   1   5   6  168.76    3.47 158
   1   6   9   -4.68    3.07 158
   2 -11   3   38.37    2.71 158
   2   5   8    5.69    3.20 158
   3   1   3  415.50    5.80 155
   3   3   6  185.57    4.45 157
   4  -9   3    1.73    2.64 157
   5  -8   4    5.62    3.02 157
  -5  -3   7    9.72    5.93 153
  -4  -5   5   77.14    3.53 159
  -4   5  10   20.78    3.25 159
  -4   6  13    4.45    3.50 159
  -3  -9   6   12.26    2.69 160
  -3  -8   5    1.22    2.52 160
  -3  -7   4   11.47    2.82 159
  -3   2   4  412.11    5.44 157
  -3   4   6  268.31    4.23 158
  -2 -10   5   53.38    2.91 159
  -2   5   6    4.33    3.25 159
  -2   6   8    1.55    2.99 158
  -2   7  11   -0.82    2.93 159
  -1 -11   5   19.49    2.71 160
  -1  -8   2   76.62    2.92 160
  -1   5   5   83.80    3.18 160
  -1   6   7   25.75    2.85 160
  -1   7  10    4.74    2.60 160
   0 -11   4    5.13    2.69 160
   0  -6   0  210.69    3.65 160
   0   5   5   92.91    3.23 159
   0   7  11   13.13    3.13 159
   1   4   4  131.35    3.73 159
   2  -6   0    7.20    3.13 160
   2   6  12    0.92    3.51 158
   3 -11   4    1.09    2.46 159
   3 -10   3    2.39    2.50 159
   3  -7   1   34.86    2.86 160
   3   4   8    4.99    3.57 157
   4 -10   4    3.65    2.64 158
   4  -7   2   73.88    3.24 159
   4   2   7    8.48    4.31 157
   4   3  10   -2.06    5.11 156
   5  -9   5    2.07    3.12 159
   5  -7   4   -0.89    3.00 159
   5   0   8   -2.96    8.06 154
  -5  -5   8   -0.80    5.31 156
  -5   4  12    1.59    4.14 158
  -4   3   7   49.72    4.04 158
  -4   4   8   31.13    3.39 159
  -3  -5   3    2.64    3.37 159
  -3   6   9   17.54    3.15 160
  -3   7  13    4.15    3.30 160
  -2  -6   2  250.83    3.49 160
  -2  -3   1   67.57    4.46 160
  -2  -1   1  362.48    8.98 158
  -2   7  10    0.03    2.60 161
  -1  -9   3   42.87    2.75 160
  -1  -3   0  566.40    6.37 160
  -1  -2   0  275.50    6.16 160
   0   6   7    3.88    3.14 159
   0   7  10    8.95    2.97 160
   1 -12   5    4.60    2.75 161
   1  -8   1   75.03    3.19 161
   1  -6   0  257.89    3.74 161
   1   6   8    0.73    3.11 161
   1   7  12    1.45    2.93 162
   2  -8   1  178.05    3.47 160
   2  -1   0   56.32   10.90 154
   2   4   5  344.26    4.27 160
   2   6  11   -0.94    3.38 162
   3   2   4  219.35    4.60 158
   3   5  11    1.61    3.83 161
  -5   3  10   39.04    4.31 159
  -4  -6   6   29.64    2.95 161
  -4   2   6   11.35    4.37 159
  -4   6  12    8.45    3.77 160
  -3   5   7   61.70    3.63 161
  -3   7  12   -0.13    3.22 161
  -2  -2   1  161.82    6.41 160
  -2   4   4  489.05    4.51 161
  -2   6   7  150.30    3.28 161
  -1  -6   1   -1.73    3.45 160
  -1   7   9   55.00    3.27 161
   0  -5   0  994.93    5.29 162
   0   3   2  890.11    6.43 161
   0   4   3   12.74    4.04 162
   0   7   9    3.09    2.63 163
   1 -11   4   42.89    2.83 161
   1  -9   2   28.62    2.90 161
   1   7  11    1.66    2.87 161
   2 -11   4   35.57    2.69 161
   2  -5   0  199.09    3.82 162
   2   5   7    9.54    3.49 161
   2   6  10    2.87    3.33 161
   3   0   2  129.15    6.35 154
   4  -8   3    5.85    2.68 161
   4  -6   2   37.02    3.23 161
   4   3   9    5.88    5.07 160
   5  -6   4   10.41    3.35 160
  -5   2   9   26.64    4.40 159
  -5   4  11    3.41    3.83 162
  -4  -7   7    0.07    2.95 162
  -4   5   9   -6.23    3.27 162
  -4   6  11   35.65    3.60 162
  -3  -6   4   76.86    2.86 162
  -3   7  11   -4.62    3.10 160
  -2 -10   6   10.18    2.82 162
  -2  -7   3  189.25    3.22 162
  -2   3   3   46.79    5.09 162
  -2   7   9    1.48    2.68 163
  -2   8  13    0.50    2.86 162
  -1 -11   6    4.90    2.74 163
  -1   6   6   48.72    3.06 162
  -1   8  12    2.23    2.76 162
  -1   8  13    3.88    3.13 162
   0 -11   5    3.40    2.70 163
   0  -7   1   94.07    3.68 162
   0   6   6    3.15    2.92 163
   1   5   5  213.33    3.89 162
   1   6   7   19.79    3.26 162
   1   7  10   -0.50    2.94 164
   3 -11   5    7.64    2.49 162
   3  -6   1    5.64    3.27 161
   3   3   5  137.73    4.20 161
   3   4   7   12.99    3.76 161
   3   5  10   -1.43    3.91 162
   4 -10   5   -0.85    2.66 162
   4  -9   4   18.59    2.75 162
   4  -5   2   43.16    3.37 162
   4   1   5   -0.23    4.61 158
   5  -8   5   -2.23    3.00 164
   5  -5   4    2.55    3.80 160
  -4  -4   5  200.77    4.20 162
  -3  -9   7   -0.20    2.65 162
  -3  -8   6    0.14    2.57 164
  -3  -7   5   10.49    2.56 164
  -3  -4   3   22.28    3.57 163
  -3   6   8   44.56    3.32 163
  -2  -9   5    6.98    2.72 163
  -2  -5   2   20.89    3.23 163
  -2   5   5   13.06    3.29 163
  -2   8  12    2.18    2.78 164
  -1 -10   5    7.09    2.67 164
  -1  -7   2  836.64    4.39 164
  -1   3   2  712.33    6.06 163
  -1   4   3  197.79    4.90 163
  -1   7   8   80.59    3.14 163
   0  -9   3  140.11    3.03 164
   0  -8   2  393.27    3.62 164
   0   2   110416.60   18.41 163
   0   5   4  355.20    3.79 163
   0   7   8    7.16    2.67 163
   0   8  12   -0.54    2.78 163
   1 -12   6    5.26    2.80 163
   1  -7   1  579.89    4.16 164
   1  -5   0   18.79    4.01 163
   1   3   2  662.62    6.06 163
   2  -7   1   30.24    3.45 163
   2  -4   0   13.94    4.55 163
   2   2   2   69.12    5.09 162
   2   3   3  236.16    4.27 162
   2   5   6   35.64    3.26 163
   2   6   9   -3.60    3.16 164
   3 -10   4    0.27    2.77 163
   3  -9   3    6.08    2.79 164
   3   5   9   -5.97    3.40 163
   4   0   4  384.69    7.28 156
   4   3   8    4.27    4.33 162
   5  -4   4   38.25    5.14 160
   5   1   9   -2.64    8.65 163
  -5  -4   8    0.36    5.27 161
  -3   4   5  412.68    4.65 164
  -3   7  10   -0.62    3.07 163
  -1  -8   3  174.21    3.41 164
  -1  -5   1 1567.31    5.88 164
  -1   5   4  691.24    4.62 164
  -1   8  11    0.85    3.06 164
   0  -4   0   45.59    5.55 164
   0   8  11    2.35    2.76 164
   1 -11   5   10.99    2.75 164
   1   4   3 1155.51    5.60 164
   1   7   9   -1.11    2.76 163
   2 -11   5   11.77    2.61 165
   2  -8   2   55.34    2.97 164
   2   4   4    5.05    3.26 164
   2   6   8   20.14    2.91 164
   3  -5   1   60.40    3.94 164
   4  -7   3   73.75    3.26 164
   4  -4   2    2.31    4.10 164
   4  -3   2   14.57    4.73 161
   4   2   6   19.28    4.38 161
   5  -7   5    9.32    3.38 163
  -5  -5   9   12.46    5.22 164
  -5   5  12    2.87    4.22 164
  -4  -5   6   82.94    3.40 165
  -4   6  10   22.47    3.67 164
  -3   5   6    3.46    3.23 165
  -2 -10   7    5.84    2.87 165
  -2   6   6  178.87    3.63 165
  -2   7   8   -3.89    2.98 166
  -2   8  11   -1.47    3.03 164
  -1 -11   7    5.32    2.81 166
  -1   7   7   23.23    2.83 165
  -1   8  10    2.64    2.66 166
   0 -11   6   10.05    2.76 166
   0  -6   1 1208.22    5.03 166
   0   6   5  122.32    3.29 165
   1 -10   4  118.76    3.00 165
   1  -9   3   11.42    2.87 165
   1  -8   2  178.91    3.68 165
   1  -4   0  463.32    5.63 166
   1   2   1 1151.62    7.46 165
   1   6   6   44.07    3.36 165
   2 -10   4    7.20    2.97 165
   2  -3   0  290.97    6.42 165
   2  -2   0 1179.78    9.61 164
   2   7  11    4.05    3.14 165
   3 -11   6   -0.38    2.50 165
   3  -7   2    9.83    3.12 165
   3   4   6   10.87    3.42 165
   3   5   8   34.35    3.47 165
   4   4  10    3.03    4.89 164
  -5   4  10    0.03    3.67 166
  -4  -7   8    6.61    3.11 165
  -4  -6   7   34.28    3.08 166
  -4  -3   5  108.20    4.20 164
  -4   4   7    7.05    3.58 164
  -4   5   8   30.99    3.43 165
  -4   7  12   -0.92    3.46 166
  -3  -9   8    3.23    2.77 166
  -3  -5   4   22.31    3.15 166
  -3  -3   3  142.77    4.41 166
  -3   3   4    6.98    3.96 164
  -3   6   7   26.51    3.20 166
  -3   7   9    2.78    3.08 167
  -3   8  12    0.95    3.39 166
  -2  -9   6    5.34    2.49 167
  -2  -6   3  107.07    3.28 166
  -2   8  10    2.16    3.06 166
  -1   6   5   61.54    3.54 166
  -1   8   9    5.54    2.62 167
   0  -3   0  188.47    5.24 167
   0   7   7   18.11    3.10 165
   0   8  10    4.86    3.05 166
   1   5   4   13.78    3.45 165
   1   7   8   10.49    3.16 166
   2  -6   1   38.38    3.53 166
   2   5   5  101.54    3.23 166
   2   6   7   22.02    2.96 166
   3 -10   5   38.07    2.57 167
   3  -4   1  514.73    5.21 166
   4 -10   6   -0.20    2.96 164
   4  -9   5    4.41    2.74 166
   4  -8   4    4.74    2.87 166
   4   3   7    4.53    3.73 166
   5  -8   6    0.27    3.37 166
   5   0   7   29.58    7.88 160
  -5   0   8   17.01    7.15 156
  -5   3   9   13.07    4.33 165
  -5   5  11    0.01    3.67 167
  -4   3   6   51.28    4.22 165
  -4   6   9   -3.38    3.00 166
  -4   7  11    4.56    3.35 167
  -3  -8   7    4.69    2.64 167
  -3   8  11    3.73    3.19 166
  -2  -7   4   50.39    3.03 167
  -2  -4   2   47.80    3.74 167
  -2   2   2   42.79    6.46 166
  -2   5   4   96.01    3.28 167
  -2   7   7    4.79    3.05 167
  -2   8   9   15.28    2.81 168
  -1 -10   6    7.54    3.06 167
  -1  -6   2  427.76    4.08 167
  -1  -4   1   11.89    4.47 166
   0 -10   5    9.82    3.08 167
   0  -9   4   80.66    2.96 167
   0  -8   3  297.97    3.50 168
   0  -7   2  490.64    4.26 168
   0   8   9    3.33    2.72 167
   1 -11   6   21.40    2.83 167
   1  -6   1   29.90    3.76 166
   1   6   5  248.73    3.73 167
   1   8  11   -0.22    3.37 168
   2 -11   6   -2.22    2.62 168
   2   7  10   -2.24    3.36 167
   3  -9   4    0.27    2.78 168
   3   2   3   24.97    4.17 165
   3   3   4   15.49    3.48 166
   3   5   7   32.49    3.36 167
   3   6  10   -2.85    3.72 168
   4  -6   3   65.43    3.56 167
   4   4   9    4.65    4.46 166
   5  -6   5    0.69    3.58 166
   5   1   8    0.64    7.51 166
  -5   1   8   70.95    6.00 162
  -3  -7   6   77.52    2.74 168
  -3  -6   5  390.07    3.67 168
  -3   7   8    5.62    2.77 168
  -2 -10   8   -0.37    3.02 169
  -2   4   3   77.14    4.08 168
  -2   6   5    6.26    3.03 168
  -1 -11   8    0.60    2.98 168
  -1  -8   4   32.75    2.90 168
  -1  -7   3  481.35    3.96 168
  -1   2   1 3433.04   12.29 168
  -1   7   6   -1.55    2.85 169
  -1   8   8    9.98    2.77 168
  -1   9  11    1.53    2.78 168
   0 -11   7    1.19    2.83 169
   0  -2   0  563.34    8.81 169
   0   4   2   20.00    4.56 168
   0   5   3 1607.76    5.71 168
   0   7   6   10.62    2.92 168
   0   8   8   11.97    2.39 169
   1 -10   5   90.24    2.99 169
   1  -7   2  127.19    3.46 168
   1  -3   0    1.36    5.58 168
   1   7   7   13.43    3.20 168
   1   8  10    2.44    2.87 167
   2 -10   5   15.35    2.68 168
   2  -7   2    3.56    3.40 168
   2   1   1  478.82    8.12 165
   2   7   9    0.24    2.91 168
   3 -11   7    3.59    2.81 168
   3  -6   2  120.54    3.56 168
   3   4   5    6.70    3.09 168
  -5  -3   8   61.23    5.67 166
  -4   7  10    1.80    3.26 168
  -3  -9   9    1.98    2.94 170
  -3   5   5   30.29    3.36 169
  -3   8  10    0.84    3.11 168
  -2   8   8   33.36    2.89 169
  -2   9  11    1.17    2.88 170
  -1   4   2  395.33    5.29 170
  -1   5   3  261.43    4.35 169
  -1   6   4   42.44    3.32 169
   0  -5   1   25.86    4.36 167
   0   6   4   29.36    3.23 169
   1  -8   3   62.31    3.14 169
   1   8   9   -1.07    2.85 170
   2  -8   3   13.92    3.17 168
   2  -5   1   27.07    3.83 169
   2   4   3    9.25    3.44 170
   2   6   6    8.78    3.16 169
   3 -10   6    1.48    2.47 170
   3  -3   1   -1.72    4.82 168
   3   6   9    4.29    3.47 168
   4 -10   7    4.99    3.02 169
   4  -9   6   -0.39    2.70 169
   4  -8   5   10.15    2.65 169
   4  -7   4   -4.25    3.05 169
   4   2   5   12.75    3.82 167
   4   4   8    6.72    4.20 169
   5  -8   7    4.15    3.28 168
   5  -7   6    3.17    3.38 170
  -5   5  10    4.55    3.47 169
  -4  -7   9   -1.62    3.25 169
  -4  -4   6   20.83    3.64 169
  -4   5   7    1.23    3.27 171
  -4   6   8   20.67    3.14 170
  -3   6   6    5.95    3.21 170
  -3   8   9   -0.57    2.88 171
  -2  -9   7   31.40    3.01 170
  -2  -5   3   77.15    3.38 170
  -2   7   6    2.60    2.85 170
  -2   9  10    1.16    2.74 169
  -1 -10   7   22.04    3.21 170
  -1   8   7   -1.00    2.74 170
  -1   9  10    6.11    2.80 170
   0 -10   6   34.96    2.90 170
   0  -1   0   -1.02   17.69 171
   0   3   1 1469.72    7.25 170
   0   8   7   10.63    2.80 171
   0   9  10    2.32    2.81 171
   1 -11   7   23.59    3.19 170
   1  -5   1    0.28    3.99 171
   1  -2   0  440.26    7.28 171
   1   4   2 1470.14    6.35 170
   1   5   3  134.56    3.78 170
   1   7   6    2.43    2.85 170
   2 -11   7    4.93    3.00 170
   2   3   2  145.46    4.36 169
   2   5   4   39.81    3.39 170
   2   7   8   -2.93    3.17 170
   3  -9   5   -2.59    2.45 171
   3  -8   4   75.74    2.75 171
   3  -7   3    6.37    3.05 171
   3  -2   1   15.03    5.95 167
   3   5   6   -0.10    3.05 171
   4  -5   3    0.86    3.77 169
   4   3   6    0.87    3.70 168
   5  -5   5    3.01    4.07 168
  -5  -5  10    7.38    5.55 170
  -5  -4   9    1.74    5.37 168
  -5   2   8   26.58    4.93 167
  -5   4   9    1.75    4.02 170
  -5   6  11    0.44    3.47 170
  -4  -6   8    4.20    3.30 170
  -4  -5   7   -2.80    3.27 172
  -4   4   6   47.36    3.86 170
  -3  -8   8   10.83    2.81 171
  -3  -4   4  246.94    4.11 171
  -3  -2   3  102.92    4.97 169
  -3   4   4    0.31    3.75 171
  -3   7   7   47.31    3.35 171
  -2 -10   9    4.30    3.16 170
  -2  -8   6  226.10    3.31 171
  -2  -7   5  249.70    3.12 172
  -2  -6   4   28.83    3.13 171
  -2  -3   2  242.23    4.88 171
  -1  -9   6  129.60    3.06 172
  -1  -5   2   69.09    3.83 170
  -1  -3   1  114.78    5.71 171
  -1   7   5   65.39    3.20 171
  -1   9   9    3.44    2.77 172
   0 -11   8    9.63    2.94 171
   0  -9   5   88.90    3.05 172
   0  -6   2  128.92    3.63 171
   0   7   5  120.80    3.67 171
   1 -10   6    1.39    2.81 172
   1   6   4   33.39    3.11 171
   1   8   8    1.96    2.82 172
   2 -10   6    1.37    2.61 171
   3  -5   2  101.31    3.73 172
   3   6   8    4.15    3.37 172
  -4  -2   5   -2.13    4.92 169
  -4   7   9    5.01    3.12 172
  -4   8  11    1.23    3.42 171
  -3  -7   7   61.11    2.79 173
  -3   1   3    2.18    7.01 166
  -2   3   2    8.62    5.69 171
  -2   6   4   99.56    3.39 172
  -2   8   7   27.71    3.19 171
  -2   9   9    2.73    2.77 173
  -1  -8   5  106.33    3.08 173
  -1  -6   3   57.39    3.22 172
   0  -7   3   88.23    3.34 172
   0   9   9   -4.39    2.75 173
   1 -11   8    3.38    2.87 172
   1   3   1  700.48    6.82 172
   2 -11   8    6.87    2.71 172
   2  -9   5  142.55    3.06 173
   2  -6   2  218.14    3.87 173
   2   6   5   14.42    3.25 171
   2   7   7   28.32    3.31 171
   3 -10   7    1.24    2.47 172
   3   1   2   21.39    4.93 168
   4  -9   7    4.40    2.76 173
   4  -6   4   -0.16    3.10 173
   4   1   4   22.99    4.77 168
   4   4   7   20.22    3.92 171
   5  -8   8    3.92    3.17 172
   5  -6   6    1.71    3.45 172
  -3  -6   6  193.00    3.46 173
  -3  -5   5   51.65    3.23 173
  -3   8   8   -0.78    3.12 172
  -3   9  10   -4.58    2.94 174
  -2  -9   8   24.24    3.12 173
  -2   5   3   -7.29    3.68 174
  -2   7   5   75.74    3.48 173
  -1 -10   8    7.92    3.29 173
  -1  -7   4  282.14    3.70 173
  -1   8   6   12.91    3.21 173
  -1   9   8    2.64    2.75 173
   0 -11   9   -0.34    3.06 173
   0 -10   7   92.27    3.17 173
   0  -4   1  112.84    5.84 173
   0   5   2  269.19    4.33 173
   0   6   3   56.29    3.47 173
   0   8   6    4.72    2.78 173
   1  -8   4  324.23    3.53 174
   1  -6   2    6.43    3.68 174
   1   7   5   -4.72    3.30 172
   1   8   7   22.41    3.33 173
   2  -8   4    2.71    2.78 172
   2  -7   3   14.36    3.38 174
   2  -4   1    4.96    4.45 174
   2   8   9    0.70    3.45 173
   3   4   4   22.52    3.43 172
   3   6   7   39.94    3.51 173
   4  -8   6    6.30    2.73 173
   4  -7   5   33.96    2.80 173
   4  -4   3    5.26    3.87 171
   5  -7   7    1.63    3.54 172
   5  -4   5    0.77    4.79 170
  -5   3   8   -0.93    4.15 172
  -4  -7  10   71.01    3.91 173
  -4   6   7    7.29    3.30 173
  -4   8  10   -1.97    3.32 174
  -3  -8   9    2.47    2.88 174
  -3   6   5   -0.03    3.28 173
  -3   7   6   86.16    3.55 174
  -2 -10  10    1.80    3.47 175
  -2   9   8   -1.20    2.79 173
  -1   3   1 1969.28    8.75 174
  -1   6   3  715.25    4.87 174
  -1   7   4   -0.43    3.16 176
   0  -9   6   37.34    3.07 175
   0   7   4  177.92    3.51 174
   0   9   8    3.80    3.07 173
   1 -10   7   14.78    2.79 175
   1  -7   3   17.66    3.61 174
   1   9   9   -1.05    3.06 175
   2 -11   9    8.95    2.81 174
   2 -10   7    1.05    2.63 175
   2   7   6   15.83    3.23 174
   3  -9   6    0.89    2.75 175
   3  -8   5   13.05    2.69 175
   3  -6   3  127.85    3.60 174
   3   3   3   20.88    3.79 173
   3   5   5   18.51    3.41 174
   5   1   7   -1.72    6.89 174
   5   2   8    2.89    7.33 173
  -5  -2   8   -0.69    6.17 171
  -5   5   9   11.72    3.92 172
  -5   6  10    4.67    3.91 174
  -4  -6   9   24.29    3.38 175
  -4   2   5   96.67    5.59 170
  -4   5   6   16.90    3.63 174
  -4   7   8    5.19    3.41 173
  -3   2   3  248.65    6.21 171
  -3   5   4  176.09    4.16 175
  -3   9   9    1.00    3.26 175
  -2  -8   7  102.47    3.34 175
  -2  -4   3  490.30    4.33 175
  -2   8   6    9.40    3.18 175
  -1 -10   9    9.44    3.13 176
  -1  -9   7  133.71    3.60 175
  -1   5   2  158.99    4.52 175
  -1   9   7    6.29    2.77 175
   0 -11  10   32.14    3.50 176
   0 -10   8    7.95    3.02 176
   0   4   1   18.28    5.06 175
   1 -11   9    5.54    3.34 176
   1  -4   1  129.49    5.70 176
   1  -1   0 9849.46   31.50 174
   1   5   2   -4.57    3.72 176
   1   6   3   79.18    3.71 175
   1   8   6   57.22    3.52 175
   2   2   1 1710.13    9.03 173
   2   5   3   65.01    3.53 175
   2   8   8    3.19    3.33 176
   3 -10   8   -2.00    2.83 177
   3  -7   4   14.96    3.07 175
   4  -9   8   -1.38    2.82 175
   4   5   8    2.50    4.68 174
  -4  -3   6   -2.53    3.93 175
  -4   1   5  230.19    7.56 165
  -4   8   9    1.12    3.27 177
  -3  -7   8    1.82    2.71 174
  -3   8   7    0.05    3.15 176
  -2  -9   9    5.87    3.17 176
  -2  -7   6  249.20    3.62 176
  -2   4   2  466.94    5.16 176
  -2   9   7    6.12    2.79 176
  -1  -8   6  118.04    3.20 177
  -1  -4   2  116.19    4.71 177
  -1  -2   1  227.30    5.96 177
  -1   8   5   51.49    3.45 176
  -1  10   9    0.03    2.88 177
   0  -5   2   -7.11    4.37 175
   0   8   5   10.28    3.25 176
   0   9   7   27.85    3.44 176
   1  -9   6   15.49    2.90 177
   1   7   4   18.48    3.41 176
   1   9   8   -1.52    3.30 176
   2  -9   6    3.07    3.06 177
   2  -5   2    9.08    3.79 176
   2   4   2   13.52    3.99 175
   2   6   4    0.89    3.53 176
   3  -4   2  258.57    4.77 176
   3   6   6   12.78    3.52 175
   3   7   8    0.72    3.55 177
   4   3   5    8.91    3.93 174
   4   4   6    5.09    3.92 174
   5  -5   6    0.50    3.77 172
   5  -3   5   16.58    6.14 172
  -5  -4  10    4.29    5.67 175
  -5  -3   9   11.00    5.91 174
  -5   4   8    0.92    4.03 175
  -4  -7  11    2.65    3.87 176
  -4  -5   8   -6.41    3.40 176
  -4  -4   7   23.56    3.65 176
  -4   3   5   19.49    4.57 174
  -3  -3   4  706.03    5.56 176
  -3   3   3  592.79    6.12 175
  -3   9   8    0.09    2.93 176
  -2  -6   5  254.82    3.58 177
  -2  -5   4  423.34    4.24 177
  -2  -2   2  922.22    7.70 177
  -2   6   3   70.62    3.89 177
  -2   7   4   -2.84    3.46 176
  -2   8   5   23.47    2.98 177
  -2  10   9   -0.01    3.23 176
  -1   9   6    0.14    2.83 178
   0  -7   4  136.21    3.78 177
   0  -6   3   57.10    3.88 177
   0   1   0   -0.66    4.92 177
   1 -11  10   -1.41    3.09 177
   1 -10   8    2.64    2.87 178
   1  -8   5  528.57    4.01 178
   1   4   1  174.84    4.84 177
   1   9   7   -0.85    2.91 177
   2 -10   8   19.63    3.06 177
   2  -8   5   16.30    3.13 178
   2   7   5   18.91    3.32 177
   2   8   7    3.32    3.27 177
   3 -10   9    3.48    2.62 177
   3  -9   7    6.21    2.74 177
   3   2   2   71.33    4.70 175
   4  -8   7    3.89    3.02 177
   4  -5   4  105.55    3.85 177
   4   2   4    0.67    4.25 175
   4   5   7   13.40    4.10 177
   5  -7   8    2.23    3.63 176
   5  -6   7    1.90    3.57 175
   0  -9  -9    0.16    4.28   3
   0   0   0    0.00    0.00   0
;
_shelx_hkl_checksum     44838
_shelx_res_file
;
TITL JP-L2-8-2   IPDS2  RT
    G:\0000_work\JPL282.res
    created by SHELXL-2018/3 at 18:27:28 on 20-Nov-2020
CELL  0.71073  4.94240  8.99300 14.19000 96.96000 97.14000 100.72000
ZERR 1  0.00170  0.00300  0.00600  0.03000  0.03000  0.03000
LATT 1
SFAC C H N O S
UNIT 20 28 2 8 4
SIZE 0.05 0.5 0.5
PLAN 100
FMAP 2
L.S. 12
EADP C8 C8B
EADP C9 C9B
EADP C10 C10B
EADP O3 O3B
EADP O4 O4B
DFIX 1.22 0.02 C10 O3 C10B O3B
DFIX 1.26 0.02 C10 O4 C10B O4B
DFIX 1.51 0.02 C8B C9B
DFIX 1.49 0.02 C9B C10B
OMIT 0 52
BOND $H
CONF
ACTA
HTAB
EQIV $2 X, Y, Z+1
HTAB O2 O3_$2
HTAB O2 O3B_$2
EQIV $3 X, Y, Z-1
HTAB O4 O1_$3
HTAB O4B O1_$3
REM COLOURLESS PLATE
WGHT    0.104900    0.424100
FVAR       1.12957   0.82130
S1    5    0.788561    0.289193    0.715121    11.00000    0.05458    0.04617 =
         0.07623    0.02046    0.01581    0.00412
S2    5    0.622719    0.075676    0.397241    11.00000    0.08676    0.03294 =
         0.08341    0.01187    0.02932   -0.00474
N1    3    1.211387    0.510961    0.575374    11.00000    0.04534    0.03215 =
         0.07536    0.01460    0.01411    0.00741
C1    1    0.996494    0.390777    0.556641    11.00000    0.04767    0.02589 =
         0.07127    0.01597    0.01717    0.00806
C2    1    0.785155    0.379644    0.482087    11.00000    0.04511    0.02915 =
         0.06981    0.01524    0.01708    0.00542
C3    1    1.002048    0.270705    0.621449    11.00000    0.05138    0.03495 =
         0.08003    0.02205    0.01502    0.00968
AFIX  23
H3A   2    1.192760    0.277226    0.650755    11.00000   -1.20000
H3B   2    0.937959    0.170470    0.583113    11.00000   -1.20000
AFIX   0
C4    1    0.997082    0.456025    0.791613    11.00000    0.07331    0.04251 =
         0.08346    0.02211    0.02610    0.00943
AFIX  23
H4A   2    1.087916    0.524956    0.752231    11.00000   -1.20000
H4B   2    0.876729    0.509027    0.826037    11.00000   -1.20000
AFIX   0
C5    1    1.217714    0.415799    0.863807    11.00000    0.06343    0.06113 =
         0.07741    0.01708    0.01454   -0.00102
AFIX  23
H5A   2    1.332589    0.358948    0.829232    11.00000   -1.20000
H5B   2    1.337009    0.509683    0.898069    11.00000   -1.20000
AFIX   0
C6    1    1.098423    0.323837    0.934509    11.00000    0.06419    0.06592 =
         0.08993    0.03292    0.01303    0.00251
O1    4    0.853236    0.315754    0.947327    11.00000    0.07914    0.08605 =
         0.09331    0.03369    0.02920    0.01895
O2    4    1.263021    0.260346    0.982631    11.00000    0.08490    0.18980 =
         0.16226    0.12179    0.03111    0.03095
AFIX 147
H2O    2    1.173990    0.186783    1.001978    11.00000   -1.50000
AFIX   0
C7    1    0.540990    0.246834    0.457156    11.00000    0.05057    0.04185 =
         0.07285    0.01552    0.01227   -0.00325
AFIX  23
H7A   2    0.394220    0.276430    0.416093    11.00000   -1.20000
H7B   2    0.470023    0.224151    0.515671    11.00000   -1.20000
PART 1
AFIX   0
C8    1    0.692615    0.149378    0.287158    21.00000    0.07767    0.03387 =
         0.07445    0.01682    0.02332    0.01009
AFIX  23
H8A   2    0.530565    0.183752    0.258819    21.00000   -1.20000
H8B   2    0.847467    0.236521    0.301719    21.00000   -1.20000
AFIX   0
C9    1    0.760674    0.029248    0.217300    21.00000    0.08372    0.04023 =
         0.07937    0.02223    0.02595    0.01065
AFIX  23
H9A   2    0.597449   -0.051856    0.196091    21.00000   -1.20000
H9B   2    0.906849   -0.014697    0.248293    21.00000   -1.20000
AFIX   0
C10   1    0.854558    0.096321    0.132510    21.00000    0.06761    0.04775 =
         0.07996    0.01995    0.02429    0.01854
O3    4    1.088074    0.089998    0.112673    21.00000    0.09638    0.19405 =
         0.14516    0.11252    0.05181    0.05202
O4    4    0.697378    0.159799    0.085765    21.00000    0.13216    0.13988 =
         0.13073    0.08975    0.06672    0.08691
AFIX 147
H4O   2    0.785351    0.212989    0.052298    21.00000   -1.50000
PART 2
AFIX   0
C8B   1    0.833690    0.112467    0.306209   -21.00000    0.07767    0.03387 =
         0.07445    0.01682    0.02332    0.01009
AFIX  23
H8B1  2    0.957385    0.212176    0.321614   -21.00000   -1.20000
H8B2  2    0.941870    0.034250    0.294752   -21.00000   -1.20000
AFIX   0
C9B   1    0.609040    0.106313    0.221873   -21.00000    0.08372    0.04023 =
         0.07937    0.02223    0.02595    0.01065
AFIX  23
H9B1  2    0.490282    0.005115    0.207464   -21.00000   -1.20000
H9B2  2    0.494650    0.179949    0.237286   -21.00000   -1.20000
AFIX   0
C10B  1    0.748150    0.143012    0.136599   -21.00000    0.06761    0.04775 =
         0.07996    0.01995    0.02429    0.01854
O3B   4    0.998242    0.187858    0.136904   -21.00000    0.09638    0.19405 =
         0.14516    0.11252    0.05181    0.05202
O4B   4    0.575915    0.175979    0.072819   -21.00000    0.13216    0.13988 =
         0.13073    0.08975    0.06672    0.08691
AFIX 147
H4OB  2    0.660348    0.228397    0.038152   -21.00000   -1.50000
AFIX   0
HKLF 4
REM  JP-L2-8-2   IPDS2  RT
REM wR2 = 0.2078, GooF = S = 1.053, Restrained GooF = 1.052 for all data
REM R1 = 0.0711 for 1537 Fo > 4sig(Fo) and 0.0998 for all 2201 data
REM 173 parameters refined using 6 restraints
END
WGHT      0.1047      0.4282
REM Instructions for potential hydrogen bonds
HTAB C3 S2
HTAB C4 N1
EQIV $1 -x+2, -y+1, -z+1
HTAB C4 O3B_$1
HTAB O2 O3_$2
HTAB O2 O3B_$2
HTAB C7 S1
HTAB O4 O1_$3
HTAB O4 O2_$3
HTAB O4B O1_$3
REM Highest difference peak  0.469,  deepest hole -0.388,  1-sigma level  0.075
Q1    1   0.9354 -0.0129  0.0786  11.00000  0.05    0.47
Q2    1   1.1003  0.1536  0.9247  11.00000  0.05    0.46
Q3    1   0.8235  0.0579  0.4236  11.00000  0.05    0.25
Q4    1   0.7374  0.0626  0.4486  11.00000  0.05    0.24
Q5    1   0.8310  0.4882  0.7195  11.00000  0.05    0.23
Q6    1   0.9158  0.2395  0.7979  11.00000  0.05    0.23
Q7    1   0.5714  0.2443  0.4056  11.00000  0.05    0.22
Q8    1   1.0719  0.4448  1.0049  11.00000  0.05    0.21
Q9    1   0.8430  0.1803  0.4553  11.00000  0.05    0.21
Q10   1   0.6514  0.4265  0.7361  11.00000  0.05    0.21
Q11   1   1.1830  0.3543  1.0046  11.00000  0.05    0.20
Q12   1   0.7823  0.4033  0.6416  11.00000  0.05    0.19
Q13   1   1.2414  0.5302  0.6200  11.00000  0.05    0.19
Q14   1   0.3873  0.2580  0.4392  11.00000  0.05    0.19
Q15   1   0.3206  0.0832  0.3851  11.00000  0.05    0.19
Q16   1   0.5856  0.4555  0.7520  11.00000  0.05    0.18
Q17   1   1.1510  0.3467  0.7920  11.00000  0.05    0.18
Q18   1   0.6498  0.3111  0.8582  11.00000  0.05    0.18
Q19   1   0.9174  0.1937  0.6212  11.00000  0.05    0.17
Q20   1   0.5800  0.2872  0.1001  11.00000  0.05    0.17
Q21   1   0.7188  0.2770  0.6466  11.00000  0.05    0.17
Q22   1   0.6854 -0.0378  0.3250  11.00000  0.05    0.17
Q23   1   0.3427  0.0168  0.1872  11.00000  0.05    0.17
Q24   1   0.9006  0.5535  0.5907  11.00000  0.05    0.16
Q25   1   0.5152  0.1988  0.6777  11.00000  0.05    0.16
Q26   1   1.3176  0.6415  0.8922  11.00000  0.05    0.16
Q27   1   0.8707  0.4019  0.3369  11.00000  0.05    0.16
Q28   1   0.4898  0.2150  0.2566  11.00000  0.05    0.16
Q29   1   0.7331  0.4253  1.0003  11.00000  0.05    0.16
Q30   1   0.4677  0.2119  0.0797  11.00000  0.05    0.16
Q31   1   0.7194  0.4045  0.7778  11.00000  0.05    0.16
Q32   1   1.4031  0.4990  0.9798  11.00000  0.05    0.16
Q33   1   0.6084  0.1782  0.3229  11.00000  0.05    0.16
Q34   1   0.3723  0.0999  0.1634  11.00000  0.05    0.16
Q35   1   1.1807  0.6131  0.6870  11.00000  0.05    0.16
Q36   1   1.2410  0.4798  0.5729  11.00000  0.05    0.15
Q37   1   1.2764  0.5344  0.7249  11.00000  0.05    0.15
Q38   1   0.8360  0.4376  0.9636  11.00000  0.05    0.15
Q39   1   0.6715  0.3576  0.6297  11.00000  0.05    0.15
Q40   1   0.2849  0.0770  0.2607  11.00000  0.05    0.15
Q41   1   0.5917  0.3722  0.9333  11.00000  0.05    0.15
Q42   1   1.4650  0.5645  0.7329  11.00000  0.05    0.15
Q43   1   1.1404  0.0679  0.1355  11.00000  0.05    0.15
Q44   1   0.9972  0.2183  0.7423  11.00000  0.05    0.15
Q45   1   1.4689  0.4938  0.9457  11.00000  0.05    0.15
Q46   1   0.5991 -0.0549  0.4418  11.00000  0.05    0.15
Q47   1   0.4904  0.3239  0.7183  11.00000  0.05    0.15
Q48   1   0.6049  0.4754  0.6614  11.00000  0.05    0.14
Q49   1   1.2057  0.1810  0.3065  11.00000  0.05    0.14
Q50   1   0.2112  0.2874  0.3548  11.00000  0.05    0.14
Q51   1   1.2550  0.0085  0.0592  11.00000  0.05    0.14
Q52   1   0.9204  0.1808  0.3031  11.00000  0.05    0.14
Q53   1   0.5545  0.3135  0.9599  11.00000  0.05    0.14
Q54   1   1.2826  0.0219  0.3189  11.00000  0.05    0.14
Q55   1   0.7294  0.3950  0.4967  11.00000  0.05    0.14
Q56   1   0.6003  0.1143  0.4020  11.00000  0.05    0.14
Q57   1   0.8485  0.3970  0.5392  11.00000  0.05    0.14
Q58   1   0.5777  0.3303  0.0409  11.00000  0.05    0.14
Q59   1   0.3252  0.1253  0.2248  11.00000  0.05    0.14
Q60   1   0.6001  0.1544  0.6473  11.00000  0.05    0.14
Q61   1   0.1442  0.3571  0.4394  11.00000  0.05    0.14
Q62   1   0.7411  0.0906  0.7021  11.00000  0.05    0.14
Q63   1   0.9881 -0.0003  0.3008  11.00000  0.05    0.14
Q64   1   0.4557  0.2034  0.5872  11.00000  0.05    0.14
Q65   1   0.7743  0.1660  0.7585  11.00000  0.05    0.13
Q66   1   0.3614 -0.0107  0.3579  11.00000  0.05    0.13
Q67   1   0.4130 -0.0036  0.3785  11.00000  0.05    0.13
Q68   1   1.1606  0.0543  0.1870  11.00000  0.05    0.13
Q69   1   1.2175  0.5533  0.9392  11.00000  0.05    0.13
Q70   1   0.9148  0.3757  0.5003  11.00000  0.05    0.13
Q71   1   1.1077  0.4877  0.6639  11.00000  0.05    0.13
Q72   1   1.3569  0.2446  0.7044  11.00000  0.05    0.13
Q73   1   1.2213 -0.0545  0.2876  11.00000  0.05    0.13
Q74   1   0.9205  0.2843  0.3529  11.00000  0.05    0.13
Q75   1   1.0872  0.1266  0.4183  11.00000  0.05    0.13
Q76   1   0.7796 -0.0576  0.2183  11.00000  0.05    0.13
Q77   1   0.7096  0.2174  0.1618  11.00000  0.05    0.13
Q78   1   0.9941 -0.1236  0.2183  11.00000  0.05    0.13
Q79   1   0.9435  0.3789  0.8002  11.00000  0.05    0.12
Q80   1   1.0238  0.2824  0.4748  11.00000  0.05    0.12
Q81   1   0.5536  0.2011  0.4578  11.00000  0.05    0.12
Q82   1   0.4030  0.3142  0.1438  11.00000  0.05    0.12
Q83   1   1.0547  0.3488  0.8531  11.00000  0.05    0.12
Q84   1   0.3857  0.2965  0.2174  11.00000  0.05    0.12
Q85   1   0.7181  0.6168  0.7515  11.00000  0.05    0.12
Q86   1   1.3467  0.1405  0.6328  11.00000  0.05    0.12
Q87   1   1.3098  0.0947  1.0101  11.00000  0.05    0.12
Q88   1   0.6276  0.2279 -0.0064  11.00000  0.05    0.12
Q89   1   1.0202  0.1717  0.5296  11.00000  0.05    0.12
Q90   1   0.5041  0.1890  0.1948  11.00000  0.05    0.12
Q91   1   0.9266 -0.0087  0.5788  11.00000  0.05    0.12
Q92   1   0.7730  0.0094  0.5200  11.00000  0.05    0.11
Q93   1   0.5073 -0.0371  0.1821  11.00000  0.05    0.11
Q94   1   0.6257  0.1458  0.5567  11.00000  0.05    0.11
Q95   1   0.7239  0.2735  0.2193  11.00000  0.05    0.11
Q96   1   1.3326  0.2765  0.8002  11.00000  0.05    0.11
Q97   1   0.7953  0.2148  0.8742  11.00000  0.05    0.11
Q98   1   0.3230  0.2278  0.1804  11.00000  0.05    0.11
Q99   1   1.1467  0.0647  0.2539  11.00000  0.05    0.11
Q100  1   1.0412  0.3546  0.5531  11.00000  0.05    0.11
;
_shelx_res_checksum     27304
data_KH3L1
_audit_creation_method     'SHELXL-2018/3'
_chemical_name_systematic
;\
Poly[(\m-3-{[(3,5,6-tris{[(2-carboxyethyl)sulfanyl]methyl}pyrazin-2-yl)\
methyl]sulfanyl}propanoato)potassium]
;
_chemical_name_common     ?
_chemical_formula_moiety     'K +, C20 H27 N2 O8 S4 -'
_chemical_formula_sum     'C20 H27 K N2 O8 S4'
_chemical_formula_iupac     '[K (C20 H27 N2 O8 S4)]'
_chemical_formula_weight     590.77
_chemical_melting_point     ?
_space_group_crystal_system     monoclinic
_space_group_name_H-M_alt     'C 2/c'
_space_group_name_Hall     '-C 2yc'
loop_
    _space_group_symop_operation_xyz
    'x, y, z'
    '-x, y, -z+1/2'
    'x+1/2, y+1/2, z'
    '-x+1/2, y+1/2, -z+1/2'
    '-x, -y, -z'
    'x, -y, z-1/2'
    '-x+1/2, -y+1/2, -z'
    'x+1/2, -y+1/2, z-1/2'
_cell_length_a     30.080(4)
_cell_length_b     8.4716(10)
_cell_length_c     9.5908(12)
_cell_angle_alpha     90
_cell_angle_beta     94.717(11)
_cell_angle_gamma     90
_cell_volume     2435.7(6)
_cell_formula_units_Z     4
_cell_measurement_reflns_used     7965
_cell_measurement_theta_min     1.35
_cell_measurement_theta_max     24.98
_cell_measurement_temperature     153(2)
_exptl_crystal_description     plate
_exptl_crystal_colour     colourless
_exptl_crystal_size_max     0.500
_exptl_crystal_size_mid     0.500
_exptl_crystal_size_min     0.100
_exptl_crystal_density_diffrn     1.611
_exptl_crystal_density_meas     ?
_exptl_crystal_density_method     ?
_exptl_crystal_F_000     1232
_exptl_absorpt_coefficient_mu     0.612
_exptl_absorpt_correction_type     multi-scan
_exptl_absorpt_process_details
;
(MULABS; Spek, 2020)
;
_exptl_absorpt_correction_T_min     0.6395
_exptl_absorpt_correction_T_max     1.0000
_diffrn_ambient_temperature     153(2)
_diffrn_source     'sealed X-ray tube, 12 x 0.4 mm long-fine focus'
_diffrn_radiation_type     MoK\a
_diffrn_radiation_wavelength     0.71073
_diffrn_radiation_source     'fine-focus sealed tube'
_diffrn_radiation_monochromator     'plane graphite'
_diffrn_measurement_device_type     'STOE IPDS 2'
_diffrn_measurement_device     '2-circle goniometer'
_diffrn_measurement_method     '\f + \w scans'
_diffrn_detector     'image plate (34 cm diameter)'
_diffrn_detector_area_resol_mean     ?
_diffrn_reflns_number     10309
_diffrn_reflns_av_R_equivalents     0.0641
_diffrn_reflns_av_unetI/netI     0.0368
_diffrn_reflns_theta_min     2.498
_diffrn_reflns_theta_max     24.810
_diffrn_reflns_theta_full     24.810
_diffrn_measured_fraction_theta_max     0.993
_diffrn_measured_fraction_theta_full     0.993
_diffrn_reflns_limit_h_min     -35
_diffrn_reflns_limit_h_max     35
_diffrn_reflns_limit_k_min     -9
_diffrn_reflns_limit_k_max     9
_diffrn_reflns_limit_l_min     -11
_diffrn_reflns_limit_l_max     11
_refine_special_details     ?
_reflns_number_total     2084
_reflns_number_gt     1646
_reflns_threshold_expression     'I > 2\s(I)'
_refine_ls_structure_factor_coef     Fsqd
_refine_ls_matrix_type     full
_refine_ls_R_factor_all     0.0543
_refine_ls_R_factor_gt     0.0390
_refine_ls_wR_factor_gt     0.0977
_refine_ls_wR_factor_ref     0.1062
_refine_ls_goodness_of_fit_ref     1.018
_refine_ls_restrained_S_all     1.018
_refine_ls_number_reflns     2084
_refine_ls_number_parameters     165
_refine_ls_number_restraints     0
_refine_ls_hydrogen_treatment     mixed
_refine_ls_weighting_scheme     calc
_refine_ls_weighting_details
              'w=1/[\s^2^(Fo^2^)+(0.0648P)^2^+1.5958P] where P=(Fo^2^+2Fc^2^)/3'
_atom_sites_solution_hydrogens     mixed
_atom_sites_solution_primary     direct
_atom_sites_solution_secondary     difmap
_refine_ls_shift/su_max     0.002
_refine_ls_shift/su_mean     0.000
_refine_diff_density_max     0.258
_refine_diff_density_min     -0.363
_refine_ls_extinction_method     none
_refine_ls_extinction_coef     .
loop_
    _atom_type_symbol
    _atom_type_description
    _atom_type_scat_dispersion_real
    _atom_type_scat_dispersion_imag
    _atom_type_scat_source
    'C' 'C' 0.0033 0.0016
                         'International Tables Vol C Tables 4.2.6.8 and 6.1.1.4'
    'H' 'H' 0.0000 0.0000
                         'International Tables Vol C Tables 4.2.6.8 and 6.1.1.4'
    'K' 'K' 0.2009 0.2494
                         'International Tables Vol C Tables 4.2.6.8 and 6.1.1.4'
    'N' 'N' 0.0061 0.0033
                         'International Tables Vol C Tables 4.2.6.8 and 6.1.1.4'
    'O' 'O' 0.0106 0.0060
                         'International Tables Vol C Tables 4.2.6.8 and 6.1.1.4'
    'S' 'S' 0.1246 0.1234
                         'International Tables Vol C Tables 4.2.6.8 and 6.1.1.4'
_computing_data_collection
;
X-Area (Stoe & Cie, 2002)
;
_computing_cell_refinement
;
X-Area (Stoe & Cie, 2002)
;
_computing_data_reduction
;
X-RED32 (Stoe & Cie, 2002)
;
_computing_structure_solution
;
SHELXS-97 (Sheldrick, 2008)
;
_computing_structure_refinement
;
SHELXL-2018/3 (Sheldrick, 2015)
;
_computing_molecular_graphics
;
PLATON (Spek, 2020) and Mercury (Macrae <i>et al.</i>,  2020)
;
_computing_publication_material
;
SHELXL-2018/3 (Sheldrick, 2015), PLATON (Spek, 2020) and
publcif (Westrip, 2010)
;
loop_
    _atom_site_type_symbol
    _atom_site_label
    _atom_site_fract_x
    _atom_site_fract_y
    _atom_site_fract_z
    _atom_site_U_iso_or_equiv
    _atom_site_adp_type
    _atom_site_calc_flag
    _atom_site_occupancy
    _atom_site_disorder_assembly
    _atom_site_disorder_group
    K K1 0.500000 -0.28423(13) -0.250000 0.0357(3) Uani d 1 . .
    S S1 0.34409(2) -0.03261(9) 0.17646(7) 0.0305(2) Uani d 1 . .
    S S2 0.18978(2) -0.11089(9) 0.16606(8) 0.0342(2) Uani d 1 . .
    O O1 0.46781(7) -0.2235(3) 0.0136(2) 0.0404(5) Uani d 1 . .
    O O2 0.46330(7) -0.0466(3) 0.1860(2) 0.0402(6) Uani d 1 . .
    H H20 0.500000 -0.073(9) 0.250000 0.12(3) Uiso d 1 . .
    O O3 0.06245(6) 0.1153(3) -0.0544(2) 0.0363(5) Uani d 1 . .
    O O4 0.03178(7) 0.1057(3) 0.1493(2) 0.0472(7) Uani d 1 . .
    H H4O 0.0125(17) 0.157(7) 0.109(5) 0.097(19) Uiso d 1 . .
    N N1 0.28457(7) 0.2024(3) -0.0774(2) 0.0240(5) Uani d 1 . .
    C C1 0.27160(8) 0.1117(3) 0.0267(3) 0.0240(6) Uani d 1 . .
    C C2 0.23661(8) 0.1606(3) 0.1047(3) 0.0229(6) Uani d 1 . .
    C C3 0.29578(8) -0.0422(3) 0.0500(3) 0.0280(6) Uani d 1 . .
    H H3A 0.305554 -0.079313 -0.040443 0.034 Uiso calc 1 . .
    H H3B 0.274689 -0.121452 0.082227 0.034 Uiso calc 1 . .
    C C4 0.38202(9) 0.0765(4) 0.0748(3) 0.0352(7) Uani d 1 . .
    H H4A 0.364384 0.148969 0.010857 0.042 Uiso calc 1 . .
    H H4B 0.401718 0.141946 0.139218 0.042 Uiso calc 1 . .
    C C5 0.41100(9) -0.0265(4) -0.0116(3) 0.0335(7) Uani d 1 . .
    H H5A 0.391756 -0.108161 -0.059355 0.040 Uiso calc 1 . .
    H H5B 0.422744 0.040143 -0.084955 0.040 Uiso calc 1 . .
    C C6 0.44979(9) -0.1079(4) 0.0676(3) 0.0326(7) Uani d 1 . .
    C C7 0.22055(9) 0.0650(3) 0.2220(3) 0.0283(6) Uani d 1 . .
    H H7A 0.201211 0.132352 0.275893 0.034 Uiso calc 1 . .
    H H7B 0.246620 0.033583 0.285664 0.034 Uiso calc 1 . .
    C C8 0.14217(9) -0.0295(4) 0.0628(3) 0.0329(7) Uani d 1 . .
    H H8A 0.152427 0.055219 0.002031 0.039 Uiso calc 1 . .
    H H8B 0.128312 -0.113189 0.001607 0.039 Uiso calc 1 . .
    C C9 0.10744(9) 0.0371(4) 0.1528(3) 0.0350(7) Uani d 1 . .
    H H9A 0.099826 -0.044379 0.220895 0.042 Uiso calc 1 . .
    H H9B 0.120475 0.128185 0.206358 0.042 Uiso calc 1 . .
    C C10 0.06542(9) 0.0895(4) 0.0702(3) 0.0307(7) Uani d 1 . .
loop_
    _atom_site_aniso_label
    _atom_site_aniso_U_11
    _atom_site_aniso_U_22
    _atom_site_aniso_U_33
    _atom_site_aniso_U_12
    _atom_site_aniso_U_13
    _atom_site_aniso_U_23
    K1 0.0254(4) 0.0547(6) 0.0267(5) 0.000 -0.0009(3) 0.000
    S1 0.0189(3) 0.0428(5) 0.0297(4) 0.0034(3) 0.0011(3) 0.0042(3)
    S2 0.0224(4) 0.0335(4) 0.0466(5) -0.0003(3) 0.0027(3) 0.0034(3)
    O1 0.0302(11) 0.0590(15) 0.0320(11) 0.0130(10) 0.0022(9) -0.0023(10)
    O2 0.0246(10) 0.0633(15) 0.0319(11) 0.0051(10) -0.0024(9) -0.0077(10)
    O3 0.0259(10) 0.0554(15) 0.0278(11) 0.0021(9) 0.0032(8) 0.0038(9)
    O4 0.0266(12) 0.0804(19) 0.0356(13) 0.0138(12) 0.0085(10) 0.0044(12)
    N1 0.0156(10) 0.0304(13) 0.0255(12) -0.0007(9) -0.0019(9) -0.0021(10)
    C1 0.0152(12) 0.0299(16) 0.0256(14) 0.0007(11) -0.0048(10) -0.0038(11)
    C2 0.0159(11) 0.0278(15) 0.0239(14) -0.0009(11) -0.0036(10) -0.0026(11)
    C3 0.0187(13) 0.0317(16) 0.0331(15) 0.0022(11) -0.0012(11) -0.0003(12)
    C4 0.0210(13) 0.0424(19) 0.0421(18) -0.0024(13) 0.0018(12) 0.0070(14)
    C5 0.0213(13) 0.051(2) 0.0280(15) -0.0009(12) 0.0017(12) 0.0039(13)
    C6 0.0185(13) 0.053(2) 0.0268(15) -0.0019(13) 0.0047(11) 0.0024(14)
    C7 0.0229(14) 0.0366(16) 0.0251(14) -0.0005(12) 0.0013(11) 0.0024(12)
    C8 0.0224(14) 0.0422(19) 0.0338(16) -0.0034(12) 0.0011(12) -0.0009(13)
    C9 0.0208(14) 0.056(2) 0.0280(15) 0.0017(13) 0.0037(12) 0.0032(14)
    C10 0.0217(13) 0.0388(18) 0.0321(16) -0.0033(12) 0.0052(12) -0.0013(13)
_geom_special_details
;
 All esds (except the esd in the dihedral angle between two l.s. planes)
 are estimated using the full covariance matrix.  The cell esds are taken
 into account individually in the estimation of esds in distances, angles
 and torsion angles; correlations between esds in cell parameters are only
 used when they are defined by crystal symmetry.  An approximate (isotropic)
 treatment of cell esds is used for estimating esds involving l.s. planes.
;
loop_
    _geom_bond_atom_site_label_1
    _geom_bond_atom_site_label_2
    _geom_bond_site_symmetry_2
    _geom_bond_distance
    _geom_bond_publ_flag
    K1 O1 . 2.828(2) y
    K1 O1 2_654 2.828(2) ?
    K1 O2 5_655 3.056(3) ?
    K1 O2 6 3.056(3) y
    K1 O3 4_544 2.682(2) y
    K1 O3 3_545 2.682(2) ?
    K1 O4 8_545 3.069(3) y
    K1 O4 7_545 3.069(3) ?
    S1 C4 . 1.814(3) ?
    S1 C3 . 1.816(3) ?
    S2 C8 . 1.809(3) ?
    S2 C7 . 1.812(3) ?
    O1 C6 . 1.252(4) ?
    O2 C6 . 1.284(4) ?
    O2 H20 . 1.239(15) ?
    O3 C10 . 1.211(3) ?
    O4 C10 . 1.321(3) ?
    O4 H4O . 0.80(5) ?
    N1 C2 7 1.339(4) ?
    N1 C1 . 1.343(4) ?
    C1 C2 . 1.403(4) ?
    C1 C3 . 1.501(4) ?
    C2 C7 . 1.498(4) ?
    C3 H3A . 0.9900 ?
    C3 H3B . 0.9900 ?
    C4 C5 . 1.525(4) ?
    C4 H4A . 0.9900 ?
    C4 H4B . 0.9900 ?
    C5 C6 . 1.506(4) ?
    C5 H5A . 0.9900 ?
    C5 H5B . 0.9900 ?
    C7 H7A . 0.9900 ?
    C7 H7B . 0.9900 ?
    C8 C9 . 1.517(4) ?
    C8 H8A . 0.9900 ?
    C8 H8B . 0.9900 ?
    C9 C10 . 1.502(4) ?
    C9 H9A . 0.9900 ?
    C9 H9B . 0.9900 ?
loop_
    _geom_angle_atom_site_label_1
    _geom_angle_atom_site_label_2
    _geom_angle_atom_site_label_3
    _geom_angle_site_symmetry_1
    _geom_angle_site_symmetry_3
    _geom_angle
    _geom_angle_publ_flag
    O3 K1 O3 4_544 3_545 143.00(11) ?
    O3 K1 O1 4_544 . 114.30(6) ?
    O3 K1 O1 3_545 . 72.78(6) ?
    O3 K1 O1 4_544 2_654 72.78(6) ?
    O3 K1 O1 3_545 2_654 114.30(6) ?
    O1 K1 O1 . 2_654 159.05(11) ?
    O3 K1 O2 4_544 5_655 130.71(7) ?
    O3 K1 O2 3_545 5_655 85.98(6) ?
    O1 K1 O2 . 5_655 78.37(7) ?
    O1 K1 O2 2_654 5_655 82.42(6) ?
    O3 K1 O2 4_544 6 85.98(6) ?
    O3 K1 O2 3_545 6 130.71(7) ?
    O1 K1 O2 . 6 82.42(6) ?
    O1 K1 O2 2_654 6 78.37(7) ?
    O2 K1 O2 5_655 6 46.99(8) ?
    O3 K1 O4 4_544 8_545 73.54(7) ?
    O3 K1 O4 3_545 8_545 73.75(7) ?
    O1 K1 O4 . 8_545 125.54(7) ?
    O1 K1 O4 2_654 8_545 75.02(7) ?
    O2 K1 O4 5_655 8_545 139.50(6) ?
    O2 K1 O4 6 8_545 150.17(6) ?
    O3 K1 O4 4_544 7_545 73.75(7) ?
    O3 K1 O4 3_545 7_545 73.54(7) ?
    O1 K1 O4 . 7_545 75.02(7) ?
    O1 K1 O4 2_654 7_545 125.54(7) ?
    O2 K1 O4 5_655 7_545 150.17(6) ?
    O2 K1 O4 6 7_545 139.50(6) ?
    O4 K1 O4 8_545 7_545 54.87(9) ?
    C4 S1 C3 . . 99.68(14) ?
    C8 S2 C7 . . 102.17(14) ?
    C6 O1 K1 . . 134.73(19) ?
    C6 O2 K1 . 5_655 129.17(19) ?
    C6 O2 H20 . . 125(2) ?
    K1 O2 H20 5_655 . 77(4) ?
    C10 O3 K1 . 3_455 137.58(18) ?
    C10 O4 K1 . 7_545 111.2(2) ?
    C10 O4 H4O . . 110(4) ?
    K1 O4 H4O 7_545 . 114(4) ?
    C2 N1 C1 7 . 118.6(2) ?
    N1 C1 C2 . . 120.3(2) ?
    N1 C1 C3 . . 116.2(2) ?
    C2 C1 C3 . . 123.5(2) ?
    N1 C2 C1 7 . 121.1(2) ?
    N1 C2 C7 7 . 116.0(2) ?
    C1 C2 C7 . . 122.9(3) ?
    C1 C3 S1 . . 114.31(19) ?
    C1 C3 H3A . . 108.7 ?
    S1 C3 H3A . . 108.7 ?
    C1 C3 H3B . . 108.7 ?
    S1 C3 H3B . . 108.7 ?
    H3A C3 H3B . . 107.6 ?
    C5 C4 S1 . . 114.4(2) ?
    C5 C4 H4A . . 108.7 ?
    S1 C4 H4A . . 108.7 ?
    C5 C4 H4B . . 108.7 ?
    S1 C4 H4B . . 108.7 ?
    H4A C4 H4B . . 107.6 ?
    C6 C5 C4 . . 116.2(2) ?
    C6 C5 H5A . . 108.2 ?
    C4 C5 H5A . . 108.2 ?
    C6 C5 H5B . . 108.2 ?
    C4 C5 H5B . . 108.2 ?
    H5A C5 H5B . . 107.4 ?
    O1 C6 O2 . . 124.5(3) ?
    O1 C6 C5 . . 119.6(3) ?
    O2 C6 C5 . . 115.9(3) ?
    C2 C7 S2 . . 114.24(19) ?
    C2 C7 H7A . . 108.7 ?
    S2 C7 H7A . . 108.7 ?
    C2 C7 H7B . . 108.7 ?
    S2 C7 H7B . . 108.7 ?
    H7A C7 H7B . . 107.6 ?
    C9 C8 S2 . . 112.4(2) ?
    C9 C8 H8A . . 109.1 ?
    S2 C8 H8A . . 109.1 ?
    C9 C8 H8B . . 109.1 ?
    S2 C8 H8B . . 109.1 ?
    H8A C8 H8B . . 107.9 ?
    C10 C9 C8 . . 113.5(2) ?
    C10 C9 H9A . . 108.9 ?
    C8 C9 H9A . . 108.9 ?
    C10 C9 H9B . . 108.9 ?
    C8 C9 H9B . . 108.9 ?
    H9A C9 H9B . . 107.7 ?
    O3 C10 O4 . . 123.4(3) ?
    O3 C10 C9 . . 124.3(2) ?
    O4 C10 C9 . . 112.3(2) ?
loop_
    _geom_torsion_atom_site_label_1
    _geom_torsion_atom_site_label_2
    _geom_torsion_atom_site_label_3
    _geom_torsion_atom_site_label_4
    _geom_torsion_site_symmetry_1
    _geom_torsion_site_symmetry_2
    _geom_torsion_site_symmetry_3
    _geom_torsion_site_symmetry_4
    _geom_torsion
    _geom_torsion_publ_flag
    C2 N1 C1 C2 7 . . . -0.1(4) ?
    C2 N1 C1 C3 7 . . . 178.5(2) ?
    N1 C1 C2 N1 . . . 7 0.1(4) ?
    C3 C1 C2 N1 . . . 7 -178.4(2) ?
    N1 C1 C2 C7 . . . . 180.0(2) ?
    C3 C1 C2 C7 . . . . 1.5(4) ?
    N1 C1 C3 S1 . . . . 91.6(3) ?
    C2 C1 C3 S1 . . . . -89.8(3) ?
    C4 S1 C3 C1 . . . . -72.3(2) ?
    C3 S1 C4 C5 . . . . -90.3(2) ?
    S1 C4 C5 C6 . . . . -76.4(3) ?
    K1 O1 C6 O2 . . . . -127.8(3) ?
    K1 O1 C6 C5 . . . . 48.8(4) ?
    K1 O2 C6 O1 5_655 . . . 116.1(3) ?
    K1 O2 C6 C5 5_655 . . . -60.6(3) ?
    C4 C5 C6 O1 . . . . 161.6(3) ?
    C4 C5 C6 O2 . . . . -21.4(4) ?
    N1 C2 C7 S2 7 . . . 107.9(2) ?
    C1 C2 C7 S2 . . . . -72.0(3) ?
    C8 S2 C7 C2 . . . . -62.3(2) ?
    C7 S2 C8 C9 . . . . -77.5(2) ?
    S2 C8 C9 C10 . . . . -173.8(2) ?
    K1 O3 C10 O4 3_455 . . . 1.7(5) ?
    K1 O3 C10 C9 3_455 . . . -177.7(2) ?
    K1 O4 C10 O3 7_545 . . . 110.5(3) ?
    K1 O4 C10 C9 7_545 . . . -70.0(3) ?
    C8 C9 C10 O3 . . . . -17.9(5) ?
    C8 C9 C10 O4 . . . . 162.6(3) ?
loop_
    _geom_hbond_atom_site_label_D
    _geom_hbond_atom_site_label_H
    _geom_hbond_atom_site_label_A
    _geom_hbond_site_symmetry_A
    _geom_hbond_distance_DH
    _geom_hbond_distance_HA
    _geom_hbond_distance_DA
    _geom_hbond_angle_DHA
    _geom_hbond_publ_flag
    O4 H4O O1 3_455 0.80(5) 1.86(5) 2.661(3) 180(7) yes
    O2 H20 O2 2_655 1.240(10)
                            1.240(10)
                                    2.436(3) 159(7) yes
    C4 H4A N1 . 0.99 2.52 3.340(4) 140 yes
    C4 H4B O3 7_555 0.99 2.49 3.114(4) 121 yes
    C5 H5B O2 6_555 0.99 2.60 3.467(4) 146 yes
    C7 H7B N1 6_556 0.99 2.60 3.454(4) 144 yes
    C9 H9A O3 6_556 0.99 2.58 3.465(4) 149 yes
_shelx_space_group_comment
;
The symmetry employed for this shelxl refinement is uniquely defined
by the following loop, which should always be used as a source of
symmetry information in preference to the above space-group names.
They are only intended as comments.
;
_shelx_estimated_absorpt_T_min     0.750
_shelx_estimated_absorpt_T_max     0.941
_shelx_hkl_file
;
  35  -1  -1  134.71   10.30
 -35  -1   1  127.40   12.01
  35   1  -1  113.04   10.06
 -35   1   1  112.99   10.32
 -35  -1   1  112.77   10.23
 -35   1   1  106.74   10.05
 -35   1   2   87.03   10.10
 -35   1   2   84.70   10.31
 -35  -1   2   82.74    9.92
 -34   0   1   14.15    9.50
 -34   0   1    6.12   11.91
  34   0  -1    5.92    9.70
 -34   0   2  102.79    9.92
[truncated: 1,009,202 more chars]
