# Supplementary material for: A new tetra­kis-substituted pyrazine carb­oxy­lic acid, 3,3′,3′′,3′′′-{[pyrazine-2,3,5,6-tetra­yltetra­kis(methyl­ene)]tetra­kis­(sulfanedi­yl)}tetra­propionic acid: crystal structures of two triclinic polymorphs and of two potassium–organic frameworks
Source: Acta Crystallogr E Crystallogr Commun. 2021 Apr 9;77(Pt 5):480–90. doi: 10.1107/S2056989021003479 (PMC8100264; doi:10.1107/S2056989021003479)
Supplement: Supplementary file 2 [file e-77-00480-H4L1Asup2.hkl]

data_H4L1A                                                                   
_shelx_title ' G:/000_WORK/A_TCEP -1ERPOL_A/SR   0.04L2'                        
_shelx_refln_list_code          4                                               
_shelx_F_calc_maximum      101.26                                               
_exptl_crystal_F_000       290.00                                               
_reflns_d_resolution_high  0.8131                                               
                                                                                
loop_                                                                           
 _space_group_symop_operation_xyz                                               
 'x, y, z'                                                                      
 '-x, -y, -z'                                                                   
                                                                                
_cell_length_a     5.5843                                                       
_cell_length_b     9.0061                                                       
_cell_length_c    12.7390                                                       
_cell_angle_alpha 101.537                                                       
_cell_angle_beta   94.313                                                       
_cell_angle_gamma 103.701                                                       
                                                                                
_shelx_F_squared_multiplier     1.000                                           
                                                                                
loop_                                                                           
 _refln_index_h                                                                 
 _refln_index_k                                                                 
 _refln_index_l                                                                 
 _refln_F_squared_calc                                                          
 _refln_F_squared_meas                                                          
 _refln_F_squared_sigma                                                         
 _refln_observed_status                                                         
   1   0   0         89.60         58.39        13.25 o                         
   2   0   0        848.37        789.48       175.55 o                         
   3   0   0        243.51        270.73        13.60 o                         
   4   0   0          8.82          7.96        11.42 o                         
   5   0   0          5.08          7.73        12.97 o                         
   6   0   0         30.91         31.93        26.77 o                         
  -6   1   0         25.04         24.21        13.68 o                         
  -5   1   0        555.08        513.59        60.68 o                         
  -4   1   0         36.09         41.07         9.15 o                         
  -3   1   0        693.94        583.30        13.15 o                         
  -2   1   0        688.38        683.27        16.42 o                         
  -1   1   0          7.36         29.46        11.97 o                         
   0   1   0        526.75        573.31        22.41 o                         
   1   1   0        769.04        828.97        29.30 o                         
   2   1   0        290.56        305.85        24.37 o                         
   3   1   0         22.61         12.23        16.48 o                         
   4   1   0        235.73        267.13        26.04 o                         
  -6   2   0         23.93         34.96        13.92 o                         
  -5   2   0        150.16        156.74        13.62 o                         
  -4   2   0          8.11          8.73         8.62 o                         
  -3   2   0        351.54        376.95        33.24 o                         
  -2   2   0         18.90         32.00         9.05 o                         
  -1   2   0       8492.40       9296.75        44.33 o                         
   0   2   0       1208.57       1252.98        20.81 o                         
   1   2   0       2294.51       2515.06        85.68 o                         
   2   2   0       2368.47       2919.93        98.94 o                         
  -6   3   0          2.65          1.22        11.02 o                         
  -5   3   0          0.56         24.06        12.44 o                         
  -4   3   0        140.20        127.57         9.52 o                         
  -3   3   0        866.02        868.84        61.69 o                         
  -2   3   0        714.65        844.47        48.36 o                         
  -1   3   0       3148.41       3270.13        23.94 o                         
   0   3   0         77.61         79.10         8.36 o                         
   1   3   0         28.33         26.83        12.15 o                         
   2   3   0       2558.10       2796.99       201.78 o                         
  -6   4   0          4.32          9.64        10.92 o                         
  -5   4   0          0.31         -2.59        12.09 o                         
  -4   4   0          0.05         -3.97         7.35 o                         
  -3   4   0        599.24        633.81        37.81 o                         
  -2   4   0        252.82        242.23        16.04 o                         
  -1   4   0         10.56         11.84         9.68 o                         
   0   4   0       1483.80       1483.82        17.49 o                         
   1   4   0       1339.81       1310.19        59.97 o                         
   2   4   0        191.12        203.43        13.29 o                         
  -6   5   0         16.82         26.57        12.81 o                         
  -5   5   0        190.85        206.16        10.99 o                         
  -4   5   0        312.54        300.96         9.22 o                         
  -3   5   0          7.56         10.79         8.26 o                         
  -2   5   0       1232.08       1357.86       121.70 o                         
  -1   5   0        701.04        758.03        74.06 o                         
   0   5   0         22.54         21.37         6.50 o                         
   1   5   0        590.50        646.75        38.90 o                         
   2   5   0        107.01        103.99        11.46 o                         
  -6   6   0         56.26         39.38        13.28 o                         
  -5   6   0         51.24         59.66        11.70 o                         
  -4   6   0        217.21        220.10        15.63 o                         
  -3   6   0         24.36         21.26         7.37 o                         
  -2   6   0         76.45         73.89         7.80 o                         
  -1   6   0        301.20        244.57         8.85 o                         
   0   6   0         68.41         45.84         7.74 o                         
   1   6   0        303.29        290.08        10.78 o                         
   2   6   0        193.21        175.42        12.01 o                         
   3   6   0          7.02          4.33        14.63 o                         
  -6   7   0          4.92          7.54        11.37 o                         
  -5   7   0          1.62          6.60         9.56 o                         
  -4   7   0          0.34         16.27        11.44 o                         
  -3   7   0        874.39        848.66        12.44 o                         
  -2   7   0          0.32          1.73         6.98 o                         
  -1   7   0          3.97          6.07         7.21 o                         
   0   7   0         74.32         64.36         7.69 o                         
   1   7   0         10.82         16.35        10.05 o                         
   2   7   0        316.62        328.53        39.99 o                         
   3   7   0        218.10        226.83        16.44 o                         
  -5   8   0          1.33          4.32        11.15 o                         
  -4   8   0          1.36         -3.89         9.50 o                         
  -3   8   0        242.68        218.70         9.39 o                         
  -2   8   0        434.91        378.63        10.59 o                         
  -1   8   0        111.82        102.56        10.78 o                         
   0   8   0        254.89        291.89        13.14 o                         
   1   8   0         65.13         69.74        11.74 o                         
   2   8   0          0.00          0.21        11.02 o                         
   3   8   0         21.57         18.72        18.70 o                         
  -5   9   0         14.70         16.74        18.49 o                         
  -4   9   0          7.25          2.58        12.71 o                         
  -3   9   0          1.07          1.00         9.34 o                         
  -2   9   0          0.87         -8.35        11.43 o                         
  -1   9   0         66.20         62.86        13.93 o                         
   0   9   0         17.79         21.26        13.63 o                         
   1   9   0         95.42         90.72        11.53 o                         
   2   9   0         60.04         54.34        17.84 o                         
  -4  10   0          0.81         -7.31        14.65 o                         
  -3  10   0         36.13         23.56        11.05 o                         
  -2  10   0        146.50        136.36        14.01 o                         
  -1  10   0        245.74        250.47        14.11 o                         
   0  10   0          6.31         11.58        11.06 o                         
  -1 -10   1        119.91        124.02        15.50 o                         
   0 -10   1         11.39          5.64        12.89 o                         
   1 -10   1         87.39         98.63        16.30 o                         
   2 -10   1         38.61         30.68        11.52 o                         
   3 -10   1         75.36         77.32        11.48 o                         
   4 -10   1         51.30         47.44        11.99 o                         
  -2  -9   1        251.28        240.01        14.87 o                         
  -1  -9   1         67.35         68.16         9.82 o                         
   0  -9   1         33.64         33.63         9.74 o                         
   1  -9   1        102.96        107.45        12.01 o                         
   2  -9   1          1.33         -6.64        13.71 o                         
   3  -9   1          7.51          5.78        11.00 o                         
   4  -9   1          9.17          0.24        12.44 o                         
   5  -9   1         33.66         24.73        14.66 o                         
  -3  -8   1          2.24          0.32        22.59 o                         
  -2  -8   1          1.13          3.65        10.71 o                         
  -1  -8   1         10.87          5.44         9.45 o                         
   0  -8   1         17.92          1.59         8.89 o                         
   1  -8   1         31.07         36.57        10.01 o                         
   2  -8   1        209.68        226.85        12.00 o                         
   3  -8   1        325.98        335.19        11.24 o                         
   4  -8   1         59.50         65.13         9.77 o                         
   5  -8   1         24.12         25.15        11.32 o                         
  -3  -7   1        209.72        207.24        22.04 o                         
  -2  -7   1          4.59          2.70        11.53 o                         
  -1  -7   1        348.24        372.06        29.65 o                         
   0  -7   1        779.21        770.88        14.21 o                         
   1  -7   1        107.89        112.44         8.92 o                         
   2  -7   1        102.19        116.12         8.91 o                         
   3  -7   1        108.23        166.06        13.09 o                         
   4  -7   1        204.46        213.25         9.42 o                         
   5  -7   1          5.26         -4.74        10.93 o                         
   6  -7   1         90.43         96.66        11.62 o                         
  -2  -6   1        365.63        344.23        17.60 o                         
  -1  -6   1        103.69        102.63         9.51 o                         
   0  -6   1        478.52        531.84        13.24 o                         
   1  -6   1        220.51        208.75         8.78 o                         
   2  -6   1         35.49         39.36         7.48 o                         
   3  -6   1         27.50         22.58         7.21 o                         
   4  -6   1         41.74         52.65        10.12 o                         
   5  -6   1         10.13          9.88        21.47 o                         
   6  -6   1         23.63          7.71        13.21 o                         
  -2  -5   1        268.87        288.90        14.30 o                         
  -1  -5   1        156.05        155.49         9.21 o                         
   0  -5   1        147.50        184.65        16.28 o                         
   1  -5   1        785.20        925.95        92.02 o                         
   2  -5   1        445.74        513.16        37.70 o                         
   3  -5   1         49.85         52.02         8.75 o                         
   4  -5   1         79.56         88.07        12.88 o                         
   5  -5   1        313.43        316.61        25.77 o                         
   6  -5   1          3.05          8.81        11.28 o                         
  -2  -4   1         47.49         45.29        13.38 o                         
  -1  -4   1          1.93          1.59        10.21 o                         
   0  -4   1        116.35        188.56        21.06 o                         
   1  -4   1        167.85        190.36        10.80 o                         
   2  -4   1       1208.31       1230.83        65.20 o                         
   3  -4   1        608.17        587.99        30.55 o                         
   4  -4   1         19.46         11.52         7.26 o                         
   5  -4   1          0.19         -2.74        12.16 o                         
   6  -4   1         77.31         77.68        11.38 o                         
  -2  -3   1         68.57         63.51        15.54 o                         
  -1  -3   1        362.75        420.55        16.14 o                         
   0  -3   1        384.46        391.53        11.41 o                         
   1  -3   1        905.59        935.67        20.22 o                         
   2  -3   1          1.32         17.38         9.49 o                         
   3  -3   1        559.62        656.03        20.75 o                         
   4  -3   1         10.69         16.45         7.29 o                         
   5  -3   1         11.55         23.74         8.75 o                         
   6  -3   1        145.85        148.00        12.08 o                         
  -1  -2   1         91.61         77.35        12.98 o                         
   0  -2   1         18.28         14.37        13.31 o                         
   1  -2   1        347.20        353.23        11.88 o                         
   2  -2   1         10.45          9.72         8.78 o                         
   3  -2   1          9.68         16.12         8.05 o                         
   4  -2   1        317.75        318.13        12.47 o                         
   5  -2   1         62.96         65.19        13.10 o                         
   6  -2   1          0.12         -1.85        13.49 o                         
   0  -1   1        284.69        275.44        21.69 o                         
   1  -1   1          3.85          2.35        10.75 o                         
   2  -1   1         36.30         42.64         8.00 o                         
   3  -1   1        554.48        573.49        39.41 o                         
   4  -1   1        171.72        163.12        24.95 o                         
   5  -1   1       1095.08       1037.45        87.73 o                         
   6  -1   1         20.20         17.74        14.76 o                         
  -5   0   1         96.09         88.81        14.19 o                         
  -4   0   1         51.32         47.03        11.79 o                         
  -3   0   1         59.80         78.53        10.99 o                         
  -2   0   1        245.94        246.98        14.28 o                         
  -1   0   1          0.15          3.29        14.95 o                         
   1   0   1        577.74        442.30        23.77 o                         
   2   0   1          8.38          9.28         8.78 o                         
   3   0   1        570.57        547.81        15.34 o                         
   4   0   1          5.47          3.43        10.29 o                         
   5   0   1         26.26         24.82        10.70 o                         
   6   0   1         65.79         62.58        22.88 o                         
  -6   1   1         22.69         20.91        13.86 o                         
  -5   1   1        284.89        288.19        37.75 o                         
  -4   1   1        289.64        271.96        40.00 o                         
  -3   1   1       1128.90       1081.59       156.14 o                         
  -2   1   1         29.08         25.66         7.81 o                         
  -1   1   1       2552.13       1994.34       651.64 o                         
   0   1   1        460.05        387.45        14.56 o                         
   1   1   1         25.78         29.75        10.27 o                         
   2   1   1       1702.77       1897.86       105.23 o                         
   3   1   1        179.52        158.56        13.61 o                         
   4   1   1        217.17        213.54        16.65 o                         
  -6   2   1        597.45        611.47        17.87 o                         
  -5   2   1         38.64         42.31        12.60 o                         
  -4   2   1          0.89          0.36        10.46 o                         
  -3   2   1        502.63        491.48        34.01 o                         
  -2   2   1       1113.16       1131.66       113.18 o                         
  -1   2   1       2771.81       2957.88       104.21 o                         
   0   2   1        588.68        639.26        15.96 o                         
   1   2   1          1.67          1.26         8.42 o                         
   2   2   1        150.81        178.56        14.62 o                         
   3   2   1         93.01         76.93        13.99 o                         
  -6   3   1         56.45         56.94        13.94 o                         
  -5   3   1        443.09        487.46        15.10 o                         
  -4   3   1        246.06        246.30        17.28 o                         
  -3   3   1          0.09         -2.29         6.47 o                         
  -2   3   1         20.75         15.86         8.44 o                         
  -1   3   1        187.01        190.93        10.33 o                         
   0   3   1          9.03          9.04         8.81 o                         
   1   3   1        480.10        492.67        14.51 o                         
   2   3   1         72.81         76.29        13.08 o                         
   3   3   1          5.79          4.26        14.11 o                         
  -6   4   1        125.42        127.42        12.12 o                         
  -5   4   1         27.98         27.22         8.70 o                         
  -4   4   1         23.63         20.56        10.50 o                         
  -3   4   1        291.52        320.46        22.24 o                         
  -2   4   1        553.41        516.79        46.82 o                         
  -1   4   1        426.66        386.76        23.20 o                         
   0   4   1        407.39        419.45        44.56 o                         
   1   4   1        950.24        940.50        78.21 o                         
   2   4   1        211.36        203.82        12.74 o                         
   3   4   1          2.32          2.33        16.01 o                         
  -6   5   1         81.79         95.03        12.87 o                         
  -5   5   1          0.20          3.02         8.96 o                         
  -4   5   1        869.53        812.49        26.75 o                         
  -3   5   1        193.98        181.82         8.57 o                         
  -2   5   1          0.78         -5.24         8.96 o                         
  -1   5   1          1.34          1.26         7.42 o                         
   0   5   1        700.06        700.91        13.27 o                         
   1   5   1         39.41         37.48         8.90 o                         
   2   5   1        308.76        286.02        19.24 o                         
   3   5   1        398.91        402.60        30.87 o                         
  -6   6   1        121.33         98.83        13.43 o                         
  -5   6   1         39.93         56.48        10.09 o                         
  -4   6   1         21.95         31.55         9.98 o                         
  -3   6   1        317.82        312.55        11.58 o                         
  -2   6   1        527.29        524.78        10.13 o                         
  -1   6   1         74.00         61.19         7.67 o                         
   0   6   1        889.00        915.44        45.33 o                         
   1   6   1         13.65         12.29         8.57 o                         
   2   6   1        134.96        141.77        13.63 o                         
   3   6   1          5.60          1.85        12.69 o                         
  -6   7   1          9.17          2.90        12.21 o                         
  -5   7   1        306.69        301.38        21.47 o                         
  -4   7   1          0.34          1.05         9.32 o                         
  -3   7   1         10.44         -0.27        12.13 o                         
  -2   7   1         84.01         73.06         8.67 o                         
  -1   7   1         73.56         62.56         8.51 o                         
   0   7   1          5.41          5.79         8.79 o                         
   1   7   1         88.85         91.82        12.64 o                         
   2   7   1        425.41        441.10        16.61 o                         
   3   7   1          3.27          1.31        14.26 o                         
  -5   8   1          0.53         -3.84        13.12 o                         
  -4   8   1         26.72         30.18         9.59 o                         
  -3   8   1         36.71         46.12         8.19 o                         
  -2   8   1         86.06         88.60        14.45 o                         
  -1   8   1        871.46        906.30        43.22 o                         
   0   8   1          3.91          6.71         9.27 o                         
   1   8   1         11.36          0.92        11.23 o                         
   2   8   1         37.91         29.19        11.61 o                         
  -5   9   1          5.78          9.15        12.95 o                         
  -4   9   1        150.14        121.14        13.25 o                         
  -3   9   1        201.80        202.17        10.35 o                         
  -2   9   1         20.38         21.32        10.67 o                         
  -1   9   1         10.26          5.84        11.17 o                         
   0   9   1        215.73        212.71        21.31 o                         
   1   9   1         83.62         75.26        16.14 o                         
  -3  10   1         70.71         62.36        12.82 o                         
  -2  10   1         77.48         65.03        11.51 o                         
  -1  10   1          0.85         -0.08        11.22 o                         
   0  10   1         10.12         21.23        11.15 o                         
   2 -11   2         70.07         57.32        18.17 o                         
  -1 -10   2         56.35         34.40        14.99 o                         
   0 -10   2         16.12          5.57        11.54 o                         
   1 -10   2         28.64         27.32        11.66 o                         
   2 -10   2        242.62        264.66        16.59 o                         
   3 -10   2        106.92        106.14        20.70 o                         
   4 -10   2         17.02         11.49        18.07 o                         
  -2  -9   2          1.70          4.65        15.90 o                         
  -1  -9   2          3.92          3.97         9.47 o                         
   0  -9   2        490.33        486.25        19.72 o                         
   1  -9   2         70.12         86.01        11.86 o                         
   2  -9   2          0.21          4.75        10.90 o                         
   3  -9   2         35.57         37.35        15.43 o                         
   4  -9   2          6.69          6.74        10.04 o                         
   5  -9   2         44.45         49.55        13.40 o                         
  -3  -8   2         70.99         67.49        25.67 o                         
  -2  -8   2        201.77        216.63        14.84 o                         
  -1  -8   2         19.91         15.69         9.67 o                         
   0  -8   2         81.07         70.61        10.40 o                         
   1  -8   2        167.96        182.26        10.90 o                         
   2  -8   2         96.83         95.81         9.22 o                         
   3  -8   2          1.33          5.05         8.29 o                         
   4  -8   2        390.13        403.71        11.50 o                         
   5  -8   2         14.45         18.45        15.83 o                         
  -3  -7   2          3.61          4.74        23.13 o                         
  -2  -7   2          8.48         12.58        11.43 o                         
  -1  -7   2        588.71        636.70        28.94 o                         
   0  -7   2          1.60         24.84        10.52 o                         
   1  -7   2        267.93        254.17         8.82 o                         
   2  -7   2         78.47         79.16         8.70 o                         
   3  -7   2        145.72        159.31         9.58 o                         
   4  -7   2        490.43        458.82        10.64 o                         
   5  -7   2        115.24        125.82        10.02 o                         
   6  -7   2         17.41         18.59        14.65 o                         
  -2  -6   2        147.89        151.84        13.75 o                         
  -1  -6   2         21.29         12.15         8.72 o                         
   0  -6   2          2.02          6.28         7.46 o                         
   1  -6   2         20.54         35.81         7.53 o                         
   2  -6   2       1219.75       1247.85        45.30 o                         
   3  -6   2        928.06        950.75        90.53 o                         
   4  -6   2          4.86          7.58         8.69 o                         
   5  -6   2         27.11         36.17        12.87 o                         
   6  -6   2          6.55          8.99        15.92 o                         
  -2  -5   2        333.40        360.96        15.05 o                         
  -1  -5   2         87.49         76.29         8.33 o                         
   0  -5   2        310.71        267.49        21.39 o                         
   1  -5   2        203.95        208.66         8.39 o                         
   2  -5   2        227.07        271.40        25.36 o                         
   3  -5   2        396.74        446.28        12.24 o                         
   4  -5   2        136.44        142.77        10.88 o                         
   5  -5   2         31.53         29.24         8.49 o                         
   6  -5   2         90.13         92.91        16.50 o                         
  -2  -4   2         59.45         62.32        11.53 o                         
  -1  -4   2          1.19          4.00         8.17 o                         
   0  -4   2        691.57        855.12        51.59 o                         
   1  -4   2       2402.77       2454.63        77.05 o                         
   2  -4   2        213.49        194.48        10.40 o                         
   3  -4   2       1126.05       1214.84        97.49 o                         
   4  -4   2        390.66        416.76        20.72 o                         
   5  -4   2         51.40         51.69        10.12 o                         
   6  -4   2         11.29         11.37        11.07 o                         
  -2  -3   2        113.77        127.20        17.02 o                         
  -1  -3   2        254.29        249.86        14.30 o                         
   0  -3   2        324.94        306.90        10.51 o                         
   1  -3   2       1892.23       2210.75        21.08 o                         
   2  -3   2        356.80        386.75        13.57 o                         
   3  -3   2        206.94        225.17        12.35 o                         
   4  -3   2        173.52        183.01        11.43 o                         
   5  -3   2        771.72        739.47        76.99 o                         
   6  -3   2         54.31         53.92        11.57 o                         
  -1  -2   2        107.29        121.07        12.42 o                         
   1  -2   2        326.53        359.00        11.11 o                         
   2  -2   2       5973.53       6184.92       107.59 o                         
   3  -2   2        222.12        191.86        21.10 o                         
   4  -2   2         44.90         50.78        10.62 o                         
   5  -2   2         18.95         18.39        10.68 o                         
   6  -2   2         38.43         24.59        11.24 o                         
  -3  -1   2       1136.63       1343.89        70.01 o                         
  -2  -1   2        135.68        109.92        12.93 o                         
  -1  -1   2       2203.11       2250.82       195.98 o                         
   0  -1   2         70.41         64.86         8.29 o                         
   1  -1   2          1.65          2.61         9.12 o                         
   2  -1   2        487.97        460.89        30.62 o                         
   3  -1   2         35.60         35.84         7.02 o                         
   4  -1   2         71.20         60.17         9.42 o                         
   5  -1   2         11.53         10.82         8.45 o                         
   6  -1   2        254.18        260.31        18.08 o                         
  -6   0   2         76.54         63.13        27.56 o                         
  -5   0   2         12.13         11.16        13.57 o                         
  -4   0   2         42.64         36.02        10.59 o                         
  -3   0   2         36.61         29.79         9.78 o                         
  -2   0   2        356.43        296.75        37.89 o                         
  -1   0   2        766.46        844.72        21.17 o                         
   0   0   2        325.60        279.02         9.83 o                         
   1   0   2       3839.45       4292.99       173.26 o                         
   2   0   2       2034.10       1832.55        22.64 o                         
   3   0   2        562.95        611.97        15.92 o                         
   4   0   2        900.58        922.13        17.62 o                         
   5   0   2          0.01          0.79        10.27 o                         
   6   0   2          0.33         -2.07        19.68 o                         
  -6   1   2          4.68          3.35        13.63 o                         
  -5   1   2        126.75        132.47        13.32 o                         
  -4   1   2         58.50         48.75         8.80 o                         
  -3   1   2         39.10         45.76        10.13 o                         
  -2   1   2        230.83        248.74        13.49 o                         
  -1   1   2      10254.33      11220.27       621.64 o                         
   0   1   2         68.66         38.71        11.86 o                         
   1   1   2          0.76          1.95         7.66 o                         
   2   1   2        850.23       1007.46        51.46 o                         
   3   1   2         87.13         94.60        11.88 o                         
   4   1   2        110.61         94.56        12.61 o                         
   5   1   2         82.97         99.02        19.27 o                         
  -6   2   2         94.46        102.39        14.25 o                         
  -5   2   2         78.21         84.66        12.68 o                         
  -4   2   2        185.86        187.03        11.66 o                         
  -3   2   2        199.75        219.45        17.22 o                         
  -2   2   2        611.56        559.18        12.46 o                         
  -1   2   2        958.32        977.08        14.97 o                         
   0   2   2       2001.78       1986.16       152.34 o                         
   1   2   2       3967.68       3886.37        31.58 o                         
   2   2   2        339.23        274.75        30.69 o                         
   3   2   2        699.55        711.39        18.24 o                         
   4   2   2         76.66         62.10        17.96 o                         
  -6   3   2        106.62        109.53        10.27 o                         
  -5   3   2         44.18         41.62        10.45 o                         
  -4   3   2         58.91         51.97         8.88 o                         
  -3   3   2        344.84        337.06        36.93 o                         
  -2   3   2       1246.90       1318.60        99.72 o                         
  -1   3   2         39.11         68.70         9.70 o                         
   0   3   2        329.59        359.03        12.11 o                         
   1   3   2          7.48         10.68        10.82 o                         
   2   3   2          1.39          1.91         7.61 o                         
   3   3   2        360.91        329.02        14.49 o                         
  -6   4   2        106.66         98.76        11.96 o                         
  -5   4   2          3.37         -6.65         8.64 o                         
  -4   4   2        178.18        167.61         8.47 o                         
  -3   4   2        103.88        112.94         9.36 o                         
  -2   4   2          2.43          2.52         7.55 o                         
  -1   4   2          8.33         17.83         8.59 o                         
   0   4   2         20.63         25.30         7.37 o                         
   1   4   2       2033.54       2277.82        96.28 o                         
   2   4   2        577.07        547.82        45.91 o                         
   3   4   2         61.13         64.14        13.89 o                         
  -6   5   2          2.28         -7.06        13.33 o                         
  -5   5   2         10.86         20.01         9.68 o                         
  -4   5   2        230.93        239.48        10.34 o                         
  -3   5   2         38.36         31.71         8.61 o                         
  -2   5   2         13.79         12.38         7.51 o                         
  -1   5   2       1192.18       1343.05       144.59 o                         
   0   5   2        209.98        216.05        12.71 o                         
   1   5   2          0.77         -3.68         7.33 o                         
   2   5   2        465.30        443.16        35.48 o                         
   3   5   2         71.29         71.31        11.97 o                         
  -6   6   2         24.46         25.69        12.96 o                         
  -5   6   2         93.18         95.97        23.14 o                         
  -4   6   2         32.03         46.52         9.90 o                         
  -3   6   2         24.95         21.27         8.24 o                         
  -2   6   2        157.53        165.86        19.81 o                         
  -1   6   2        351.17        343.61        11.51 o                         
   0   6   2        747.03        729.29        20.36 o                         
   1   6   2        257.01        274.13        17.16 o                         
   2   6   2         11.73         16.39        11.97 o                         
   3   6   2         73.27         76.21        12.12 o                         
  -6   7   2         74.74         79.67        15.85 o                         
  -5   7   2         74.74         88.06         9.79 o                         
  -4   7   2         93.61         95.07        10.14 o                         
  -3   7   2          3.90         25.15        11.77 o                         
  -2   7   2         88.35         95.30         9.15 o                         
  -1   7   2         80.60         80.18        10.29 o                         
   0   7   2          3.86         14.30        10.02 o                         
   1   7   2         76.30         74.58        10.37 o                         
   2   7   2          4.24         11.96        13.61 o                         
   3   7   2        138.63        134.66        16.17 o                         
  -5   8   2         19.71          5.86        11.35 o                         
  -4   8   2         61.78         40.57        11.39 o                         
  -3   8   2         50.54         40.56         9.75 o                         
  -2   8   2        212.71        211.00        25.26 o                         
  -1   8   2        213.28        214.09        21.43 o                         
   0   8   2         97.46        113.67        12.01 o                         
   1   8   2        153.96        153.99        10.55 o                         
   2   8   2         49.08         43.65        16.47 o                         
  -4   9   2         63.25         68.70        12.81 o                         
  -3   9   2         20.13         24.53         9.41 o                         
  -2   9   2          2.18         15.05        13.18 o                         
  -1   9   2          2.03          7.59        10.65 o                         
   0   9   2          0.96         -7.94        13.23 o                         
   1   9   2         35.07         29.66        13.46 o                         
  -3  10   2         61.29         44.66        15.86 o                         
  -2  10   2          8.02          1.41        12.97 o                         
  -1  10   2         29.80         12.09        13.49 o                         
   0  10   2        137.37        118.47        25.82 o                         
   1 -11   3         43.53         22.81        20.07 o                         
   2 -11   3          1.65         -2.99        13.27 o                         
  -1 -10   3          1.07         -0.58        11.27 o                         
   0 -10   3         13.56         24.02        16.10 o                         
   1 -10   3          7.69          5.42        11.56 o                         
   2 -10   3         18.98         33.45        10.33 o                         
   3 -10   3          4.43          2.79        12.76 o                         
   4 -10   3         44.46         24.94        13.44 o                         
  -2  -9   3         28.30         16.75        13.25 o                         
  -1  -9   3        492.75        513.18        32.44 o                         
   0  -9   3        195.06        197.40        11.00 o                         
   1  -9   3         20.01         32.15        11.74 o                         
   2  -9   3        134.62        140.42        10.59 o                         
   3  -9   3         43.11         55.03        11.21 o                         
   4  -9   3         69.26         46.84        13.02 o                         
   5  -9   3         35.34         33.15        14.79 o                         
  -3  -8   3        253.96        270.84        29.82 o                         
  -2  -8   3          3.10          4.10        13.34 o                         
  -1  -8   3         43.10         38.66         9.68 o                         
   0  -8   3        338.98        375.44        14.14 o                         
   1  -8   3          1.44          7.82        10.11 o                         
   2  -8   3        143.91        147.78        10.63 o                         
   3  -8   3          4.52          8.95         9.59 o                         
   4  -8   3         63.07         68.33        10.40 o                         
   5  -8   3         13.88          0.57        15.89 o                         
  -3  -7   3         68.36         77.79        22.62 o                         
  -2  -7   3        478.16        499.74        43.50 o                         
  -1  -7   3         15.83         23.80         9.16 o                         
   0  -7   3        107.40        109.16         9.05 o                         
   1  -7   3        357.66        376.73        10.61 o                         
   2  -7   3        453.90        434.46        19.65 o                         
   3  -7   3        580.08        620.86        14.62 o                         
   4  -7   3          1.04         18.90        11.60 o                         
   5  -7   3         10.98          7.38        16.82 o                         
   6  -7   3         17.77         16.10        13.16 o                         
  -2  -6   3        583.75        592.61        16.85 o                         
  -1  -6   3         40.01         36.73        10.68 o                         
   0  -6   3          2.52          2.97        10.38 o                         
   1  -6   3        298.09        292.52         9.20 o                         
   2  -6   3        685.12        691.62        66.59 o                         
   3  -6   3          0.01         -7.92        10.38 o                         
   4  -6   3        129.21        138.38        18.16 o                         
   5  -6   3          0.61         -3.37         9.50 o                         
   6  -6   3         35.86         45.49        16.10 o                         
  -2  -5   3        536.27        536.66        15.75 o                         
  -1  -5   3       1506.34       1565.89        51.36 o                         
   0  -5   3        283.29        266.76         9.73 o                         
   1  -5   3         80.05         76.24         8.13 o                         
   2  -5   3         32.49         17.53         8.86 o                         
   3  -5   3          2.92          6.16         8.29 o                         
   4  -5   3         12.71         14.15        10.21 o                         
   5  -5   3         21.66         16.94         9.56 o                         
   6  -5   3         71.33         69.16        13.26 o                         
  -2  -4   3          8.51          9.21        11.66 o                         
  -1  -4   3         47.05         49.07        10.34 o                         
   0  -4   3          2.86          9.32        11.45 o                         
   1  -4   3        373.54        383.23        34.58 o                         
   2  -4   3         77.54         59.77        10.04 o                         
   3  -4   3        304.74        297.56        20.09 o                         
   4  -4   3         43.38         38.16        10.34 o                         
   5  -4   3          0.04          3.52         9.64 o                         
   6  -4   3         24.33         24.62        16.14 o                         
  -2  -3   3       2010.51       2008.46       100.11 o                         
  -1  -3   3        158.28        187.20        13.58 o                         
   0  -3   3       2541.50       2602.22        50.51 o                         
   1  -3   3        108.53        113.81        11.33 o                         
   2  -3   3        166.80        205.66        12.52 o                         
   3  -3   3        410.08        400.49        23.94 o                         
   4  -3   3         61.03         66.72         8.92 o                         
   5  -3   3         89.97         79.82        12.54 o                         
   6  -3   3         14.13         21.13        16.15 o                         
  -2  -2   3        170.60        170.35        14.10 o                         
  -1  -2   3         14.89         19.89        10.97 o                         
   0  -2   3        427.83        484.60        14.77 o                         
   1  -2   3        108.88         76.93         8.15 o                         
   2  -2   3       1091.60       1183.47        17.60 o                         
   3  -2   3        106.55        114.00         9.88 o                         
   4  -2   3         82.06         78.99         9.11 o                         
   5  -2   3          0.54          8.30         9.58 o                         
   6  -2   3         10.28          6.45        15.85 o                         
  -4  -1   3          0.78          2.98        10.90 o                         
  -3  -1   3       1060.98       1103.96        77.21 o                         
  -2  -1   3          2.57          2.59         9.94 o                         
  -1  -1   3       9639.73      10088.00       498.00 o                         
   0  -1   3         17.61         21.95        11.26 o                         
   1  -1   3        208.74        254.10        13.05 o                         
   2  -1   3        416.33        468.37        20.76 o                         
   3  -1   3        187.95        223.91        22.30 o                         
   4  -1   3        218.38        193.60         9.03 o                         
   5  -1   3        139.70        137.61        12.72 o                         
   6  -1   3        137.20        133.50        14.48 o                         
  -6   0   3        146.82        153.73        23.87 o                         
  -5   0   3        172.71        171.81        14.29 o                         
  -4   0   3        411.69        392.20        16.00 o                         
  -3   0   3        217.39        198.64        18.93 o                         
  -2   0   3         95.70        114.70        12.44 o                         
  -1   0   3       5327.75       5585.42       463.40 o                         
   0   0   3          2.09          6.99         9.77 o                         
   1   0   3         46.65         34.82         7.27 o                         
   2   0   3        169.35        153.84         8.15 o                         
   3   0   3        221.21        220.76         8.66 o                         
   4   0   3        194.84        178.15         9.70 o                         
   5   0   3          0.44         -4.43        10.00 o                         
   6   0   3         15.34          8.55        17.71 o                         
  -6   1   3         58.46         54.53        14.20 o                         
  -5   1   3          1.37          2.41        11.81 o                         
  -4   1   3        219.30        237.31        14.61 o                         
  -3   1   3         16.25         18.24         9.32 o                         
  -2   1   3        966.37        847.56        42.80 o                         
  -1   1   3        372.12        396.45        11.44 o                         
   0   1   3        364.08        414.61        24.37 o                         
   1   1   3        691.98        721.60        25.33 o                         
   2   1   3        279.91        266.83        10.79 o                         
   3   1   3        111.41        129.28        11.84 o                         
   4   1   3        757.46        747.26        43.74 o                         
   5   1   3        126.09        114.63        15.56 o                         
  -6   2   3        298.97        304.13        15.48 o                         
  -5   2   3        158.23        178.67        13.11 o                         
  -4   2   3        315.91        290.26        29.33 o                         
  -3   2   3        232.91        241.96         9.61 o                         
  -2   2   3         37.46         39.87         8.65 o                         
  -1   2   3        144.90        150.24         9.83 o                         
   0   2   3          2.88          3.24         7.54 o                         
   1   2   3       4635.06       5101.43       249.56 o                         
   2   2   3        165.76        139.59        10.71 o                         
   3   2   3         32.89         28.88        10.64 o                         
   4   2   3         15.04          6.55        11.94 o                         
   5   2   3          0.11          0.73        21.84 o                         
  -6   3   3         11.08          5.47        11.09 o                         
  -5   3   3         13.18         15.62         9.91 o                         
  -4   3   3        679.90        695.86        45.47 o                         
  -3   3   3         34.00         22.14         9.12 o                         
  -2   3   3        231.36        263.20        17.82 o                         
  -1   3   3         92.61         67.47         9.92 o                         
   0   3   3        561.58        557.17        13.17 o                         
   1   3   3          5.68          6.58         6.83 o                         
   2   3   3         60.36         64.52         7.95 o                         
   3   3   3        530.06        524.79        15.12 o                         
   4   3   3          5.53          1.55        13.55 o                         
  -6   4   3        143.08        150.72        14.30 o                         
  -5   4   3        201.37        202.97         9.98 o                         
  -4   4   3         63.77         67.83         8.80 o                         
  -3   4   3         48.17         57.10         7.74 o                         
  -2   4   3        126.40        133.93        14.11 o                         
  -1   4   3          0.08          5.89         7.81 o                         
   0   4   3       1395.80       1395.62        62.73 o                         
   1   4   3         71.62         68.10        11.00 o                         
   2   4   3        244.96        205.20         9.48 o                         
   3   4   3         76.89         73.02        12.37 o                         
   4   4   3        103.41         94.85        20.33 o                         
  -6   5   3         10.33          6.84        15.92 o                         
  -5   5   3        294.09        303.08        10.88 o                         
  -4   5   3         40.24         38.47         9.14 o                         
  -3   5   3        290.71        282.11        12.42 o                         
  -2   5   3          3.81          6.54        10.23 o                         
  -1   5   3         17.03         13.41        10.44 o                         
   0   5   3        382.88        387.28         9.94 o                         
   1   5   3          3.69          3.27        10.23 o                         
   2   5   3        118.11        113.86        11.13 o                         
   3   5   3         78.59         90.00        11.94 o                         
   4   5   3        310.34        267.19        29.31 o                         
  -6   6   3          9.53         13.04        11.42 o                         
  -5   6   3         15.62         22.18         9.69 o                         
  -4   6   3         84.77         77.49         9.09 o                         
  -3   6   3         11.34          9.20        10.26 o                         
  -2   6   3          4.07         10.10         7.01 o                         
  -1   6   3        300.81        278.55        10.07 o                         
   0   6   3         25.10         29.02        10.25 o                         
   1   6   3        547.82        546.78        13.65 o                         
   2   6   3        224.29        216.91        11.68 o                         
   3   6   3         52.82         52.98        11.40 o                         
  -5   7   3          7.51         13.67        14.44 o                         
  -4   7   3        484.48        521.39        32.54 o                         
  -3   7   3        229.89        233.93        14.53 o                         
  -2   7   3          6.89         13.12        12.12 o                         
  -1   7   3        230.36        242.97        12.78 o                         
   0   7   3        285.36        272.76        10.19 o                         
   1   7   3         12.80         12.74         8.27 o                         
   2   7   3         69.18         83.90        13.96 o                         
   3   7   3         68.67         54.60        13.83 o                         
  -5   8   3          4.87         -3.87        13.20 o                         
  -4   8   3         54.77         43.92        11.05 o                         
  -3   8   3         83.09         85.98        13.45 o                         
  -2   8   3          2.95          7.27         8.94 o                         
  -1   8   3          0.80         -5.10        11.38 o                         
   0   8   3         21.86         21.08        11.41 o                         
   1   8   3        220.64        214.87        14.38 o                         
   2   8   3          9.35          2.04        16.28 o                         
  -4   9   3         42.22         43.83        12.59 o                         
  -3   9   3         77.70         94.07        22.46 o                         
  -2   9   3        286.66        279.57        10.80 o                         
  -1   9   3         26.00         22.41        13.16 o                         
   0   9   3          0.02         -2.11        11.05 o                         
   1   9   3         17.89         11.05        15.88 o                         
  -2  10   3         79.90         40.83        14.06 o                         
  -1  10   3        113.37         97.60        13.69 o                         
  -1 -10   4          1.01         -3.37        15.83 o                         
   0 -10   4         27.75         23.92        13.51 o                         
   1 -10   4         22.13         28.97        12.99 o                         
   2 -10   4          0.28          6.37        15.48 o                         
   3 -10   4          8.24         16.02        11.10 o                         
   4 -10   4        137.46        139.75        13.48 o                         
  -2  -9   4          6.52          6.05        15.70 o                         
  -1  -9   4         71.97         91.54        11.43 o                         
   0  -9   4          0.12         17.54        11.20 o                         
   1  -9   4        193.22        189.25        12.21 o                         
   2  -9   4        109.00        115.87        10.34 o                         
   3  -9   4         24.10         26.84        11.04 o                         
   4  -9   4          0.01         -4.43        11.17 o                         
   5  -9   4         11.60          5.00        13.03 o                         
  -3  -8   4         17.37         21.87        19.52 o                         
  -2  -8   4         79.50         85.84        13.80 o                         
  -1  -8   4        326.46        336.12        13.63 o                         
   0  -8   4         21.65         39.67        12.55 o                         
   1  -8   4         19.76         11.42        10.24 o                         
   2  -8   4         83.97         88.04         9.07 o                         
   3  -8   4        339.61        316.43         9.92 o                         
   4  -8   4         52.38         34.85         9.80 o                         
   5  -8   4        242.82        271.49        22.46 o                         
  -3  -7   4          1.17          0.17        16.34 o                         
  -2  -7   4          1.19          3.57        11.58 o                         
  -1  -7   4        474.34        512.38        15.36 o                         
   0  -7   4        343.71        317.78         9.51 o                         
   1  -7   4         24.67         32.73         7.44 o                         
   2  -7   4         25.73         24.42        10.23 o                         
   3  -7   4         36.22         15.85        10.37 o                         
   4  -7   4          5.19         15.35         8.00 o                         
   5  -7   4          5.45          0.59        10.94 o                         
  -2  -6   4        186.28        213.70        14.29 o                         
  -1  -6   4         79.95         71.74         9.36 o                         
   0  -6   4          4.87          6.77         7.38 o                         
   1  -6   4         29.01         28.00         8.40 o                         
   2  -6   4        485.63        558.11        20.68 o                         
   3  -6   4        714.86        680.38        51.85 o                         
   4  -6   4        491.59        500.18        43.90 o                         
   5  -6   4         10.10          7.38         9.61 o                         
   6  -6   4          4.62         -0.66        13.15 o                         
  -2  -5   4        158.72        156.35        11.97 o                         
  -1  -5   4         54.25         50.58        10.82 o                         
   0  -5   4        289.47        271.32         9.62 o                         
   1  -5   4        887.51        974.89        61.76 o                         
   2  -5   4        453.00        456.74        24.06 o                         
   3  -5   4          0.08          4.81        10.01 o                         
   4  -5   4         47.56         34.70        12.51 o                         
   5  -5   4        182.58        180.52        24.01 o                         
   6  -5   4          0.31          4.03        15.93 o                         
  -2  -4   4        140.20        146.00        12.22 o                         
  -1  -4   4         32.60         42.00         7.15 o                         
   0  -4   4         55.89         61.34         8.05 o                         
   1  -4   4        268.07        265.60        11.82 o                         
   2  -4   4       2521.58       2394.63        30.65 o                         
   3  -4   4        211.86        214.11        14.64 o                         
   4  -4   4          0.15          3.02         8.09 o                         
   5  -4   4        125.56        119.62        11.90 o                         
   6  -4   4         62.55         64.44        13.46 o                         
  -3  -3   4        144.80        151.52        23.46 o                         
  -2  -3   4         25.31         32.64        10.81 o                         
  -1  -3   4          3.53         -2.00         9.58 o                         
   0  -3   4        238.82        215.16        11.10 o                         
   1  -3   4        227.36        233.53         9.89 o                         
   2  -3   4         89.51         88.28        10.67 o                         
   3  -3   4        374.37        394.05        26.56 o                         
   4  -3   4         86.48         78.49         7.82 o                         
   5  -3   4         38.59         45.64        11.87 o                         
   6  -3   4         89.19         91.70        21.89 o                         
  -3  -2   4        297.14        289.71        19.19 o                         
  -2  -2   4        109.21        103.17        11.74 o                         
  -1  -2   4       1190.39       1200.15        31.86 o                         
   0  -2   4        270.81        285.40        20.17 o                         
   1  -2   4        169.03        159.66         9.13 o                         
   2  -2   4         29.18         43.30        11.25 o                         
   3  -2   4        765.60        869.78        15.36 o                         
   4  -2   4       1943.09       1849.02       137.05 o                         
   5  -2   4          5.74          1.95         9.42 o                         
   6  -2   4         11.95         12.99        13.10 o                         
  -4  -1   4         54.84         51.34        10.30 o                         
  -3  -1   4         98.85         91.84         9.93 o                         
  -2  -1   4        966.91        846.70        21.93 o                         
  -1  -1   4        345.44        319.03         9.18 o                         
   0  -1   4         74.98         72.22         7.04 o                         
   1  -1   4       1338.39       1428.61        93.82 o                         
   2  -1   4        444.84        399.91        11.19 o                         
   3  -1   4         15.47         14.49         7.56 o                         
   4  -1   4        651.64        588.42        35.22 o                         
   5  -1   4          1.18          0.20         8.24 o                         
   6  -1   4         37.72         30.19        13.56 o                         
  -6   0   4         13.09         14.57        15.90 o                         
  -5   0   4        115.05        111.06        13.29 o                         
  -4   0   4        986.90        973.11        58.74 o                         
  -3   0   4          9.79         15.73        11.29 o                         
  -2   0   4        115.98        129.18         9.72 o                         
  -1   0   4       3489.86       3656.24       220.09 o                         
   0   0   4        160.63        159.44         9.86 o                         
   1   0   4        471.81        484.98         9.89 o                         
   2   0   4        591.23        504.38        19.47 o                         
   3   0   4        787.46        862.47        34.46 o                         
   4   0   4         73.03         62.63         9.23 o                         
   5   0   4        191.87        197.27        15.58 o                         
   6   0   4         33.36         36.92        19.27 o                         
  -6   1   4         19.09         17.84        13.59 o                         
  -5   1   4         10.84         14.48        11.78 o                         
  -4   1   4         60.34         51.29         7.87 o                         
  -3   1   4       2078.70       2119.59        79.96 o                         
  -2   1   4         52.74         67.14         9.84 o                         
  -1   1   4         29.51         21.18         8.79 o                         
   0   1   4        317.19        300.99        11.32 o                         
   1   1   4          4.67          5.48         8.52 o                         
   2   1   4        209.20        195.17         9.04 o                         
   3   1   4          0.30         -2.40        10.63 o                         
   4   1   4        185.47        161.79        13.77 o                         
   5   1   4         18.53         19.19        15.50 o                         
  -6   2   4         89.72         92.63        14.11 o                         
  -5   2   4        108.28         92.66         9.34 o                         
  -4   2   4        132.00        129.58         9.39 o                         
  -3   2   4         11.15          3.22         7.71 o                         
  -2   2   4         37.77         31.99         7.78 o                         
  -1   2   4         19.09         20.67         8.28 o                         
   0   2   4         22.93         39.41         8.56 o                         
   1   2   4       2459.58       2669.70        55.10 o                         
   2   2   4        143.14        133.60        10.11 o                         
   3   2   4        300.60        288.33        12.88 o                         
   4   2   4        202.85        198.79        16.30 o                         
   5   2   4         65.57         77.88        19.57 o                         
  -6   3   4         13.08          9.22        13.15 o                         
  -5   3   4         36.16         19.23         9.93 o                         
  -4   3   4        575.56        549.08        10.93 o                         
  -3   3   4        167.31        164.70         9.68 o                         
  -2   3   4       1537.75       1421.17        14.85 o                         
  -1   3   4       1387.16       1393.34        88.54 o                         
   0   3   4         31.91         27.49         7.42 o                         
   1   3   4          0.24         -1.47         8.88 o                         
   2   3   4         21.82         19.63         6.24 o                         
   3   3   4          0.26          2.17        10.02 o                         
   4   3   4         71.12         80.41        14.27 o                         
   5   3   4         40.63         33.81        45.95 o                         
  -6   4   4          1.29          4.11        11.20 o                         
  -5   4   4        318.49        297.42        43.22 o                         
  -4   4   4         28.25         33.84        14.33 o                         
  -3   4   4         10.85          6.76         7.34 o                         
  -2   4   4         11.17         15.23         8.55 o                         
  -1   4   4        528.53        511.77        10.71 o                         
   0   4   4        454.62        476.49        11.72 o                         
   1   4   4         45.07         33.23         8.74 o                         
   2   4   4        272.35        233.97         8.99 o                         
   3   4   4          0.06          2.67        11.27 o                         
   4   4   4         36.65         32.81        13.66 o                         
  -6   5   4          0.27         11.03        15.98 o                         
  -5   5   4         11.91          1.00        11.51 o                         
  -4   5   4         42.99         42.87         9.10 o                         
  -3   5   4        202.43        196.64         8.52 o                         
  -2   5   4         64.90         64.48         7.58 o                         
  -1   5   4          8.35          9.42         7.22 o                         
   0   5   4        445.44        436.00        10.13 o                         
   1   5   4        226.43        216.15        11.65 o                         
   2   5   4         21.76         27.56         9.97 o                         
   3   5   4         65.49         83.39        13.69 o                         
   4   5   4         43.15         37.00        20.22 o                         
  -6   6   4         41.95         30.87        14.06 o                         
  -5   6   4         77.77         87.35        11.77 o                         
  -4   6   4         16.68         13.70        12.40 o                         
  -3   6   4         81.12         80.67         9.09 o                         
  -2   6   4         19.20         12.47         7.17 o                         
  -1   6   4          2.16          0.34         7.11 o                         
   0   6   4        198.12        224.42        13.62 o                         
   1   6   4        997.91       1107.90        17.51 o                         
   2   6   4          0.26          4.55         9.73 o                         
   3   6   4          9.61         14.43        13.25 o                         
  -5   7   4          6.34          4.92        11.48 o                         
  -4   7   4         56.97         76.65        11.60 o                         
  -3   7   4          0.10         -8.13        11.55 o                         
  -2   7   4        102.88        107.48         9.05 o                         
  -1   7   4        193.36        187.13        16.76 o                         
   0   7   4          0.76         -2.36        11.74 o                         
   1   7   4         41.47         40.25         9.99 o                         
   2   7   4         13.97          9.83         9.56 o                         
   3   7   4         21.42         24.85        15.70 o                         
  -5   8   4         97.94         56.75        24.27 o                         
  -4   8   4          3.03         20.85        12.52 o                         
  -3   8   4         11.16         16.45        11.21 o                         
  -2   8   4         17.89         20.17        11.22 o                         
  -1   8   4         38.68         38.68         9.94 o                         
   0   8   4         60.02         55.23         9.90 o                         
   1   8   4         36.56         31.56        13.06 o                         
   2   8   4        175.18        169.16        14.62 o                         
  -4   9   4          6.99         -1.42        11.92 o                         
  -3   9   4         35.91         38.64        13.05 o                         
  -2   9   4         46.99         49.40        11.30 o                         
  -1   9   4          2.75          0.17        13.17 o                         
   0   9   4         22.13         20.95        13.31 o                         
  -1 -10   5        234.39        225.92        18.54 o                         
   0 -10   5          6.02          6.51        11.51 o                         
   1 -10   5          1.28          6.87        13.38 o                         
   2 -10   5         26.89         35.93        16.14 o                         
   3 -10   5          0.29         -0.91        12.84 o                         
  -2  -9   5         58.41         46.61        16.06 o                         
  -1  -9   5          5.19         -0.95        10.96 o                         
   0  -9   5        227.70        257.08        12.75 o                         
   1  -9   5        221.92        234.02        18.98 o                         
   2  -9   5         13.56         20.52        11.95 o                         
   3  -9   5        363.37        362.08        12.61 o                         
   4  -9   5        169.96        153.55        11.90 o                         
  -3  -8   5         58.58         50.71        18.49 o                         
  -2  -8   5        527.26        561.94        17.02 o                         
  -1  -8   5         22.68         21.42         9.60 o                         
   0  -8   5         54.18         51.87        12.33 o                         
   1  -8   5          1.34         -6.13        12.18 o                         
   2  -8   5         50.99         43.72         9.38 o                         
   3  -8   5        100.01         93.42        20.42 o                         
   4  -8   5        249.86        294.07        14.69 o                         
   5  -8   5         12.63          0.55        13.09 o                         
  -3  -7   5         71.52         60.50        18.68 o                         
  -2  -7   5         26.77         29.20         9.75 o                         
  -1  -7   5        671.25        687.36        42.85 o                         
   0  -7   5        139.41        131.58        10.10 o                         
   1  -7   5        490.94        450.57        10.73 o                         
   2  -7   5         99.29        116.80        18.84 o                         
   3  -7   5        174.39        178.57         9.17 o                         
   4  -7   5         69.73         71.93        11.50 o                         
   5  -7   5         23.82         25.95        12.40 o                         
  -3  -6   5        164.72        174.59        18.03 o                         
  -2  -6   5          0.41          2.75        12.27 o                         
  -1  -6   5        249.71        248.38        16.55 o                         
   0  -6   5         58.91         49.40         8.64 o                         
   1  -6   5         11.65         -1.21        10.24 o                         
   2  -6   5          3.34          3.56         7.13 o                         
   3  -6   5        192.94        170.43        10.59 o                         
   4  -6   5          0.33          2.51         8.38 o                         
   5  -6   5        209.66        211.68        14.50 o                         
   6  -6   5        105.76        114.35        15.65 o                         
  -3  -5   5          6.16          6.50        17.34 o                         
  -2  -5   5        401.77        399.78        12.59 o                         
  -1  -5   5         43.98         51.26         8.87 o                         
   0  -5   5       1844.66       2065.68       135.67 o                         
   1  -5   5        458.78        457.06        11.04 o                         
   2  -5   5          0.46          1.40         7.11 o                         
   3  -5   5        180.06        178.45         9.31 o                         
   4  -5   5         13.99          8.38        12.20 o                         
   5  -5   5         32.86         23.61        11.50 o                         
   6  -5   5         11.10         23.25        12.95 o                         
  -3  -4   5         50.19         54.40        13.58 o                         
  -2  -4   5        903.27        919.07        30.43 o                         
  -1  -4   5        104.45         86.30        11.69 o                         
   0  -4   5          2.05          0.96         6.86 o                         
   1  -4   5          7.17          5.80         9.63 o                         
   2  -4   5        105.24         95.85         8.15 o                         
   3  -4   5          8.21         15.35         8.33 o                         
   4  -4   5        254.56        252.22        27.93 o                         
   5  -4   5         97.97        109.19        14.51 o                         
   6  -4   5        131.77        140.53        16.62 o                         
  -3  -3   5        142.58        132.11        13.21 o                         
  -2  -3   5         31.47         20.46         9.18 o                         
  -1  -3   5       2412.35       2420.03        25.16 o                         
   0  -3   5        403.63        380.80        30.72 o                         
   1  -3   5        520.04        548.66        44.48 o                         
   2  -3   5        175.76        177.75        10.17 o                         
   3  -3   5          0.69          1.99         8.40 o                         
   4  -3   5          9.54         12.71        10.41 o                         
   5  -3   5         18.08         22.77        12.70 o                         
   6  -3   5          0.76          7.85        12.84 o                         
  -4  -2   5        401.91        443.17        22.15 o                         
  -3  -2   5        586.18        561.76        16.26 o                         
  -2  -2   5        335.82        313.35        12.82 o                         
  -1  -2   5          1.30          3.39         8.63 o                         
   0  -2   5          1.72         -1.42         8.39 o                         
   1  -2   5       1150.67       1321.76       104.12 o                         
   2  -2   5         57.48         63.74         8.60 o                         
   3  -2   5        365.02        372.97         9.88 o                         
   4  -2   5        156.48        146.71        25.15 o                         
   5  -2   5        237.60        247.49        29.22 o                         
   6  -2   5         10.68          9.41        11.73 o                         
  -5  -1   5         50.18         37.72        13.04 o                         
  -4  -1   5          1.66          1.32         8.93 o                         
  -3  -1   5          0.12         -0.44         8.84 o                         
  -2  -1   5       1384.26       1278.43        14.33 o                         
  -1  -1   5         56.16         45.34         7.23 o                         
   0  -1   5        597.43        628.60        15.39 o                         
   1  -1   5       2179.02       2379.41       171.06 o                         
   2  -1   5         27.39         29.36         8.30 o                         
   3  -1   5        176.67        175.27         9.78 o                         
   4  -1   5        459.71        413.02        36.24 o                         
   5  -1   5          0.80         -2.89         8.85 o                         
   6  -1   5        118.93        110.19        14.17 o                         
  -6   0   5          2.92          0.42        15.86 o                         
  -5   0   5         53.32         56.51        12.41 o                         
  -4   0   5        223.26        240.01        21.35 o                         
  -3   0   5         48.70         48.71        11.22 o                         
  -2   0   5       1393.50       1390.55        53.32 o                         
  -1   0   5         12.41         29.18         9.70 o                         
   0   0   5       1416.94       1475.53        37.33 o                         
   1   0   5        294.87        309.96        13.71 o                         
   2   0   5        159.35        161.39         9.02 o                         
   3   0   5        505.62        564.68        17.89 o                         
   4   0   5         40.41         36.92         9.15 o                         
   5   0   5         31.31         26.67        11.01 o                         
  -6   1   5          7.13         -2.23        16.20 o                         
  -5   1   5        103.89         92.15        12.50 o                         
  -4   1   5         27.51         34.50        10.39 o                         
  -3   1   5          0.73          5.59        10.53 o                         
  -2   1   5       1844.37       1830.41        62.93 o                         
  -1   1   5          7.06          0.86         8.26 o                         
   0   1   5       1518.52       1392.03        16.33 o                         
   1   1   5          3.18          4.26         8.88 o                         
   2   1   5        347.70        322.49        10.40 o                         
   3   1   5          4.76          2.18         8.69 o                         
   4   1   5          9.44          5.81        12.00 o                         
   5   1   5        252.00        248.22        18.09 o                         
  -6   2   5          7.95         10.35        11.13 o                         
  -5   2   5         54.52         54.34         8.79 o                         
  -4   2   5         59.33         59.07        10.60 o                         
  -3   2   5        449.58        474.19        15.64 o                         
  -2   2   5        123.78        128.40        12.88 o                         
  -1   2   5         42.31         34.41         8.90 o                         
   0   2   5        103.55        100.51        14.52 o                         
   1   2   5         33.39         47.17         5.80 o                         
   2   2   5        975.79       1020.44        68.29 o                         
   3   2   5        168.52        157.26        15.08 o                         
   4   2   5         49.44         38.79        11.70 o                         
   5   2   5         29.95         27.27        18.47 o                         
  -6   3   5          3.25          6.02        11.22 o                         
  -5   3   5         88.50         84.42        13.22 o                         
  -4   3   5          0.20         -1.04        15.35 o                         
  -3   3   5        185.24        177.06        27.09 o                         
  -2   3   5          3.91          2.32         8.58 o                         
  -1   3   5         94.08         87.53         8.16 o                         
   0   3   5        627.08        610.45        15.60 o                         
   1   3   5         68.13         58.54         9.19 o                         
   2   3   5         25.50         23.75         7.46 o                         
   3   3   5          5.72          8.44         9.62 o                         
   4   3   5        191.24        186.67        15.30 o                         
   5   3   5          4.69          3.04        19.70 o                         
  -6   4   5         10.80         21.62        12.86 o                         
  -5   4   5         72.56         98.94        14.50 o                         
  -4   4   5         31.39         35.99        12.73 o                         
  -3   4   5         20.14         18.95         7.43 o                         
  -2   4   5         71.67         81.70        10.56 o                         
  -1   4   5         23.55         23.18         8.72 o                         
   0   4   5        244.64        253.17        22.59 o                         
   1   4   5        460.03        470.76        28.32 o                         
   2   4   5        396.69        391.06        11.39 o                         
   3   4   5         11.07         17.43        11.15 o                         
   4   4   5        177.19        183.33        17.31 o                         
  -6   5   5          7.33          2.56        11.42 o                         
  -5   5   5         66.22         72.27        10.21 o                         
  -4   5   5         67.82         77.62        10.23 o                         
  -3   5   5        132.91        135.87        10.73 o                         
  -2   5   5        700.98        696.95        11.95 o                         
  -1   5   5        316.83        323.37        10.34 o                         
   0   5   5         35.12         38.31         8.77 o                         
   1   5   5          1.64          2.69        10.60 o                         
   2   5   5          7.98          3.58         7.62 o                         
   3   5   5          1.61          0.23        13.01 o                         
   4   5   5          8.26         13.34        20.09 o                         
  -5   6   5         23.84         23.26        11.03 o                         
  -4   6   5          2.14          0.76        11.20 o                         
  -3   6   5         64.55         75.37        17.74 o                         
  -2   6   5         35.91         34.67        10.17 o                         
  -1   6   5         37.04         53.90        12.50 o                         
   0   6   5         26.31         32.20         8.74 o                         
   1   6   5        147.28        149.44        21.76 o                         
   2   6   5        123.81        134.92        12.07 o                         
   3   6   5        347.32        347.77        21.58 o                         
  -5   7   5          2.65         -7.97        11.42 o                         
  -4   7   5        105.20         91.63        11.77 o                         
  -3   7   5        261.05        276.63        11.18 o                         
  -2   7   5        127.90        146.28        12.18 o                         
  -1   7   5         79.81         86.63        11.03 o                         
   0   7   5        356.53        329.02        23.00 o                         
   1   7   5          0.00         -9.23        13.68 o                         
   2   7   5          1.68          3.56        16.18 o                         
  -4   8   5          4.55         -1.60        11.44 o                         
  -3   8   5          6.85         10.27        10.95 o                         
  -2   8   5         49.31         51.10        11.31 o                         
  -1   8   5         26.78         19.49         9.61 o                         
   0   8   5         26.50         28.30        10.90 o                         
   1   8   5        134.92        129.27        16.77 o                         
  -3   9   5          0.39         15.64        10.78 o                         
  -2   9   5          0.40         -5.58        11.12 o                         
  -1   9   5         25.03         21.87        13.32 o                         
   0   9   5          8.05         11.56        15.13 o                         
  -1 -10   6        148.07        130.94        16.33 o                         
   0 -10   6          0.07          2.88        16.13 o                         
   1 -10   6         26.63         27.08        11.36 o                         
   2 -10   6         67.43         79.48        13.40 o                         
   3 -10   6         49.69         30.55        13.20 o                         
  -2  -9   6          1.04          1.88        15.68 o                         
  -1  -9   6        100.74         94.64        13.87 o                         
   0  -9   6        122.27        125.38        14.37 o                         
   1  -9   6         69.26         53.78        11.59 o                         
   2  -9   6         26.92         26.21        11.10 o                         
   3  -9   6         30.53         26.97         9.47 o                         
   4  -9   6         25.79         36.91        12.91 o                         
  -3  -8   6        228.82        231.47        22.58 o                         
  -2  -8   6         31.12         32.35        13.56 o                         
  -1  -8   6         29.22         29.42        14.03 o                         
   0  -8   6        253.92        250.30        11.08 o                         
   1  -8   6         49.92         50.16         8.74 o                         
   2  -8   6        227.31        222.70         9.38 o                         
   3  -8   6        164.44        150.74        11.87 o                         
   4  -8   6         48.22         45.55        11.01 o                         
   5  -8   6         30.99         17.57        15.81 o                         
  -3  -7   6         68.31         66.03        18.22 o                         
  -2  -7   6          0.41         -1.23         9.48 o                         
  -1  -7   6         23.72         19.74        10.19 o                         
   0  -7   6        323.30        290.45        11.98 o                         
   1  -7   6        578.08        524.41        11.42 o                         
   2  -7   6         10.30         14.36         8.65 o                         
   3  -7   6         28.15         33.75        11.81 o                         
   4  -7   6         28.78         21.46        11.25 o                         
   5  -7   6          1.59         -3.47        11.22 o                         
  -3  -6   6        124.15        142.03        17.59 o                         
  -2  -6   6        306.01        319.16        14.57 o                         
  -1  -6   6        524.64        519.39        29.13 o                         
   0  -6   6         13.46          8.13        10.26 o                         
   1  -6   6        377.05        354.72         9.35 o                         
   2  -6   6        169.99        173.78         9.60 o                         
   3  -6   6         15.74         16.13         8.61 o                         
   4  -6   6          1.56         13.85        11.41 o                         
   5  -6   6        267.63        255.73        10.82 o                         
  -3  -5   6        113.98        116.28        14.91 o                         
  -2  -5   6         65.16         59.56         7.29 o                         
  -1  -5   6         99.04         86.98         8.05 o                         
   0  -5   6        397.34        404.64        21.02 o                         
   1  -5   6         48.51         69.50        10.48 o                         
   2  -5   6        561.15        569.48        12.49 o                         
   3  -5   6        102.56         86.06         7.61 o                         
   4  -5   6        178.55        165.26         9.34 o                         
   5  -5   6         16.99         24.80        11.01 o                         
   6  -5   6          5.66         -5.83        19.19 o                         
  -3  -4   6        437.61        452.42        24.18 o                         
  -2  -4   6        162.38        146.12         8.05 o                         
  -1  -4   6       2009.23       2492.57        28.53 o                         
   0  -4   6         93.13         93.39         7.70 o                         
   1  -4   6         61.65         60.80         8.08 o                         
   2  -4   6        403.16        358.50        18.42 o                         
   3  -4   6        330.23        313.65        10.23 o                         
   4  -4   6        457.38        482.06        14.33 o                         
   5  -4   6         28.25         39.29        11.46 o                         
   6  -4   6        140.37        145.94        15.40 o                         
  -4  -3   6         30.13         27.21        16.62 o                         
  -3  -3   6          1.83          4.43        10.22 o                         
  -2  -3   6         26.06         35.69         9.19 o                         
  -1  -3   6         78.32         77.83         7.41 o                         
   0  -3   6        757.50        806.72        66.90 o                         
   1  -3   6       2905.14       3100.60       203.13 o                         
   2  -3   6        172.61        181.06        17.69 o                         
   3  -3   6          2.72          3.80        10.35 o                         
   4  -3   6         21.07         20.33        10.89 o                         
   5  -3   6         14.39         11.48        13.60 o                         
   6  -3   6         30.30         30.36        17.33 o                         
  -4  -2   6        408.62        421.29        17.61 o                         
  -3  -2   6          1.49          2.08         8.30 o                         
  -2  -2   6       1213.02       1213.07        18.60 o                         
  -1  -2   6          0.04         -1.02         6.84 o                         
   0  -2   6        237.33        256.07         8.19 o                         
   1  -2   6        193.13        189.57        10.09 o                         
   2  -2   6        742.97        697.80        11.84 o                         
   3  -2   6        430.01        418.61        10.06 o                         
   4  -2   6        406.69        453.10        14.67 o                         
   5  -2   6        147.94        161.14         9.61 o                         
   6  -2   6          6.96          7.54        12.16 o                         
  -5  -1   6          1.37         -0.85        16.41 o                         
  -4  -1   6          5.18         10.10        10.47 o                         
  -3  -1   6        164.00        170.20         8.86 o                         
  -2  -1   6          1.27          1.18         5.32 o                         
  -1  -1   6        801.03        716.71        12.32 o                         
   0  -1   6        143.03        121.47         7.68 o                         
   1  -1   6        325.71        333.89         9.47 o                         
   2  -1   6        403.19        432.90        17.79 o                         
   3  -1   6        665.76        684.26        43.31 o                         
   4  -1   6          1.45          5.77         7.69 o                         
   5  -1   6         92.73         93.49        11.63 o                         
  -6   0   6        112.76        105.76        16.17 o                         
  -5   0   6          0.05          1.48         9.41 o                         
  -4   0   6         32.10         33.56        10.54 o                         
  -3   0   6        307.27        297.91        25.70 o                         
  -2   0   6        234.07        209.15        10.88 o                         
  -1   0   6        874.48        836.72        22.48 o                         
   0   0   6       1069.49       1120.93        59.03 o                         
   1   0   6        660.16        674.96        13.93 o                         
   2   0   6         41.60         43.78         7.89 o                         
   3   0   6       3001.98       2964.92       283.22 o                         
   4   0   6        141.19        139.90        10.88 o                         
   5   0   6          7.23          2.73        13.61 o                         
  -6   1   6         42.43         30.33        16.33 o                         
  -5   1   6        110.64        113.34        12.58 o                         
  -4   1   6         60.48         55.63         8.92 o                         
  -3   1   6          0.81          4.02         7.41 o                         
  -2   1   6       2073.08       1959.09        63.82 o                         
  -1   1   6        123.39        110.67         9.39 o                         
   0   1   6        822.43        791.98        46.78 o                         
   1   1   6        352.55        320.98        22.31 o                         
   2   1   6        135.90        140.02         8.58 o                         
   3   1   6          0.16          0.94         7.26 o                         
   4   1   6         18.62         22.64         9.64 o                         
   5   1   6          0.05          5.26        12.79 o                         
  -6   2   6         35.36         29.83        12.93 o                         
  -5   2   6        308.11        288.58        24.74 o                         
  -4   2   6        117.48        101.00        10.99 o                         
  -3   2   6          6.87         14.68         8.33 o                         
  -2   2   6          1.26         -5.16         8.77 o                         
  -1   2   6         76.92         78.87         8.10 o                         
   0   2   6        297.18        283.34        10.39 o                         
   1   2   6         80.73         89.63         7.44 o                         
   2   2   6        390.85        404.65        36.39 o                         
   3   2   6          0.18         -0.28        12.38 o                         
   4   2   6        103.97        104.97        14.41 o                         
   5   2   6        269.02        277.27        19.16 o                         
  -6   3   6         10.24          8.31        15.86 o                         
  -5   3   6          8.52          8.27        10.07 o                         
  -4   3   6          1.76         -2.22         8.78 o                         
  -3   3   6         62.02         64.39         8.78 o                         
  -2   3   6        288.27        317.34        11.69 o                         
  -1   3   6        283.57        266.50        10.31 o                         
   0   3   6        955.35        893.79        12.54 o                         
   1   3   6          1.27          9.85         8.72 o                         
   2   3   6        375.00        331.87         8.19 o                         
   3   3   6         26.52         20.93         9.51 o                         
   4   3   6          4.18          8.92        13.22 o                         
  -6   4   6         89.97         88.91        16.74 o                         
  -5   4   6         69.75         73.81        10.37 o                         
  -4   4   6        147.66        144.59         9.54 o                         
  -3   4   6        291.10        257.71        50.27 o                         
  -2   4   6         21.54         20.47         8.41 o                         
  -1   4   6         29.93         31.22         9.27 o                         
   0   4   6        183.19        161.86         9.68 o                         
   1   4   6         97.22         92.41         9.04 o                         
   2   4   6         18.40         24.45         7.94 o                         
   3   4   6        353.62        369.32        33.36 o                         
   4   4   6         67.54         76.17        16.57 o                         
  -6   5   6          0.23          9.58        15.57 o                         
  -5   5   6          0.65          0.82        10.93 o                         
  -4   5   6         20.25         12.10         8.46 o                         
  -3   5   6          4.51          4.13         9.90 o                         
  -2   5   6        303.52        308.74        12.06 o                         
  -1   5   6        270.63        280.34        19.43 o                         
   0   5   6         22.90         29.68        12.83 o                         
   1   5   6        242.02        267.46        15.12 o                         
   2   5   6          1.97         -0.24         8.13 o                         
   3   5   6          0.37          1.18        12.72 o                         
  -5   6   6         77.90         85.40        13.49 o                         
  -4   6   6        194.79        215.90        12.54 o                         
  -3   6   6         27.26         36.67        13.02 o                         
  -2   6   6          7.02         -3.57         8.48 o                         
  -1   6   6         29.75         24.44        10.24 o                         
   0   6   6         41.77         47.92         9.61 o                         
   1   6   6          1.18          5.49        11.35 o                         
   2   6   6        347.89        363.07        11.77 o                         
   3   6   6         12.81         18.69        14.43 o                         
  -5   7   6          9.73          7.94        11.32 o                         
  -4   7   6         10.14         14.20        11.50 o                         
  -3   7   6         14.92         17.96        15.24 o                         
  -2   7   6          3.93          3.60         9.68 o                         
  -1   7   6          2.04         -3.60         9.81 o                         
   0   7   6        546.69        561.41        13.59 o                         
   1   7   6          2.19          3.20        11.36 o                         
   2   7   6          0.08         -1.42         9.30 o                         
  -4   8   6         27.12          4.68        21.25 o                         
  -3   8   6         24.20         27.73        11.20 o                         
  -2   8   6          3.03          9.46         9.36 o                         
  -1   8   6          0.03          4.30        11.50 o                         
   0   8   6         40.70         31.77        13.03 o                         
   1   8   6        152.03        147.75        18.40 o                         
  -2   9   6          6.32        -10.92        17.32 o                         
  -1   9   6         26.44         17.21        13.38 o                         
   0 -10   7        120.93        111.03        16.62 o                         
   1 -10   7         64.54         64.71        13.34 o                         
   2 -10   7          6.66         14.83        15.88 o                         
   3 -10   7         24.20         11.69        14.81 o                         
  -2  -9   7         20.29         13.62        16.64 o                         
  -1  -9   7         56.23         56.28        13.43 o                         
   0  -9   7          0.13         -2.98        13.57 o                         
   1  -9   7        150.01        155.90        13.39 o                         
   2  -9   7        267.09        277.11        10.84 o                         
   3  -9   7          0.20         -0.60        12.49 o                         
   4  -9   7         70.04         60.12        13.04 o                         
  -3  -8   7         32.41         15.24        20.78 o                         
  -2  -8   7        125.62        126.41        14.04 o                         
  -1  -8   7        168.61        172.45        14.01 o                         
   0  -8   7        126.76        126.64        12.29 o                         
   1  -8   7         55.77         45.33         9.64 o                         
   2  -8   7          9.35         14.65        11.42 o                         
   3  -8   7         17.93          5.62        13.51 o                         
   4  -8   7          9.77         -0.62        12.98 o                         
   5  -8   7         57.44         47.24        18.43 o                         
  -3  -7   7         25.63         25.30        17.41 o                         
  -2  -7   7          7.02          2.25        13.61 o                         
  -1  -7   7          0.87         -4.89         9.78 o                         
   0  -7   7        159.38        182.21        13.17 o                         
   1  -7   7        397.25        382.11        10.55 o                         
   2  -7   7        447.86        483.85        23.27 o                         
   3  -7   7        318.85        337.42         9.90 o                         
   4  -7   7        180.31        161.04        10.56 o                         
   5  -7   7          0.24          2.19        11.21 o                         
  -3  -6   7        225.37        234.02        18.00 o                         
  -2  -6   7        402.43        425.50        12.56 o                         
  -1  -6   7         38.16         27.13        12.71 o                         
   0  -6   7        648.50        609.73        10.76 o                         
   1  -6   7         13.10          3.03         7.22 o                         
   2  -6   7        197.09        189.72         8.82 o                         
   3  -6   7          2.36          5.28         9.74 o                         
   4  -6   7         39.59         42.22        11.34 o                         
   5  -6   7         64.90         64.49        11.68 o                         
  -3  -5   7         14.92         15.84        12.23 o                         
  -2  -5   7          0.20          3.00         9.40 o                         
  -1  -5   7        168.63        165.96         8.59 o                         
   0  -5   7          2.19          0.01         8.35 o                         
   1  -5   7        471.59        488.85        10.96 o                         
   2  -5   7        124.55         97.74         9.01 o                         
   3  -5   7         86.23         72.79        10.51 o                         
   4  -5   7        167.04        158.37        15.13 o                         
   5  -5   7        123.18        119.77        11.65 o                         
  -4  -4   7         46.71         54.71        18.35 o                         
  -3  -4   7        116.22        124.62        13.47 o                         
  -2  -4   7          3.64          7.46        10.69 o                         
  -1  -4   7        828.40        868.67        30.66 o                         
   0  -4   7        144.97        146.31         9.58 o                         
   1  -4   7        199.33        210.17         8.63 o                         
   2  -4   7        207.72        202.35         8.52 o                         
   3  -4   7         10.43          2.53         7.25 o                         
   4  -4   7         24.09         24.44         9.91 o                         
   5  -4   7        202.60        197.06        14.92 o                         
  -4  -3   7        105.96        106.64        13.90 o                         
  -3  -3   7         11.28         14.03        10.10 o                         
  -2  -3   7        595.15        640.92        17.30 o                         
  -1  -3   7         54.98         52.72         7.38 o                         
   0  -3   7        896.02        876.89        36.95 o                         
   1  -3   7         43.12         33.87        11.17 o                         
   2  -3   7         44.10         50.24         8.83 o                         
   3  -3   7        318.26        305.90         9.26 o                         
   4  -3   7         55.50         51.26        10.13 o                         
   5  -3   7         20.62         21.16        10.99 o                         
  -5  -2   7         65.50         74.59        16.91 o                         
  -4  -2   7         31.59         33.40        12.27 o                         
  -3  -2   7        220.01        207.60        12.11 o                         
  -2  -2   7        277.51        268.89         9.97 o                         
  -1  -2   7         70.20         62.87         9.04 o                         
   0  -2   7          0.40          3.85         5.60 o                         
   1  -2   7         31.10         27.39         5.68 o                         
   2  -2   7        124.81        136.72        11.27 o                         
   3  -2   7        404.06        371.84        11.92 o                         
   4  -2   7          3.26          9.80         8.42 o                         
   5  -2   7         10.98          7.51         8.80 o                         
  -6  -1   7         14.42          9.11        22.13 o                         
  -5  -1   7        355.08        352.17        16.89 o                         
  -4  -1   7          1.35         -1.60         8.80 o                         
  -3  -1   7          1.81          1.08         6.67 o                         
  -2  -1   7        302.21        308.70         9.03 o                         
  -1  -1   7        420.45        356.59        25.34 o                         
   0  -1   7         92.58         90.81         7.89 o                         
   1  -1   7         34.98         37.23         7.79 o                         
   2  -1   7        413.42        408.70        25.68 o                         
   3  -1   7        108.70        108.89         7.94 o                         
   4  -1   7        210.95        199.51        14.19 o                         
   5  -1   7         18.90         17.88         9.46 o                         
  -6   0   7          5.01          6.10        13.60 o                         
  -5   0   7         15.42         13.13        11.59 o                         
  -4   0   7        383.97        406.71        15.29 o                         
  -3   0   7        330.20        347.40        30.51 o                         
  -2   0   7         53.57         66.22         9.39 o                         
  -1   0   7        113.03        106.26         6.21 o                         
   0   0   7         24.11         25.04         5.73 o                         
   1   0   7        220.83        223.23        34.37 o                         
   2   0   7        338.97        321.28        33.51 o                         
   3   0   7          1.89          1.15         8.92 o                         
   4   0   7         14.71         19.03         9.42 o                         
   5   0   7        106.23         94.95        13.80 o                         
  -6   1   7         69.02         65.08        11.97 o                         
  -5   1   7         14.84          5.70        13.97 o                         
  -4   1   7          8.43          5.05        10.37 o                         
  -3   1   7         24.94         13.18        10.39 o                         
  -2   1   7        161.78        170.39         8.72 o                         
  -1   1   7        375.57        394.01        28.10 o                         
   0   1   7        568.99        582.52        30.12 o                         
   1   1   7         14.04         15.12         6.79 o                         
   2   1   7        104.90         87.61        10.99 o                         
   3   1   7         24.05         20.93        12.72 o                         
   4   1   7          2.42          0.16        13.65 o                         
   5   1   7         21.14         19.54        16.58 o                         
  -6   2   7         11.55          1.57        16.09 o                         
  -5   2   7         77.92         79.78        12.01 o                         
  -4   2   7         11.68         19.47         8.76 o                         
  -3   2   7        567.17        524.78        10.54 o                         
  -2   2   7        286.58        282.47        10.14 o                         
  -1   2   7          0.02         -0.99        10.51 o                         
   0   2   7        587.79        650.69        40.25 o                         
   1   2   7        108.33        105.29         9.15 o                         
   2   2   7         49.02         42.04         8.82 o                         
   3   2   7         53.97         44.97        10.00 o                         
   4   2   7        308.88        357.22        31.68 o                         
  -6   3   7         63.98         33.36        12.97 o                         
  -5   3   7          2.46         -0.19        13.74 o                         
  -4   3   7         44.02         52.29        10.24 o                         
  -3   3   7          4.97          8.72         7.09 o                         
  -2   3   7        612.77        627.13        11.81 o                         
  -1   3   7        468.93        459.81        32.34 o                         
   0   3   7         95.51         68.08         7.93 o                         
   1   3   7        206.93        181.04         8.45 o                         
   2   3   7          7.50          0.42         7.20 o                         
   3   3   7         35.20         27.61         9.80 o                         
   4   3   7          0.78         10.65        15.85 o                         
  -6   4   7          5.48          4.51        14.83 o                         
  -5   4   7         12.33          7.23        11.27 o                         
  -4   4   7         53.62         55.83         9.95 o                         
  -3   4   7         91.63         99.89         9.30 o                         
  -2   4   7          8.26         11.58         8.48 o                         
  -1   4   7          1.96          1.58         7.20 o                         
   0   4   7          0.06          3.04         7.30 o                         
   1   4   7         36.29         21.96         9.27 o                         
   2   4   7         54.42         64.41        10.15 o                         
   3   4   7        379.44        377.69        16.33 o                         
   4   4   7         62.65         55.88        25.73 o                         
  -5   5   7          2.52          0.34        16.23 o                         
  -4   5   7         86.20         87.97        10.29 o                         
  -3   5   7         66.79         57.40        10.36 o                         
  -2   5   7         93.08        108.65         9.20 o                         
  -1   5   7        780.78        773.75        21.17 o                         
   0   5   7        557.27        564.84        16.46 o                         
   1   5   7          0.20         -1.65         9.67 o                         
   2   5   7          7.86         11.07         8.80 o                         
   3   5   7          2.84          2.37        12.68 o                         
  -5   6   7          4.45          5.95        12.91 o                         
  -4   6   7         13.06         16.51         9.59 o                         
  -3   6   7        125.46        137.88        10.57 o                         
  -2   6   7         17.14         20.16         8.32 o                         
  -1   6   7          1.86         -1.90         8.36 o                         
   0   6   7        167.62        170.67        18.14 o                         
   1   6   7         92.81         91.76        10.52 o                         
   2   6   7         31.53         31.49        13.36 o                         
  -4   7   7         69.05         68.52        11.54 o                         
  -3   7   7          2.44          6.29        10.97 o                         
  -2   7   7        158.87        177.03        27.89 o                         
  -1   7   7         26.79         33.96        11.35 o                         
   0   7   7         12.38         13.45        11.46 o                         
   1   7   7        143.22        157.82        14.19 o                         
  -3   8   7          5.02         17.08        11.19 o                         
  -2   8   7         36.32         30.95        11.51 o                         
  -1   8   7         19.10         18.27        11.44 o                         
   0   8   7         44.41         33.27        13.72 o                         
   0 -10   8        322.54        311.63        37.57 o                         
   1 -10   8          0.02          2.22        11.37 o                         
   2 -10   8        173.80        139.33        16.53 o                         
  -1  -9   8          0.01         -4.80        15.94 o                         
   0  -9   8          2.06          4.95        13.54 o                         
   1  -9   8         16.24         13.58        11.13 o                         
   2  -9   8         12.22         16.64        11.57 o                         
   3  -9   8        350.20        350.78        14.10 o                         
   4  -9   8         12.61        -15.75        19.06 o                         
  -2  -8   8        200.32        193.34        10.80 o                         
  -1  -8   8        230.42        244.73        16.72 o                         
   0  -8   8         55.34         54.28        11.55 o                         
   1  -8   8        128.16        135.94        13.10 o                         
   2  -8   8          5.94          2.83         9.72 o                         
   3  -8   8         18.37         25.17        10.81 o                         
   4  -8   8          1.88         -1.58        12.91 o                         
  -3  -7   8          7.92          6.71        17.29 o                         
  -2  -7   8        104.27         97.27        10.93 o                         
  -1  -7   8         62.36         60.85         9.90 o                         
   0  -7   8         26.45         31.98        11.96 o                         
   1  -7   8         59.36         59.56        10.14 o                         
   2  -7   8        740.22        733.29        50.68 o                         
   3  -7   8          0.02         -2.03         9.64 o                         
   4  -7   8        173.04        151.00        14.16 o                         
   5  -7   8         86.90         69.08        15.56 o                         
  -3  -6   8        166.05        173.95        15.87 o                         
  -2  -6   8         44.84         48.04         8.76 o                         
  -1  -6   8        489.98        525.90        31.57 o                         
   0  -6   8        314.01        317.50        11.87 o                         
   1  -6   8        152.03        160.06        13.15 o                         
   2  -6   8          0.86         -3.45         9.97 o                         
   3  -6   8          0.67         -9.80        11.58 o                         
   4  -6   8          1.11        -13.44        13.44 o                         
   5  -6   8         85.42         84.54        11.79 o                         
  -4  -5   8         72.20         64.71        19.19 o                         
  -3  -5   8          7.78          2.99        11.95 o                         
  -2  -5   8        313.24        310.08        10.77 o                         
  -1  -5   8         25.42         23.99         8.51 o                         
   0  -5   8        245.74        245.60        11.58 o                         
   1  -5   8        478.76        510.74        12.37 o                         
   2  -5   8          0.25         -0.42         8.13 o                         
   3  -5   8        186.48        212.64        11.04 o                         
   4  -5   8        249.31        255.78        13.05 o                         
   5  -5   8         58.37         44.65        13.43 o                         
  -4  -4   8         15.44         10.68        14.77 o                         
  -3  -4   8        136.48        128.09        13.11 o                         
  -2  -4   8        509.60        525.60        13.94 o                         
  -1  -4   8        347.45        352.15        15.44 o                         
   0  -4   8          8.95         11.68         7.41 o                         
   1  -4   8         91.41         94.67         7.96 o                         
   2  -4   8        155.71        141.25         9.44 o                         
   3  -4   8        212.33        223.93        11.12 o                         
   4  -4   8        282.44        315.04        15.31 o                         
   5  -4   8         67.29         59.06        13.51 o                         
  -5  -3   8          1.47          2.57        21.69 o                         
  -4  -3   8         32.56         40.19        13.82 o                         
  -3  -3   8         89.92         76.71         9.58 o                         
  -2  -3   8         18.09         19.30         7.58 o                         
  -1  -3   8        141.47        147.15         7.78 o                         
   0  -3   8          0.08          0.46         8.73 o                         
   1  -3   8         63.94         59.31         7.81 o                         
   2  -3   8        488.40        549.35        35.75 o                         
   3  -3   8        266.00        255.32        22.80 o                         
   4  -3   8        126.24        143.99        12.34 o                         
   5  -3   8         93.78         99.26        11.93 o                         
  -5  -2   8          4.65         -1.00        13.11 o                         
  -4  -2   8        123.35        119.52        12.96 o                         
  -3  -2   8        127.35        134.58        12.48 o                         
  -2  -2   8         17.70         21.47        10.83 o                         
  -1  -2   8        321.29        309.60        10.94 o                         
   0  -2   8       2426.06       2576.05       129.91 o                         
   1  -2   8        171.71        172.98         7.07 o                         
   2  -2   8         32.33         33.81         7.60 o                         
   3  -2   8       1021.54       1128.42        24.60 o                         
   4  -2   8        140.88        160.11        11.37 o                         
   5  -2   8        139.68        132.39        11.95 o                         
  -5  -1   8         99.81        104.66        14.34 o                         
  -4  -1   8         41.14         35.56         7.32 o                         
  -3  -1   8          0.52         -1.26         5.98 o                         
  -2  -1   8         47.74         51.88         6.53 o                         
  -1  -1   8        121.37        104.88        14.05 o                         
   0  -1   8        901.37        857.12        12.46 o                         
   1  -1   8        588.38        545.81        36.60 o                         
   2  -1   8         79.09         71.47         7.02 o                         
   3  -1   8          9.73          9.62         8.02 o                         
   4  -1   8        136.73        148.11         9.52 o                         
   5  -1   8          5.07         -2.05        16.23 o                         
  -6   0   8          0.46          1.84        15.72 o                         
  -5   0   8        330.25        362.33        17.67 o                         
  -4   0   8          0.02          1.79         9.96 o                         
  -3   0   8        199.68        200.23        11.64 o                         
  -2   0   8          8.19          1.79         6.16 o                         
  -1   0   8        769.04        749.97        10.20 o                         
   0   0   8        211.99        224.39         7.43 o                         
   1   0   8        131.04        113.27         9.99 o                         
   2   0   8         21.33         28.62         7.47 o                         
   3   0   8        243.50        238.48        10.22 o                         
   4   0   8        254.91        288.96        15.22 o                         
   5   0   8        377.95        372.55        17.42 o                         
  -6   1   8          2.84          3.15        17.80 o                         
  -5   1   8         32.53         26.71        14.08 o                         
  -4   1   8          0.43          1.76         8.53 o                         
  -3   1   8         56.78         54.43         7.55 o                         
  -2   1   8        128.21        131.93         9.34 o                         
  -1   1   8         94.32         76.26         7.90 o                         
   0   1   8        274.72        248.19        13.92 o                         
   1   1   8        186.51        177.21         9.71 o                         
   2   1   8       1271.20       1355.47        16.29 o                         
   3   1   8        210.06        184.72        13.41 o                         
   4   1   8          0.01          5.76         9.49 o                         
  -6   2   8        103.27         95.60        15.87 o                         
  -5   2   8          6.69         -0.72        11.30 o                         
  -4   2   8        145.95        125.28         9.55 o                         
  -3   2   8        331.25        298.03         9.21 o                         
  -2   2   8         21.72         22.96         8.60 o                         
  -1   2   8        378.50        330.51        14.55 o                         
   0   2   8          0.32          4.93         8.41 o                         
   1   2   8        352.02        349.05        11.96 o                         
   2   2   8         16.75         23.64         8.94 o                         
   3   2   8        182.90        179.59        10.89 o                         
   4   2   8        200.38        198.93        14.08 o                         
  -6   3   8         43.24         29.97        19.82 o                         
  -5   3   8          1.23          6.77        10.98 o                         
  -4   3   8         11.16         12.46         8.41 o                         
  -3   3   8          3.11         -2.17        10.00 o                         
  -2   3   8          8.67          6.65         8.31 o                         
  -1   3   8         30.28         27.69         8.66 o                         
   0   3   8          2.64          4.04        10.17 o                         
   1   3   8        460.87        509.05        12.28 o                         
   2   3   8         33.90         33.85         9.91 o                         
   3   3   8         82.70         84.78        13.94 o                         
   4   3   8         52.75         44.19        13.52 o                         
  -5   4   8         58.82         72.69        13.80 o                         
  -4   4   8        129.17        138.49        12.12 o                         
  -3   4   8        115.01        107.85         9.32 o                         
  -2   4   8        132.37        136.04         9.43 o                         
  -1   4   8          1.52          8.20        10.34 o                         
   0   4   8         11.74         24.17        12.51 o                         
   1   4   8         29.85         46.05         7.19 o                         
   2   4   8          0.45         -1.30         8.06 o                         
   3   4   8          0.18          8.51        15.75 o                         
  -5   5   8          4.73          4.54        12.88 o                         
  -4   5   8          4.43          3.78         9.65 o                         
  -3   5   8         15.48         20.52         8.12 o                         
  -2   5   8          1.72          6.12         9.76 o                         
  -1   5   8         23.43         42.65         8.47 o                         
   0   5   8         78.00         79.40         9.11 o                         
   1   5   8         34.96         31.51        11.71 o                         
   2   5   8        210.29        223.60        13.34 o                         
   3   5   8         62.16         60.24        18.56 o                         
  -5   6   8         12.20          2.51        20.12 o                         
  -4   6   8         56.36         69.68        11.65 o                         
  -3   6   8        155.73        174.87        27.11 o                         
  -2   6   8          0.07         -4.31         9.72 o                         
  -1   6   8         12.35          3.40        11.86 o                         
   0   6   8          9.92         11.09        11.52 o                         
   1   6   8          5.53          5.97        13.14 o                         
   2   6   8         24.81         19.39        12.12 o                         
  -4   7   8          0.24          0.92        13.72 o                         
  -3   7   8         35.16         25.77        13.65 o                         
  -2   7   8         35.92         41.73        12.74 o                         
  -1   7   8         70.43         56.81        13.64 o                         
   0   7   8         14.66         -2.94        13.91 o                         
   1   7   8         52.04         43.06        16.23 o                         
  -2   8   8          0.97         10.20        13.07 o                         
  -1   8   8         51.44         31.05        13.73 o                         
   1 -10   9        157.71        155.56        13.78 o                         
  -1  -9   9         32.85         26.04        15.84 o                         
   0  -9   9          1.58          3.83        11.20 o                         
   1  -9   9         39.54         25.12        13.17 o                         
   2  -9   9        251.79        262.03        25.85 o                         
   3  -9   9        182.00        168.95        11.92 o                         
  -2  -8   9        165.84        167.86        12.96 o                         
  -1  -8   9         79.62         77.92        11.40 o                         
   0  -8   9        378.62        385.66        11.48 o                         
   1  -8   9         22.35         13.22        13.68 o                         
   2  -8   9          1.72          2.29         9.46 o                         
   3  -8   9         11.50         13.69        12.46 o                         
   4  -8   9          3.29        -15.84        15.84 o                         
  -3  -7   9        149.70        156.13        18.31 o                         
  -2  -7   9         29.69         31.43        11.64 o                         
  -1  -7   9         13.78         19.88        13.66 o                         
   0  -7   9          7.82          6.42         8.12 o                         
   1  -7   9        142.19        138.77         8.98 o                         
   2  -7   9          8.97         17.49         9.29 o                         
   3  -7   9          7.75          8.61        12.32 o                         
   4  -7   9        118.16        117.62        13.34 o                         
  -4  -6   9          3.63          0.44        20.85 o                         
  -3  -6   9          4.83          2.98        14.13 o                         
  -2  -6   9        133.55        143.04        10.95 o                         
  -1  -6   9        366.78        355.97        12.03 o                         
   0  -6   9        236.44        261.53        12.41 o                         
   1  -6   9        496.39        511.50        31.09 o                         
   2  -6   9         89.02         77.14         8.96 o                         
   3  -6   9          2.87         -4.41        13.68 o                         
   4  -6   9        120.59        111.54        18.04 o                         
   5  -6   9         41.61         32.50        19.41 o                         
  -4  -5   9        437.42        427.12        52.74 o                         
  -3  -5   9        115.30        123.30        15.00 o                         
  -2  -5   9        309.38        287.31        11.13 o                         
  -1  -5   9          0.51          1.06         9.04 o                         
   0  -5   9        583.28        574.81        10.45 o                         
   1  -5   9        126.16        125.72        10.81 o                         
   2  -5   9        323.60        342.58        11.83 o                         
   3  -5   9        113.99        121.01         9.03 o                         
   4  -5   9         54.21         53.83        11.31 o                         
   5  -5   9          9.92          3.67        11.60 o                         
  -4  -4   9          1.19         -0.35        13.31 o                         
  -3  -4   9        161.37        165.69        13.42 o                         
  -2  -4   9         14.58         16.03        12.94 o                         
  -1  -4   9          0.27          2.17         6.07 o                         
   0  -4   9        623.90        635.38        18.38 o                         
   1  -4   9        135.20        128.11        16.32 o                         
   2  -4   9         41.50         43.66         9.01 o                         
   3  -4   9         32.95         39.43        12.22 o                         
   4  -4   9         26.64         31.55        11.15 o                         
   5  -4   9         45.04         42.82        13.58 o                         
  -5  -3   9        152.62        159.89        21.11 o                         
  -4  -3   9         10.82         11.42        13.71 o                         
  -3  -3   9        289.46        285.03        17.48 o                         
  -2  -3   9        102.20         86.09         8.16 o                         
  -1  -3   9        103.20         98.95         9.44 o                         
   0  -3   9         63.08         62.44         7.83 o                         
   1  -3   9        452.96        438.77        34.57 o                         
   2  -3   9        186.62        163.35         9.31 o                         
   3  -3   9        243.78        268.60        14.80 o                         
   4  -3   9         71.21         81.38        10.18 o                         
   5  -3   9         84.89         64.49        13.97 o                         
  -5  -2   9          2.54          2.58        15.78 o                         
  -4  -2   9        119.43        125.60        12.33 o                         
  -3  -2   9        113.98        111.57        11.05 o                         
  -2  -2   9        105.57        104.22        12.00 o                         
  -1  -2   9        482.05        446.39        13.00 o                         
   0  -2   9          0.64          3.22         7.50 o                         
   1  -2   9         12.47         18.15         6.09 o                         
   2  -2   9         20.96         23.49         6.08 o                         
   3  -2   9        195.03        201.91         9.78 o                         
   4  -2   9        106.18        114.39         8.49 o                         
   5  -2   9         55.56         45.20         9.71 o                         
  -5  -1   9          0.06          1.10        15.26 o                         
  -4  -1   9        103.60        101.68         8.19 o                         
  -3  -1   9          9.04         14.78         9.11 o                         
  -2  -1   9          7.33          4.34         6.69 o                         
  -1  -1   9        237.12        226.77        11.75 o                         
   0  -1   9        480.14        458.65        10.20 o                         
   1  -1   9          0.42         -0.39         7.42 o                         
   2  -1   9       1433.58       1370.01        70.94 o                         
   3  -1   9          0.19         -3.69         9.49 o                         
   4  -1   9         19.98         19.80        11.45 o                         
   5  -1   9          0.81         -3.59        18.89 o                         
  -5   0   9         61.92         56.45        10.25 o                         
  -4   0   9          5.24         -2.51         8.30 o                         
  -3   0   9        321.07        345.01        11.68 o                         
  -2   0   9        287.10        260.91         7.98 o                         
  -1   0   9        154.16        150.65         7.46 o                         
   0   0   9         43.34         43.85         6.31 o                         
   1   0   9         17.08         20.41         7.56 o                         
   2   0   9        480.71        488.78        23.14 o                         
   3   0   9         20.69         12.37         9.86 o                         
   4   0   9         59.94         79.65        11.51 o                         
  -5   1   9         46.96         51.30        11.39 o                         
  -4   1   9         21.66         29.06         9.75 o                         
  -3   1   9        147.38        151.81         9.81 o                         
  -2   1   9         96.19         90.93         7.82 o                         
  -1   1   9        340.76        329.37         7.72 o                         
   0   1   9         53.82         43.63         6.25 o                         
   1   1   9        568.08        549.47        20.29 o                         
   2   1   9          0.13         -3.03        10.17 o                         
   3   1   9         28.63         37.86        14.70 o                         
   4   1   9         79.57         77.14        13.68 o                         
  -5   2   9          2.60          3.08        11.23 o                         
  -4   2   9          2.92         14.87         9.61 o                         
  -3   2   9        433.50        430.59        14.39 o                         
  -2   2   9         67.89         56.95         8.60 o                         
  -1   2   9        308.86        296.40        12.74 o                         
   0   2   9         25.99         25.38         6.63 o                         
   1   2   9         17.39         19.65         7.43 o                         
   2   2   9         52.62         66.90        10.02 o                         
   3   2   9         24.52         23.88        11.14 o                         
   4   2   9        333.01        392.06        18.14 o                         
  -5   3   9         10.12          9.42        13.21 o                         
  -4   3   9        106.05        110.16        14.35 o                         
  -3   3   9          0.06          7.56         8.39 o                         
  -2   3   9         42.72         40.22        10.42 o                         
  -1   3   9        587.33        539.60        11.80 o                         
   0   3   9        183.05        178.27        13.53 o                         
   1   3   9         62.85         52.88         8.15 o                         
   2   3   9        175.24        185.36        29.27 o                         
   3   3   9         81.15        101.79        11.83 o                         
  -5   4   9         40.56         23.67        13.16 o                         
  -4   4   9          3.13         -7.63        13.75 o                         
  -3   4   9         77.07         77.04         8.53 o                         
  -2   4   9        218.14        237.12         9.78 o                         
  -1   4   9         56.52         67.55         8.94 o                         
   0   4   9         74.62         86.09        10.81 o                         
   1   4   9        103.99        104.15        10.68 o                         
   2   4   9          6.23         -1.69        11.34 o                         
   3   4   9        124.47        124.21        14.61 o                         
  -5   5   9         56.65         40.94        19.56 o                         
  -4   5   9          2.67         -2.44        11.43 o                         
  -3   5   9          1.22         11.61         9.54 o                         
  -2   5   9         91.25        116.44        14.23 o                         
  -1   5   9         92.55         94.49        12.06 o                         
   0   5   9         37.77         44.85        11.44 o                         
   1   5   9        172.44        190.02         9.84 o                         
   2   5   9         68.95         64.97        10.79 o                         
  -4   6   9          1.14         -7.10        11.52 o                         
  -3   6   9         17.72         36.48        13.51 o                         
  -2   6   9         34.73         20.03         9.83 o                         
  -1   6   9        212.30        211.71        19.80 o                         
   0   6   9         37.29         18.85        13.55 o                         
   1   6   9         33.63         28.56        10.71 o                         
  -3   7   9          3.79          1.83        13.01 o                         
  -2   7   9          6.56         18.92        12.89 o                         
  -1   7   9        188.81        189.02        17.14 o                         
   0   7   9        163.61        174.80        26.27 o                         
  -1  -9  10         96.93         94.80        15.49 o                         
   0  -9  10          1.36          2.22        11.25 o                         
   1  -9  10          6.84         12.43        12.88 o                         
   2  -9  10         18.96         10.57        11.19 o                         
  -2  -8  10          0.75          2.77        11.58 o                         
  -1  -8  10        131.58        128.26        16.18 o                         
   0  -8  10         46.30         46.58        10.98 o                         
   1  -8  10         53.42         48.42        13.49 o                         
   2  -8  10        210.31        193.81        21.28 o                         
   3  -8  10         74.16         66.89        11.48 o                         
  -3  -7  10        130.83        119.86        16.94 o                         
  -2  -7  10         52.47         53.25        10.72 o                         
  -1  -7  10         12.63         14.31         9.72 o                         
   0  -7  10          1.10          4.89         9.44 o                         
   1  -7  10         64.31         69.85        11.57 o                         
   2  -7  10         14.00         25.52        10.88 o                         
   3  -7  10        260.11        276.02        14.50 o                         
   4  -7  10         68.57         63.34        11.55 o                         
  -3  -6  10        139.24        132.27        13.04 o                         
  -2  -6  10        194.27        176.07         9.87 o                         
  -1  -6  10         18.24         24.21         8.40 o                         
   0  -6  10          4.32          6.90         8.37 o                         
   1  -6  10        363.47        375.19        10.27 o                         
   2  -6  10         11.36         20.09         9.34 o                         
   3  -6  10        146.41        144.61        11.81 o                         
   4  -6  10          0.05         -4.56        11.41 o                         
  -4  -5  10        185.80        179.96        21.49 o                         
  -3  -5  10          2.11          4.21        13.90 o                         
  -2  -5  10         42.54         41.62         8.94 o                         
  -1  -5  10          7.35          4.44         7.83 o                         
   0  -5  10          8.23         14.20         8.05 o                         
   1  -5  10          0.40          1.49         8.69 o                         
   2  -5  10         81.55         87.64        14.62 o                         
   3  -5  10         19.44         36.72        20.11 o                         
   4  -5  10        162.19        143.84        13.27 o                         
  -4  -4  10         50.05         51.42        13.71 o                         
  -3  -4  10         57.51         54.63        12.06 o                         
  -2  -4  10        301.52        287.47        11.04 o                         
  -1  -4  10        254.50        236.96        13.01 o                         
   0  -4  10        259.67        250.76        12.20 o                         
   1  -4  10         64.79         78.75        11.72 o                         
   2  -4  10        184.89        206.08         9.93 o                         
   3  -4  10          1.76         -2.30        11.17 o                         
   4  -4  10         10.35         10.80         8.82 o                         
  -5  -3  10         34.91         23.07        19.09 o                         
  -4  -3  10        218.78        215.89        15.18 o                         
  -3  -3  10         14.47         14.22         9.89 o                         
  -2  -3  10         20.59         14.37        12.93 o                         
  -1  -3  10        317.93        289.61        10.84 o                         
   0  -3  10         70.91         65.55         6.37 o                         
   1  -3  10         19.42         19.42         6.03 o                         
   2  -3  10          3.60         -0.03        10.25 o                         
   3  -3  10         62.94         55.65         7.22 o                         
   4  -3  10        121.04        130.96         9.32 o                         
  -5  -2  10         30.55         17.09        13.31 o                         
  -4  -2  10          0.67         -0.47        13.59 o                         
  -3  -2  10        125.79        128.47        10.95 o                         
  -2  -2  10        243.88        223.16        10.62 o                         
  -1  -2  10          8.27         14.33         8.62 o                         
   0  -2  10        108.62        102.11         8.06 o                         
   1  -2  10        264.89        252.49        11.86 o                         
   2  -2  10          0.00          9.95         7.93 o                         
   3  -2  10        137.72        131.12        10.09 o                         
   4  -2  10          2.24         10.44        10.04 o                         
  -5  -1  10        153.39        155.65        17.16 o                         
  -4  -1  10         14.39         21.98        13.71 o                         
  -3  -1  10         37.08         42.37         8.75 o                         
  -2  -1  10          6.03          1.40        10.58 o                         
  -1  -1  10         35.23         30.38        10.59 o                         
   0  -1  10          5.11          3.49        10.42 o                         
   1  -1  10        360.27        319.27        21.04 o                         
   2  -1  10        334.53        340.01        11.94 o                         
   3  -1  10         10.56         31.20        13.84 o                         
   4  -1  10         36.30         32.19        16.42 o                         
  -5   0  10          1.80          0.43         9.30 o                         
  -4   0  10         96.36        124.06        11.83 o                         
  -3   0  10        124.36        126.04         8.45 o                         
  -2   0  10        295.42        313.84        10.36 o                         
  -1   0  10        606.16        579.69         9.98 o                         
   0   0  10        109.89        105.00         7.89 o                         
   1   0  10         12.78          8.58        12.70 o                         
   2   0  10         20.76         16.66        12.14 o                         
   3   0  10         39.86         45.05        14.00 o                         
   4   0  10         73.32         56.59        13.33 o                         
  -5   1  10          1.48         -1.82         9.93 o                         
  -4   1  10         93.31        109.51        21.21 o                         
  -3   1  10          0.23         -0.47         8.48 o                         
  -2   1  10         25.41         21.60        10.25 o                         
  -1   1  10          0.89          1.32         6.73 o                         
   0   1  10        208.05        204.90        10.01 o                         
   1   1  10         16.76         29.44        10.20 o                         
   2   1  10         36.84         44.05        11.87 o                         
   3   1  10        158.97        172.74        10.62 o                         
   4   1  10        117.16        107.61        15.47 o                         
  -5   2  10         51.82         40.30        16.60 o                         
  -4   2  10          2.24          1.46         9.57 o                         
  -3   2  10        154.85        183.64        22.46 o                         
  -2   2  10        260.65        241.28        10.18 o                         
  -1   2  10          3.83          6.29         7.84 o                         
   0   2  10        132.40        149.97        10.70 o                         
   1   2  10         80.85         85.36         9.03 o                         
   2   2  10         69.35         73.02        10.31 o                         
   3   2  10         10.25         -0.70        16.35 o                         
  -5   3  10         39.81         35.90        13.32 o                         
  -4   3  10         69.94         74.03        10.01 o                         
  -3   3  10         13.64         10.04         9.86 o                         
  -2   3  10         11.28          5.20         9.54 o                         
  -1   3  10         24.24         45.44        12.19 o                         
   0   3  10         40.22         36.04         7.30 o                         
   1   3  10         24.32         29.47         9.16 o                         
   2   3  10        288.02        287.53        12.95 o                         
   3   3  10         63.89         53.05        13.65 o                         
  -5   4  10          9.92         27.92        25.51 o                         
  -4   4  10        176.70        216.94        14.56 o                         
  -3   4  10         72.77         85.15        10.16 o                         
  -2   4  10         76.95         75.10        14.39 o                         
  -1   4  10        135.42        151.15        17.25 o                         
   0   4  10         26.10         40.25        14.08 o                         
   1   4  10          1.47          8.14         8.82 o                         
   2   4  10         58.48         52.09        13.53 o                         
  -4   5  10         34.36         30.67        16.23 o                         
  -3   5  10          2.30          1.88        11.07 o                         
  -2   5  10          4.46         21.66        10.66 o                         
  -1   5  10         12.09         12.58        11.60 o                         
   0   5  10         13.49         15.14         9.75 o                         
   1   5  10          0.04         -2.97         9.54 o                         
  -3   6  10          5.04          8.40        15.98 o                         
  -2   6  10         95.15        139.01        13.53 o                         
  -1   6  10         20.69         15.61        11.69 o                         
   0   6  10         30.47         16.65        12.00 o                         
   0  -9  11         90.19         81.93        13.39 o                         
   1  -9  11          7.26          8.20        13.15 o                         
  -1  -8  11         78.87         68.45        13.70 o                         
   0  -8  11          0.04         -1.83        11.09 o                         
   1  -8  11        451.56        476.80        14.88 o                         
   2  -8  11        138.50        149.03        11.61 o                         
   3  -8  11         36.75         10.16        17.25 o                         
  -2  -7  11        333.09        332.97        21.06 o                         
  -1  -7  11         87.34         91.52         8.38 o                         
   0  -7  11         86.29         84.99        11.28 o                         
   1  -7  11         18.79         14.52         9.54 o                         
   2  -7  11         69.76         75.22        18.34 o                         
   3  -7  11         58.58         50.86        11.20 o                         
  -3  -6  11          0.10          1.82        11.71 o                         
  -2  -6  11         22.61         15.91        12.23 o                         
  -1  -6  11         79.31         83.40         9.43 o                         
   0  -6  11        135.41        154.46         9.55 o                         
   1  -6  11        173.38        192.18        12.12 o                         
   2  -6  11        128.58        132.31        11.62 o                         
   3  -6  11         86.64         96.83        13.04 o                         
   4  -6  11          0.35         -1.06        12.07 o                         
  -3  -5  11        458.33        498.21        21.89 o                         
  -2  -5  11         92.30        119.71        14.83 o                         
  -1  -5  11          9.91         10.53         7.68 o                         
   0  -5  11        185.26        204.18        10.58 o                         
   1  -5  11         75.00         64.70         8.54 o                         
   2  -5  11        120.49        137.92        14.49 o                         
   3  -5  11        527.31        556.93        40.91 o                         
   4  -5  11         73.31         79.15        13.57 o                         
  -4  -4  11          6.97          6.12        13.44 o                         
  -3  -4  11         31.25         40.86        14.11 o                         
  -2  -4  11        137.10        135.32        19.18 o                         
  -1  -4  11        225.72        219.19        12.46 o                         
   0  -4  11          1.47         -1.75        10.26 o                         
   1  -4  11        307.94        318.77         9.71 o                         
   2  -4  11         59.79         69.26         8.51 o                         
   3  -4  11         35.81         26.51         8.82 o                         
   4  -4  11         15.74         14.15        10.50 o                         
  -4  -3  11        180.00        184.94        17.45 o                         
  -3  -3  11          4.64          5.89        11.54 o                         
  -2  -3  11          0.31         -3.69        10.24 o                         
  -1  -3  11        626.67        600.74        12.28 o                         
   0  -3  11         20.68         21.68         9.05 o                         
   1  -3  11         35.47         39.18        10.23 o                         
   2  -3  11        573.90        552.18        23.47 o                         
   3  -3  11         63.54         60.16         8.23 o                         
   4  -3  11        130.55        134.12        15.12 o                         
  -4  -2  11         21.21         15.72        13.74 o                         
  -3  -2  11          5.35          5.91        11.66 o                         
  -2  -2  11          8.52         10.84        10.15 o                         
  -1  -2  11        194.07        199.85        10.10 o                         
   0  -2  11        258.67        224.40        10.35 o                         
   1  -2  11        106.81        109.91        12.90 o                         
   2  -2  11          2.51          2.64         9.56 o                         
   3  -2  11          2.18          1.20         9.81 o                         
   4  -2  11         36.39         19.41        16.49 o                         
  -5  -1  11          8.74          1.83        17.54 o                         
  -4  -1  11          0.10         -1.27        13.32 o                         
  -3  -1  11         11.66         16.49         9.40 o                         
  -2  -1  11        354.68        368.21        17.27 o                         
  -1  -1  11          0.20         -4.63        10.39 o                         
   0  -1  11         41.62         34.42         9.14 o                         
   1  -1  11        128.67        127.94        13.94 o                         
   2  -1  11         38.09         35.37         9.89 o                         
   3  -1  11        298.05        283.86        12.78 o                         
   4  -1  11        146.42        143.15        23.39 o                         
  -5   0  11          6.88          5.54        13.18 o                         
  -4   0  11          4.03          0.67         8.64 o                         
  -3   0  11         44.83         40.72         7.55 o                         
  -2   0  11          3.21          2.99         6.98 o                         
  -1   0  11        162.14        158.00         8.63 o                         
   0   0  11          0.18        -10.09        10.09 o                         
   1   0  11        546.91        537.19        22.15 o                         
   2   0  11          8.50          5.44         9.99 o                         
   3   0  11         16.91         14.55        11.15 o                         
   4   0  11        133.92         99.45        20.92 o                         
  -5   1  11          5.25         -3.49        11.09 o                         
  -4   1  11        141.93        137.63         9.25 o                         
  -3   1  11         11.13         -2.73         8.69 o                         
  -2   1  11         31.44         19.59         9.79 o                         
  -1   1  11         17.96         20.66         7.80 o                         
   0   1  11         21.00         23.15         7.77 o                         
   1   1  11        168.08        152.76        10.75 o                         
   2   1  11        116.16        117.07        12.11 o                         
   3   1  11        127.49        136.88        12.01 o                         
  -5   2  11          5.16         14.44        13.26 o                         
  -4   2  11         60.62         68.69        11.73 o                         
  -3   2  11         19.06         20.75        17.76 o                         
  -2   2  11         56.17         44.19         9.82 o                         
  -1   2  11         34.57         37.13         7.70 o                         
   0   2  11        446.40        448.38        16.60 o                         
   1   2  11          4.06         15.38        11.36 o                         
   2   2  11         14.24         14.03         9.62 o                         
   3   2  11         26.90         14.03        13.51 o                         
  -4   3  11          0.00         -0.52        11.47 o                         
  -3   3  11          4.39          4.81        13.41 o                         
  -2   3  11         23.18         22.65        11.62 o                         
  -1   3  11          2.75         16.04        13.99 o                         
   0   3  11         12.25          7.61         8.07 o                         
   1   3  11         90.39        105.68        10.25 o                         
   2   3  11          0.69         -9.21        11.49 o                         
  -4   4  11          1.28          3.21        16.06 o                         
  -3   4  11          0.01         -6.58        14.76 o                         
  -2   4  11          9.30          1.63        17.08 o                         
  -1   4  11         52.97         59.21        10.06 o                         
   0   4  11          2.59         -0.41        11.33 o                         
   1   4  11         55.77         47.51        10.75 o                         
  -3   5  11          4.51          9.33        11.22 o                         
  -2   5  11         22.65         17.57        11.64 o                         
  -1   5  11          1.75          1.67        13.06 o                         
   0   5  11        166.79        161.29        13.89 o                         
   1   5  11         51.57         37.40        18.96 o                         
  -2   6  11          3.57          4.00        15.55 o                         
  -1   6  11          1.05          8.89        15.93 o                         
  -1  -8  12         23.55         28.93        12.35 o                         
   0  -8  12         99.52         88.58        10.76 o                         
   1  -8  12         12.43          7.60        11.24 o                         
   2  -8  12         54.05         52.15        14.77 o                         
  -2  -7  12        194.20        166.97        19.36 o                         
  -1  -7  12          2.50          1.45        13.38 o                         
   0  -7  12         34.57         28.63        11.57 o                         
   1  -7  12          3.45          7.99        12.87 o                         
   2  -7  12         12.57          8.24        13.09 o                         
   3  -7  12         43.04         36.93        12.95 o                         
  -3  -6  12         65.02         40.81        18.53 o                         
  -2  -6  12         18.79         11.01        16.89 o                         
  -1  -6  12        268.10        269.58        12.40 o                         
   0  -6  12        129.44        139.10        11.89 o                         
   1  -6  12         87.35        105.73         8.93 o                         
   2  -6  12        309.15        343.50        15.03 o                         
   3  -6  12         14.18         15.15        11.26 o                         
  -3  -5  12         99.21         87.78        14.60 o                         
  -2  -5  12         17.87         16.26        14.19 o                         
  -1  -5  12         26.35         25.72        10.15 o                         
   0  -5  12         59.12         71.22         8.40 o                         
   1  -5  12         44.63         55.68        11.56 o                         
   2  -5  12          5.38         14.48         7.87 o                         
   3  -5  12         59.86         58.14         9.54 o                         
  -3  -4  12          0.02         -4.79        13.74 o                         
  -2  -4  12        158.51        166.83        12.74 o                         
  -1  -4  12          4.13          7.86         9.16 o                         
   0  -4  12        265.67        262.90         8.19 o                         
   1  -4  12        150.03        176.76        11.23 o                         
   2  -4  12        263.13        269.16         9.09 o                         
   3  -4  12         52.09         50.51         9.67 o                         
  -4  -3  12         30.21         32.60        13.60 o                         
  -3  -3  12        145.36        143.12        14.79 o                         
  -2  -3  12         38.51         40.43        10.40 o                         
  -1  -3  12          1.44         -1.55         8.49 o                         
   0  -3  12          0.10          0.04        11.42 o                         
   1  -3  12         44.14         33.28         9.82 o                         
   2  -3  12          8.69         13.35         9.82 o                         
   3  -3  12         54.11         59.66         9.70 o                         
  -4  -2  12          1.79         -4.69        11.42 o                         
  -3  -2  12          3.82          2.45         9.69 o                         
  -2  -2  12         81.21         79.34         9.04 o                         
  -1  -2  12        488.76        503.97        12.77 o                         
   0  -2  12         13.87          7.33         8.53 o                         
   1  -2  12        208.12        203.25        17.12 o                         
   2  -2  12         55.30         67.93        19.82 o                         
   3  -2  12         27.18         31.55        11.74 o                         
  -4  -1  12         42.70         43.61        13.20 o                         
  -3  -1  12        179.55        184.13        10.86 o                         
  -2  -1  12         43.30         58.94         9.75 o                         
  -1  -1  12          0.25         -3.85         8.46 o                         
   0  -1  12         34.56         43.59        14.14 o                         
   1  -1  12          2.16          4.20         9.54 o                         
   2  -1  12          1.41         -5.75        11.34 o                         
   3  -1  12         82.25         78.50        15.68 o                         
  -4   0  12          3.64          5.50        11.19 o                         
  -3   0  12         42.07         56.16        11.28 o                         
  -2   0  12        114.43        149.00        11.14 o                         
  -1   0  12         26.91         31.62        11.83 o                         
   0   0  12        257.19        280.90        13.18 o                         
   1   0  12        212.46        272.58        15.60 o                         
   2   0  12         37.21         37.34        13.68 o                         
   3   0  12         29.91         21.30        13.27 o                         
  -4   1  12        196.68        205.50        10.01 o                         
  -3   1  12        182.12        184.59         9.38 o                         
  -2   1  12         70.34         71.40         9.08 o                         
  -1   1  12          2.86         -3.76         8.62 o                         
   0   1  12          1.32        -13.94        13.94 o                         
   1   1  12        141.70        142.21        11.96 o                         
   2   1  12         53.60         60.47        11.64 o                         
   3   1  12         15.31         22.90        18.71 o                         
  -4   2  12        140.34        121.83        16.84 o                         
  -3   2  12          7.23          5.08         7.68 o                         
  -2   2  12        195.76        196.62        12.88 o                         
  -1   2  12        152.98        175.77         8.73 o                         
   0   2  12         31.11         49.76         8.89 o                         
   1   2  12         17.62         15.39         9.57 o                         
   2   2  12         14.06          8.89        13.16 o                         
  -4   3  12         30.18         25.12        13.95 o                         
  -3   3  12         25.60         26.01        13.10 o                         
  -2   3  12         42.35         46.72        11.39 o                         
  -1   3  12         60.62         65.64         8.84 o                         
   0   3  12          2.12          2.96         8.72 o                         
   1   3  12          3.09         -3.33        10.40 o                         
  -3   4  12         40.63         49.68        11.82 o                         
  -2   4  12        105.06         99.47        14.06 o                         
  -1   4  12          7.94          7.85         9.30 o                         
   0   4  12        124.68        120.81        13.86 o                         
   1   4  12         80.30         71.26        12.38 o                         
  -2   5  12         18.94          2.94        13.43 o                         
  -1   5  12          0.07         -9.07        13.61 o                         
  -1  -7  13         26.32         23.11        10.76 o                         
   0  -7  13        222.94        207.92        11.75 o                         
   1  -7  13         25.38         10.48        13.15 o                         
   2  -7  13         38.86          7.02        10.89 o                         
  -2  -6  13          0.17         -7.98        14.26 o                         
  -1  -6  13         52.52         46.44        14.09 o                         
   0  -6  13         50.06         55.90        10.51 o                         
   1  -6  13        103.57        113.61        12.05 o                         
   2  -6  13         40.53         24.64         9.34 o                         
  -3  -5  13          4.88         -3.60        20.92 o                         
  -2  -5  13        109.77        121.79        12.44 o                         
  -1  -5  13         73.70         69.59        12.17 o                         
   0  -5  13          5.53         -2.55        11.44 o                         
   1  -5  13        104.88        112.47         8.28 o                         
   2  -5  13          0.02          7.26        11.33 o                         
   3  -5  13         37.31         20.22         9.88 o                         
  -3  -4  13          6.12          1.18        13.77 o                         
  -2  -4  13         15.83          7.37        14.08 o                         
  -1  -4  13         12.73         15.19        13.64 o                         
   0  -4  13         33.91         30.93        14.59 o                         
   1  -4  13         19.11          7.73         7.99 o                         
   2  -4  13         70.13         84.46        11.15 o                         
   3  -4  13        106.32         95.56         9.85 o                         
  -3  -3  13        189.86        176.40        12.75 o                         
  -2  -3  13        153.15        149.69        12.55 o                         
  -1  -3  13         18.00          5.51        12.27 o                         
   0  -3  13        101.30        112.44        10.47 o                         
   1  -3  13          2.22         -4.50        11.34 o                         
   2  -3  13          1.05          3.49         9.55 o                         
   3  -3  13         56.51         35.27        16.59 o                         
  -4  -2  13         10.49          2.43        18.82 o                         
  -3  -2  13          1.74          7.16        16.19 o                         
  -2  -2  13          0.58         -0.55         9.75 o                         
  -1  -2  13         13.72          8.54        11.66 o                         
   0  -2  13         30.32         39.57        11.44 o                         
   1  -2  13         93.69        103.82        10.18 o                         
   2  -2  13         52.02         41.70        11.59 o                         
   3  -2  13         24.17         15.50        11.67 o                         
  -4  -1  13         36.34         35.05        17.41 o                         
  -3  -1  13          4.73          0.79        11.17 o                         
  -2  -1  13        267.97        279.98        20.18 o                         
  -1  -1  13          1.92          6.25        11.33 o                         
   0  -1  13         99.80        111.73        10.31 o                         
   1  -1  13         52.99         50.84         9.93 o                         
   2  -1  13          2.04          1.89        11.46 o                         
   3  -1  13         11.35         -6.96        19.55 o                         
  -4   0  13          8.69          7.28        14.12 o                         
  -3   0  13         29.65         31.53         9.32 o                         
  -2   0  13          4.59          3.80         7.89 o                         
  -1   0  13         21.68         21.85        11.22 o                         
   0   0  13         71.85        103.16        21.13 o                         
   1   0  13         96.32        100.22        10.06 o                         
   2   0  13        191.31        171.97        13.60 o                         
  -4   1  13          5.55         -3.35        15.03 o                         
  -3   1  13        114.05        126.94        10.51 o                         
  -2   1  13         21.42         16.20         7.74 o                         
  -1   1  13         10.50         12.03         7.83 o                         
   0   1  13         17.35         15.06        11.05 o                         
   1   1  13         11.75          9.06        13.06 o                         
   2   1  13         33.19         23.92        11.55 o                         
  -3   2  13          0.03          2.05         9.02 o                         
  -2   2  13          2.91          6.57        12.94 o                         
  -1   2  13         15.26         20.15         9.85 o                         
   0   2  13         29.92         29.41        11.57 o                         
   1   2  13        107.64        127.10        13.44 o                         
  -3   3  13         10.81         -5.59         9.44 o                         
  -2   3  13          0.37          0.05        12.87 o                         
  -1   3  13         49.77         44.53        10.33 o                         
   0   3  13          6.23         13.95         9.39 o                         
  -2   4  13          0.58         -3.86        14.55 o                         
  -1   4  13         10.57         15.29        12.08 o                         
  -1  -6  14         69.57         56.76        13.99 o                         
   0  -6  14        201.52        176.76        12.49 o                         
   1  -6  14         10.57          9.56        10.39 o                         
  -2  -5  14         98.11        105.31        16.77 o                         
  -1  -5  14         39.77         34.80        12.11 o                         
   0  -5  14         25.62         32.07        13.45 o                         
   1  -5  14         31.56         19.39        11.57 o                         
   2  -5  14         62.71         45.19        10.50 o                         
  -2  -4  14          7.03         -0.70        13.90 o                         
  -1  -4  14         61.37         68.74        13.63 o                         
   0  -4  14          9.82         18.91        11.74 o                         
   1  -4  14        195.98        204.82        12.52 o                         
   2  -4  14        189.06        190.58        12.24 o                         
  -3  -3  14         87.20         65.55        14.08 o                         
  -2  -3  14         23.25         22.91        13.46 o                         
  -1  -3  14         67.16         77.25        11.22 o                         
   0  -3  14          2.21          3.00        11.15 o                         
   1  -3  14          5.00          3.44        11.41 o                         
   2  -3  14          3.09          3.19        11.43 o                         
  -3  -2  14          3.56         -0.50        13.34 o                         
  -2  -2  14         23.06         13.84        11.65 o                         
  -1  -2  14         15.08         22.71         9.70 o                         
   0  -2  14        101.27        104.99        10.12 o                         
   1  -2  14         23.00         30.86        13.21 o                         
   2  -2  14         85.31         86.04        21.12 o                         
  -3  -1  14         44.07         49.02        15.94 o                         
  -2  -1  14        167.55        194.17        12.30 o                         
  -1  -1  14          7.70          4.29        10.96 o                         
   0  -1  14         34.78         18.84        11.68 o                         
   1  -1  14          0.69         -5.87        13.09 o                         
   2  -1  14          3.68         -0.12        14.94 o                         
  -3   0  14         17.21          5.46        11.09 o                         
  -2   0  14        134.37        138.02        13.54 o                         
  -1   0  14         22.70         20.88        15.75 o                         
   0   0  14         10.01          4.65        11.26 o                         
   1   0  14          5.45         12.02        11.30 o                         
  -3   1  14         43.13         43.76        14.11 o                         
  -2   1  14          0.00          2.74         9.86 o                         
  -1   1  14         72.33         80.44        28.38 o                         
   0   1  14         60.97         35.94        16.11 o                         
   1   1  14         60.19         55.10        11.73 o                         
  -2   2  14         14.96         20.56        10.06 o                         
  -1   2  14         31.29         16.91        10.23 o                         
   0   2  14        137.47        125.21        19.25 o                         
   0  -5  15        132.71        140.00        16.31 o                         
  -1  -4  15          0.11         -7.32        11.76 o                         
   0  -4  15         17.57         19.66        13.51 o                         
   1  -4  15          5.25          4.01        13.26 o                         
  -2  -3  15        185.76        198.47        29.36 o                         
  -1  -3  15         20.17         12.22        13.33 o                         
   0  -3  15         16.73         24.15        11.52 o                         
   1  -3  15         17.26         21.87        12.24 o                         
  -2  -2  15          1.01         -0.15        15.15 o                         
  -1  -2  15          3.87         -3.40        13.03 o                         
   0  -2  15         13.29         26.41        30.12 o                         
   1  -2  15          3.17         -3.99        13.30 o                         
  -2  -1  15          0.87         13.51        12.93 o                         
  -1  -1  15         31.41         26.43        13.26 o                         
   0  -1  15         15.97         -0.44        11.43 o                         
   1  -1  15          1.63          0.01        18.51 o                         
  -2   0  15          0.14         -4.54        17.93 o                         
  -1   0  15          0.74         -6.82        16.37 o                         
   0   0  15         83.35        103.72        13.43 o                         
                                                                                
