# Supplementary material for: A new tetra­kis-substituted pyrazine carb­oxy­lic acid, 3,3′,3′′,3′′′-{[pyrazine-2,3,5,6-tetra­yltetra­kis(methyl­ene)]tetra­kis­(sulfanedi­yl)}tetra­propionic acid: crystal structures of two triclinic polymorphs and of two potassium–organic frameworks
Source: Acta Crystallogr E Crystallogr Commun. 2021 Apr 9;77(Pt 5):480–90. doi: 10.1107/S2056989021003479 (PMC8100264; doi:10.1107/S2056989021003479)
Supplement: Supplementary file 3 [file e-77-00480-H4L1Bsup3.hkl]

data_H4L1B                                                                   
_shelx_title ' JP-L2-8-2   IPDS2  RT'                                           
_shelx_refln_list_code          4                                               
_shelx_F_calc_maximum       90.28                                               
_exptl_crystal_F_000       290.00                                               
_reflns_d_resolution_high  0.8109                                               
                                                                                
loop_                                                                           
 _space_group_symop_operation_xyz                                               
 'x, y, z'                                                                      
 '-x, -y, -z'                                                                   
                                                                                
_cell_length_a     4.9424                                                       
_cell_length_b     8.9930                                                       
_cell_length_c    14.1900                                                       
_cell_angle_alpha  96.960                                                       
_cell_angle_beta   97.140                                                       
_cell_angle_gamma 100.720                                                       
                                                                                
_shelx_F_squared_multiplier     1.000                                           
                                                                                
loop_                                                                           
 _refln_index_h                                                                 
 _refln_index_k                                                                 
 _refln_index_l                                                                 
 _refln_F_squared_calc                                                          
 _refln_F_squared_meas                                                          
 _refln_F_squared_sigma                                                         
 _refln_observed_status                                                         
  -2   1   0         37.13         45.81         6.28 o                         
  -1   1   0       8015.11       7167.88       532.97 o                         
   0   1   0          0.76          0.00         3.72 o                         
   1   1   0         42.06         66.96         7.13 o                         
   2   1   0          7.91         10.39         4.40 o                         
  -3   2   0          5.00          6.63         3.66 o                         
  -2   2   0       1257.29        946.46        21.06 o                         
  -1   2   0        514.64        344.94         4.00 o                         
   0   2   0        559.15        441.52         6.90 o                         
   1   2   0        207.03        188.61        26.93 o                         
   2   2   0        291.59        333.74         3.66 o                         
   3   2   0        261.43        254.84         4.67 o                         
  -4   3   0         17.50          4.92         4.95 o                         
  -3   3   0        162.77        134.03         4.23 o                         
  -2   3   0        237.35        214.39        13.25 o                         
  -1   3   0          3.34          0.14         2.86 o                         
   0   3   0        176.50        138.02         8.91 o                         
   1   3   0        462.36        418.11        24.91 o                         
   2   3   0        487.55        491.73        27.74 o                         
   3   3   0          0.60          1.06         2.28 o                         
   4   3   0         25.47         25.86         2.99 o                         
  -4   4   0        268.29        307.91        28.30 o                         
  -3   4   0         15.38         19.71         2.12 o                         
  -2   4   0         10.94          7.66         3.27 o                         
  -1   4   0        443.97        397.27        31.47 o                         
   0   4   0         22.03         33.17         2.66 o                         
   1   4   0        550.82        409.76        18.20 o                         
   2   4   0         29.53         22.60         2.93 o                         
   3   4   0         57.13         53.35         2.06 o                         
   4   4   0          1.29          0.00         2.13 o                         
  -5   5   0          8.07          9.00         3.39 o                         
  -4   5   0         72.68        104.23         5.82 o                         
  -3   5   0          3.06          9.23         5.54 o                         
  -2   5   0        160.43        166.43        10.60 o                         
  -1   5   0         26.28         17.40         2.52 o                         
   0   5   0        997.30        817.08        35.93 o                         
   1   5   0         11.45         22.61         3.60 o                         
   2   5   0          7.13         15.45         1.69 o                         
   3   5   0         64.80         69.27         1.85 o                         
   4   5   0          0.85          3.12         1.88 o                         
  -5   6   0         11.04          8.51         2.29 o                         
  -4   6   0          8.24         11.67         1.80 o                         
  -3   6   0         70.42         76.60         3.99 o                         
  -2   6   0          4.42          4.64         1.82 o                         
  -1   6   0        232.72        211.81        10.09 o                         
   0   6   0        181.82        166.31         2.02 o                         
   1   6   0          0.10          6.13         7.67 o                         
   2   6   0        124.40        106.73         4.99 o                         
   3   6   0          0.19          1.19         1.53 o                         
   4   6   0         11.12         14.43         4.46 o                         
  -5   7   0          0.06          0.00         1.93 o                         
  -4   7   0         27.16         30.46         2.46 o                         
  -3   7   0         11.46         13.62         1.67 o                         
  -2   7   0         49.20         38.44         1.76 o                         
  -1   7   0         45.17         44.69         4.80 o                         
   0   7   0          0.36          4.97         5.44 o                         
   1   7   0        114.30        121.46         5.83 o                         
   2   7   0          8.33          8.76         1.68 o                         
   3   7   0         52.21         56.29         3.95 o                         
  -4   8   0         17.43         24.86         1.70 o                         
  -3   8   0         25.72         31.13         1.65 o                         
  -2   8   0          9.02          9.42         1.62 o                         
  -1   8   0          0.04         14.95        11.92 o                         
   0   8   0          9.72         14.26         1.65 o                         
   1   8   0         28.35         17.13         2.24 o                         
   2   8   0         32.01         35.39         2.32 o                         
   3   8   0         41.99         38.37         1.82 o                         
  -4   9   0         29.10         20.59         3.07 o                         
  -3   9   0          2.44          2.08         2.08 o                         
  -2   9   0          6.37          9.27         1.65 o                         
  -1   9   0          2.46          2.24         1.57 o                         
   0   9   0        131.17        141.34         2.46 o                         
   1   9   0         10.67         15.30         1.76 o                         
   2   9   0         48.26         48.34         2.12 o                         
  -3  10   0         17.06         17.71         5.46 o                         
   0  10   0         17.10         17.08         2.05 o                         
   1  10   0         23.42         26.34         2.01 o                         
  -1  11   0          4.86          3.82         1.84 o                         
   1 -11   1          0.01          1.98         2.34 o                         
  -1 -10   1         93.14        101.42         2.16 o                         
   1 -10   1         44.83         76.96         2.32 o                         
   3 -10   1          1.22          5.66         2.01 o                         
  -2  -9   1        153.45        177.20         1.73 o                         
  -1  -9   1         33.27         32.12         2.13 o                         
   1  -9   1         39.47         41.95         2.28 o                         
   2  -9   1          1.57          3.07         1.52 o                         
   4  -9   1          0.66          2.17         1.50 o                         
  -3  -8   1        118.30        134.35         1.64 o                         
  -2  -8   1         29.35         27.52         2.99 o                         
  -1  -8   1         53.92         58.41         2.28 o                         
   0  -8   1        213.31        218.59        16.94 o                         
   1  -8   1         59.35         64.89         5.57 o                         
   2  -8   1        117.32        137.57         1.87 o                         
   3  -8   1          3.65          9.66         1.60 o                         
   4  -8   1         44.12         45.04         2.24 o                         
  -3  -7   1          3.29          6.58         1.43 o                         
  -2  -7   1         44.60         49.15         1.65 o                         
  -1  -7   1         46.31         62.15        12.68 o                         
   0  -7   1         67.63         78.28         4.26 o                         
   1  -7   1        521.33        501.47        47.27 o                         
   2  -7   1         26.09         20.52         3.35 o                         
   3  -7   1         24.40         30.69         3.42 o                         
   4  -7   1         62.53         65.43         2.56 o                         
   5  -7   1          0.00          1.34         1.84 o                         
  -4  -6   1          0.07          0.68         1.83 o                         
  -3  -6   1         16.89         15.70         1.58 o                         
  -2  -6   1          0.19          9.93         7.02 o                         
  -1  -6   1          0.95          0.00         1.80 o                         
   0  -6   1        981.20        973.93        26.43 o                         
   1  -6   1          2.24         19.21         7.09 o                         
   2  -6   1         21.16         28.55         1.84 o                         
   3  -6   1          0.01          3.71         1.80 o                         
   4  -6   1         20.23         19.46         1.79 o                         
   5  -6   1         23.40         22.54         2.27 o                         
  -4  -5   1          0.71          0.66         1.89 o                         
  -3  -5   1         57.25         72.89         1.78 o                         
  -2  -5   1         20.24         17.04         1.88 o                         
  -1  -5   1       1396.05       1263.66        33.58 o                         
   0  -5   1          4.02         13.58         9.13 o                         
   1  -5   1          2.02          2.86         2.62 o                         
   2  -5   1         15.39         21.16         2.09 o                         
   3  -5   1         61.74         49.65         2.14 o                         
   4  -5   1         70.79         74.31         2.08 o                         
   5  -5   1         11.63         12.77         3.47 o                         
  -4  -4   1         54.19         72.09         7.71 o                         
  -3  -4   1         37.35         37.38         1.90 o                         
  -2  -4   1        324.27        302.65        26.98 o                         
  -1  -4   1          0.03          5.24         3.88 o                         
   0  -4   1         90.99         93.71         4.47 o                         
   1  -4   1         91.39         94.07         6.99 o                         
   2  -4   1          4.15          6.34         2.41 o                         
   3  -4   1        443.28        417.98        13.45 o                         
   4  -4   1          1.99          0.44         2.37 o                         
  -4  -3   1         66.67         71.27         4.86 o                         
  -3  -3   1        333.89        379.96         2.98 o                         
  -2  -3   1         40.34         59.41         6.60 o                         
  -1  -3   1        133.48         97.91         7.56 o                         
   0  -3   1       1349.47       1288.07         6.00 o                         
   1  -3   1         10.50          4.84         2.94 o                         
   2  -3   1        479.25        438.64         5.09 o                         
   3  -3   1          1.18          0.00         2.39 o                         
   4  -3   1          0.90          2.49         4.15 o                         
  -3  -2   1          5.64          6.28         2.71 o                         
  -2  -2   1        144.09        137.63        10.60 o                         
  -1  -2   1        213.47        208.70        27.91 o                         
   0  -2   1       3562.49       3799.19        15.38 o                         
   1  -2   1       1100.42       1071.07        27.24 o                         
   2  -2   1         70.14         75.32         6.98 o                         
   3  -2   1          6.06         11.12         3.72 o                         
  -2  -1   1        365.11        271.79        12.05 o                         
  -1  -1   1       2542.23       2296.75       169.20 o                         
   0  -1   1         30.70         19.10         5.66 o                         
   1  -1   1       1470.09       1328.26        29.83 o                         
   2  -1   1        105.85         92.66        11.20 o                         
  -1   0   1          7.00          5.67         8.41 o                         
   1   0   1       2873.47       2470.10       363.85 o                         
   2   0   1       1091.91        969.49        13.92 o                         
  -2   1   1         20.63         14.94         5.68 o                         
  -1   1   1       2647.63       3720.33      2360.49 o                         
   0   1   1        421.49        429.97        55.61 o                         
   1   1   1       1848.48       1858.37        56.17 o                         
   2   1   1        373.52        370.85         4.46 o                         
   3   1   1         78.81         78.33        17.26 o                         
  -3   2   1        326.89        339.97        28.31 o                         
  -2   2   1        244.55        196.84        17.09 o                         
  -1   2   1       2763.20       2392.26       292.94 o                         
   0   2   1       8150.26       7406.75       765.25 o                         
   1   2   1        929.37        893.88         8.34 o                         
   2   2   1       1175.81       1274.38        62.66 o                         
   3   2   1        340.52        382.30         5.58 o                         
   4   2   1         21.39          9.12         8.80 o                         
  -4   3   1         29.08         27.80         3.88 o                         
  -3   3   1         58.61         64.67         2.55 o                         
  -2   3   1         95.39         93.09         4.22 o                         
  -1   3   1       1459.25       1456.93        85.54 o                         
   0   3   1       1276.35       1076.67        75.82 o                         
   1   3   1        471.47        533.27        15.15 o                         
   2   3   1        118.43        113.47         3.34 o                         
   3   3   1          0.04          0.96         2.15 o                         
   4   3   1          6.13         10.61         3.18 o                         
  -4   4   1         33.57         37.41         3.23 o                         
  -3   4   1          1.33          1.08         2.23 o                         
  -2   4   1        856.92        699.89        81.86 o                         
  -1   4   1        606.85        538.81         4.51 o                         
   0   4   1          9.93         14.11         2.72 o                         
   1   4   1        125.48        123.57        13.83 o                         
   2   4   1          2.14          5.30         1.82 o                         
   3   4   1         14.67          8.98         1.97 o                         
   4   4   1          7.68         11.32         2.99 o                         
  -5   5   1          1.25          1.21         3.29 o                         
  -4   5   1         65.43         73.21         2.12 o                         
  -3   5   1        243.40        257.31        24.78 o                         
  -2   5   1        615.36        616.73        13.66 o                         
  -1   5   1         11.00          9.15         4.02 o                         
   0   5   1         47.20         39.81         3.01 o                         
   1   5   1         18.69         15.52         4.22 o                         
   2   5   1         62.28         85.30         2.10 o                         
   3   5   1         65.95         53.29         2.19 o                         
   4   5   1          1.54          1.39         1.93 o                         
  -5   6   1         31.06         23.73         3.66 o                         
  -4   6   1         67.99         79.13         1.96 o                         
  -3   6   1        216.40        214.64         5.84 o                         
  -2   6   1         68.61         68.62         6.38 o                         
  -1   6   1         44.69         40.83         1.86 o                         
   0   6   1          0.03          2.11         1.81 o                         
   1   6   1        187.40        173.16         9.16 o                         
   2   6   1        267.01        298.46         7.39 o                         
   3   6   1          1.05          2.43         1.47 o                         
   4   6   1          9.50          5.96         1.79 o                         
  -5   7   1          0.05          0.00         1.96 o                         
  -4   7   1         51.59         62.88         1.80 o                         
  -3   7   1          3.06          2.39         1.75 o                         
  -2   7   1          1.24         10.50         8.70 o                         
  -1   7   1          0.01          4.48         2.38 o                         
   0   7   1        150.58        149.51         1.90 o                         
   1   7   1        145.52        172.02         2.01 o                         
   2   7   1          4.63          3.23         1.61 o                         
   3   7   1          0.24          2.61         1.78 o                         
  -4   8   1          7.36          6.22         1.53 o                         
  -3   8   1          0.60         13.79         2.21 o                         
  -2   8   1         10.21         16.15         2.30 o                         
  -1   8   1         78.52         72.21         4.40 o                         
   0   8   1         23.02         25.80         1.65 o                         
   1   8   1          6.66          9.63         1.64 o                         
   2   8   1          9.39          9.88         1.80 o                         
   3   8   1          0.27          0.00         3.12 o                         
  -4   9   1          0.04          0.72         1.50 o                         
  -3   9   1         13.87         15.71         2.12 o                         
  -2   9   1         38.78         32.96         2.22 o                         
  -1   9   1          1.58          1.99         1.58 o                         
   0   9   1         65.55         82.12         5.32 o                         
   1   9   1         19.04         23.22         1.50 o                         
   2   9   1         11.00         11.83         1.82 o                         
  -3  10   1          4.33          5.42         2.11 o                         
  -2  10   1         10.55          5.45         2.42 o                         
  -1  10   1         65.31         76.46         2.30 o                         
   0  10   1          2.84          0.00         1.47 o                         
   1  10   1          8.38         10.04         2.23 o                         
   1 -11   2          4.31          0.00         2.11 o                         
  -1 -10   2         47.94         45.83         2.08 o                         
   0 -10   2          6.88          6.60         2.09 o                         
   3 -10   2         17.12         12.92         2.02 o                         
  -2  -9   2          5.97          0.00         2.06 o                         
  -1  -9   2         37.45         44.72         2.18 o                         
   0  -9   2         12.07         11.34         2.19 o                         
   1  -9   2         19.08         22.43         2.27 o                         
   2  -9   2         40.14         41.30         2.22 o                         
   4  -9   2          0.21          0.93         3.11 o                         
  -3  -8   2          0.00         22.03        15.37 o                         
  -2  -8   2         41.26         55.41         2.30 o                         
  -1  -8   2         50.15         60.48         1.60 o                         
   0  -8   2        292.51        309.27         2.07 o                         
   1  -8   2        142.73        141.76         2.03 o                         
   2  -8   2         28.52         38.23         7.52 o                         
   3  -8   2          1.05          2.46         2.41 o                         
   4  -8   2         38.36         41.55         2.21 o                         
  -3  -7   2          0.53          0.00         2.22 o                         
  -2  -7   2        101.64        106.96         2.20 o                         
  -1  -7   2        688.59        683.85        27.41 o                         
   0  -7   2        433.42        398.00        12.98 o                         
   1  -7   2         31.17         81.52        31.35 o                         
   2  -7   2          0.81          1.36         1.88 o                         
   3  -7   2          0.09          6.06         1.73 o                         
   4  -7   2         40.20         55.64         2.08 o                         
   5  -7   2          3.89          3.76         1.99 o                         
  -4  -6   2         22.73         17.83         1.89 o                         
  -3  -6   2        195.32        219.66        13.59 o                         
  -2  -6   2        199.61        204.09         7.48 o                         
  -1  -6   2        358.92        349.10        12.63 o                         
   0  -6   2         89.43         89.02        13.46 o                         
   1  -6   2          0.00          4.39         2.02 o                         
   2  -6   2        184.38        171.21         2.04 o                         
   3  -6   2         81.37         99.22         4.44 o                         
   4  -6   2         25.00         25.46         4.59 o                         
   5  -6   2          4.07          3.57         2.39 o                         
  -4  -5   2         64.14         63.90         2.23 o                         
  -3  -5   2          9.06         21.51         4.64 o                         
  -2  -5   2         15.25         15.38         1.83 o                         
  -1  -5   2          4.50         47.05        24.45 o                         
   0  -5   2          8.56          0.00         4.24 o                         
   1  -5   2       1224.38       1255.81         5.06 o                         
   2  -5   2          7.48          8.78         1.93 o                         
   3  -5   2         90.84         87.66         7.75 o                         
   4  -5   2         26.66         30.58         3.91 o                         
   5  -5   2         16.08         13.95         3.23 o                         
  -4  -4   2         68.41         73.02         4.43 o                         
  -3  -4   2          0.17          2.70         2.01 o                         
  -2  -4   2         29.50         33.72         4.10 o                         
  -1  -4   2        100.74         96.97         5.65 o                         
   0  -4   2        306.67        333.82         3.17 o                         
   1  -4   2        164.17        130.53         3.02 o                         
   2  -4   2          0.07          2.91         2.34 o                         
   3  -4   2        182.71        195.32         6.74 o                         
   4  -4   2          4.47          3.13         2.43 o                         
  -4  -3   2         17.40         19.86         2.93 o                         
  -3  -3   2         26.93         30.70         6.58 o                         
  -2  -3   2        212.31        206.24        15.75 o                         
  -1  -3   2       1367.51       1290.03         9.06 o                         
   0  -3   2        317.74        328.62         3.75 o                         
   1  -3   2          2.17          1.74         2.81 o                         
   2  -3   2        656.73        597.02        32.91 o                         
   3  -3   2         30.72         40.01         3.71 o                         
   4  -3   2         12.43          9.93         3.34 o                         
  -3  -2   2        148.62        154.40         3.60 o                         
  -2  -2   2        748.76        727.05         4.10 o                         
  -1  -2   2       1479.44       1386.55        51.05 o                         
   0  -2   2          0.85          1.43         3.39 o                         
   1  -2   2         27.51         21.36         2.98 o                         
   2  -2   2        102.37        111.42         5.29 o                         
   3  -2   2        170.83        148.07        19.68 o                         
  -3  -1   2        777.65        744.54        58.04 o                         
  -2  -1   2         62.21         66.12         4.12 o                         
  -1  -1   2         14.64         15.52         3.65 o                         
   0  -1   2        123.47        127.61         5.91 o                         
   1  -1   2       1070.75        865.94       105.29 o                         
   2  -1   2        832.77        854.77       118.57 o                         
   3  -1   2        135.66        133.98         4.47 o                         
  -2   0   2          7.55          7.98         4.62 o                         
  -1   0   2        102.37         75.03         6.25 o                         
   0   0   2        575.99        504.46       123.54 o                         
   1   0   2         14.79          3.09         4.76 o                         
   2   0   2        280.72        335.62        12.68 o                         
   3   0   2         99.19         99.12         3.72 o                         
  -2   1   2          0.42          0.00         4.31 o                         
  -1   1   2          0.39          7.22         3.85 o                         
   0   1   2        329.05        218.24         5.26 o                         
   1   1   2       2543.70       2110.40        61.68 o                         
   2   1   2        151.54        143.86         3.48 o                         
   3   1   2         16.09         16.27         3.22 o                         
  -3   2   2         10.77         11.64         3.41 o                         
  -2   2   2         19.74         33.52         3.58 o                         
  -1   2   2          1.75         13.01         3.05 o                         
   0   2   2        597.39        446.47        40.11 o                         
   1   2   2       1419.70       1224.23        87.36 o                         
   2   2   2         46.52         51.83         2.69 o                         
   3   2   2         47.98         51.34         6.16 o                         
   4   2   2          1.17          0.92         3.50 o                         
  -4   3   2         12.00         11.20         3.44 o                         
  -3   3   2        615.12        596.59        64.97 o                         
  -2   3   2          4.73          7.24         3.05 o                         
  -1   3   2        629.30        567.59         9.82 o                         
   0   3   2        563.86        667.38        29.10 o                         
   1   3   2        400.59        508.26        11.30 o                         
   2   3   2        104.07        108.30         5.68 o                         
   3   3   2          0.00          2.68         1.83 o                         
   4   3   2         41.20         31.21         6.67 o                         
  -4   4   2        204.50        194.26        20.11 o                         
  -3   4   2          3.13          3.33         2.25 o                         
  -2   4   2        338.59        371.45         5.42 o                         
  -1   4   2        287.22        311.44         2.89 o                         
   0   4   2          9.98         13.33         2.86 o                         
   1   4   2       1017.03       1095.93        52.39 o                         
   2   4   2          7.40         10.33         2.02 o                         
   3   4   2        126.49        153.23        13.08 o                         
   4   4   2         13.04          7.57         2.74 o                         
  -5   5   2         27.40         28.12         3.20 o                         
  -4   5   2          4.29          5.37         1.88 o                         
  -3   5   2         42.67         44.41         2.18 o                         
  -2   5   2         79.85         66.73         2.95 o                         
  -1   5   2        101.93        119.09         5.00 o                         
   0   5   2        222.65        223.03        10.74 o                         
   1   5   2          3.25          0.00         3.06 o                         
   2   5   2        180.98        140.17        29.19 o                         
   3   5   2         34.33         34.23         3.42 o                         
   4   5   2          8.52          6.10         3.10 o                         
  -5   6   2          0.06          0.00         2.28 o                         
  -4   6   2          1.71          3.41         2.62 o                         
  -3   6   2         53.77         64.98         2.03 o                         
  -2   6   2          9.23          8.17         1.75 o                         
  -1   6   2        100.15        113.72         2.84 o                         
   0   6   2          1.51          1.98         2.56 o                         
   1   6   2        211.51        244.85         2.83 o                         
   2   6   2        135.92        136.41         2.77 o                         
   3   6   2          0.10          2.07         1.70 o                         
   4   6   2          4.44          3.89         1.75 o                         
  -5   7   2          2.24          3.71         1.96 o                         
  -4   7   2          1.25          3.76         1.93 o                         
  -3   7   2         12.11          8.39         1.74 o                         
  -2   7   2        272.19        261.85         6.02 o                         
  -1   7   2          1.06          3.38         1.87 o                         
   0   7   2        146.30        155.35         1.92 o                         
   1   7   2        184.82        222.58         4.42 o                         
   2   7   2         20.59         19.75         2.23 o                         
   3   7   2         12.28          7.54         5.71 o                         
  -4   8   2          2.80          2.53         1.59 o                         
  -3   8   2        158.32        186.22         2.88 o                         
  -2   8   2         13.43         19.50         4.61 o                         
  -1   8   2         80.25         81.92         2.15 o                         
   0   8   2         26.56         29.86         1.64 o                         
   1   8   2         17.66         21.45         1.67 o                         
   2   8   2         41.61         40.34         8.71 o                         
  -4   9   2          9.03          6.86         1.55 o                         
  -3   9   2         31.14         48.31         2.46 o                         
  -2   9   2         25.33         34.53         2.49 o                         
  -1   9   2          0.93          2.16         3.84 o                         
   0   9   2         18.13         16.72         1.66 o                         
   1   9   2         23.36         29.43         8.63 o                         
   2   9   2          3.86          3.93         1.84 o                         
  -3  10   2          2.95          4.44         2.12 o                         
  -2  10   2          1.97          3.57         1.53 o                         
  -1  10   2         57.77         60.53         4.18 o                         
   0  10   2          4.79         10.09         2.07 o                         
   1 -11   3         32.96         33.37         2.19 o                         
   1 -10   3         72.95         78.96         2.27 o                         
   2 -10   3         29.31         37.99         2.19 o                         
   3 -10   3          1.74          1.87         1.96 o                         
  -2  -9   3          7.89          8.82         2.08 o                         
  -1  -9   3         28.00         33.60         2.16 o                         
   0  -9   3        111.29        117.58         7.32 o                         
   1  -9   3          3.61          7.09         2.14 o                         
   2  -9   3          7.01         15.09         2.45 o                         
   3  -9   3          1.05          4.77         2.19 o                         
   4  -9   3          1.09          3.06         1.75 o                         
  -3  -8   3         12.27          6.39         1.49 o                         
  -2  -8   3         16.44         23.60         2.02 o                         
  -1  -8   3        122.02        134.12         2.40 o                         
   0  -8   3        214.13        219.34        14.66 o                         
   1  -8   3         32.95         41.46         9.37 o                         
   2  -8   3          2.65          8.39         2.95 o                         
   3  -8   3          4.60          2.19         2.37 o                         
   4  -8   3          0.01          2.12         2.58 o                         
  -3  -7   3         34.21         33.89         2.37 o                         
  -2  -7   3        125.86        142.48         5.61 o                         
  -1  -7   3        252.98        316.51        64.35 o                         
   0  -7   3         32.63         57.16        16.54 o                         
   1  -7   3          8.34         10.90         3.62 o                         
   2  -7   3         12.15         13.64         1.94 o                         
   3  -7   3          3.90          2.97         2.03 o                         
   4  -7   3         58.00         57.06         1.80 o                         
   5  -7   3         24.26         13.38         2.08 o                         
  -4  -6   3          2.98          1.44         1.72 o                         
  -3  -6   3         82.83         89.12        18.44 o                         
  -2  -6   3         66.98         78.32         6.27 o                         
  -1  -6   3         19.28         37.26        11.52 o                         
   0  -6   3         40.73         42.27         2.30 o                         
   1  -6   3          0.09          1.00         2.56 o                         
   2  -6   3        352.68        385.47         3.39 o                         
   3  -6   3         83.24        103.41         3.00 o                         
   4  -6   3         48.28         44.31         7.65 o                         
   5  -6   3          2.66          4.59         2.44 o                         
  -4  -5   3        107.34        129.53         2.21 o                         
  -3  -5   3          1.65          0.51         1.78 o                         
  -2  -5   3         68.93         64.70         4.20 o                         
  -1  -5   3        153.32        152.05         2.91 o                         
   0  -5   3         17.76         16.42         2.16 o                         
   1  -5   3        481.96        458.78         5.77 o                         
   2  -5   3        127.46        140.57         2.19 o                         
   3  -5   3         13.68         13.68         2.52 o                         
   4  -5   3          2.92          0.29         2.05 o                         
   5  -5   3          9.98          7.98         3.02 o                         
  -4  -4   3          3.30          1.10         2.18 o                         
  -3  -4   3         22.58         19.65         2.15 o                         
  -2  -4   3        419.57        425.91        40.80 o                         
  -1  -4   3          0.01          0.00         2.37 o                         
   0  -4   3        770.41        765.94        11.22 o                         
   1  -4   3          0.05          4.04         3.21 o                         
   2  -4   3         81.61         76.58         2.29 o                         
   3  -4   3         36.38         35.90         2.17 o                         
   4  -4   3          3.81          2.53         2.44 o                         
  -4  -3   3         32.30         29.49         2.72 o                         
  -3  -3   3        118.99        121.47         9.59 o                         
  -2  -3   3         15.70         22.15         2.35 o                         
  -1  -3   3        218.47        236.56        13.80 o                         
   0  -3   3       1074.98       1025.05        15.56 o                         
   1  -3   3         13.53         17.13         2.63 o                         
   2  -3   3        374.11        338.55        10.04 o                         
   3  -3   3          3.10          4.21         2.46 o                         
   4  -3   3         80.44         16.37        23.52 o                         
  -3  -2   3         65.95         86.13         5.76 o                         
  -2  -2   3        723.37        696.27         9.46 o                         
  -1  -2   3        254.79        306.21        13.40 o                         
   0  -2   3         39.86         23.47         2.62 o                         
   1  -2   3        589.06        456.09        49.81 o                         
   2  -2   3        656.86        616.51       134.08 o                         
   3  -2   3         78.81        102.33        12.99 o                         
   4  -2   3        130.28        119.58         7.53 o                         
  -3  -1   3        104.98         63.55         6.94 o                         
  -2  -1   3        198.43        129.42        13.32 o                         
  -1  -1   3        126.65        111.82        15.62 o                         
   0  -1   3        918.78        825.69        64.35 o                         
   1  -1   3       1837.21       1865.40       175.77 o                         
   2  -1   3       1070.54        945.82        37.40 o                         
   3  -1   3         87.63         94.52         3.93 o                         
  -3   0   3         75.25         66.18         6.82 o                         
  -2   0   3          1.49          6.78         4.14 o                         
  -1   0   3       3044.91       2980.38       214.56 o                         
   0   0   3          7.53        174.44        93.16 o                         
   1   0   3       1461.17       1433.57        18.17 o                         
   2   0   3        419.46        393.49         4.52 o                         
   3   0   3         14.23         10.66         2.88 o                         
  -3   1   3          0.26          0.88         4.07 o                         
  -2   1   3        959.74        984.99         5.39 o                         
  -1   1   3        605.07        529.97        14.44 o                         
   0   1   3          7.28          5.28         3.09 o                         
   1   1   3        260.44        269.84         4.46 o                         
   2   1   3          4.41          0.93         3.06 o                         
   3   1   3        240.71        302.44        42.84 o                         
   4   1   3          0.36          0.48         5.93 o                         
  -3   2   3        186.04        193.80         3.68 o                         
  -2   2   3        515.13        476.00        35.06 o                         
  -1   2   3        602.27        590.79        43.28 o                         
   0   2   3       4665.66       4085.27       258.40 o                         
   1   2   3        693.45        587.39        25.28 o                         
   2   2   3         91.58         81.90         2.28 o                         
   3   2   3         16.88         18.10         2.56 o                         
   4   2   3         14.84         15.79         5.90 o                         
  -4   3   3         21.11         22.09         2.98 o                         
  -3   3   3        377.15        426.99        37.59 o                         
  -2   3   3         20.92         34.80         2.67 o                         
  -1   3   3        228.85        225.78         5.53 o                         
   0   3   3          0.25          9.53         2.58 o                         
   1   3   3         68.16         87.62         2.55 o                         
   2   3   3        196.97        174.42        10.45 o                         
   3   3   3         16.52         14.16         2.75 o                         
   4   3   3         49.90         70.09        18.21 o                         
  -5   4   3          4.15          6.87        12.01 o                         
  -4   4   3        131.63        149.64         5.45 o                         
  -3   4   3          0.43          4.64         2.75 o                         
  -2   4   3         57.85         60.47         2.24 o                         
  -1   4   3        144.59        157.17         2.77 o                         
   0   4   3         12.11          9.67         2.30 o                         
   1   4   3        845.65        912.41         6.65 o                         
   2   4   3          4.12          9.02         1.87 o                         
   3   4   3         28.01         17.57         2.81 o                         
   4   4   3          0.61          2.26         2.18 o                         
  -5   5   3         23.52         21.52         2.84 o                         
  -4   5   3         14.95         14.33         3.17 o                         
  -3   5   3          0.11          0.00         2.53 o                         
  -2   5   3          3.27          0.00         3.42 o                         
  -1   5   3        208.04        204.38         2.30 o                         
   0   5   3       1156.91       1340.72        80.59 o                         
   1   5   3         81.40         99.23         5.85 o                         
   2   5   3         31.73         49.37         1.92 o                         
   3   5   3          0.29          0.54         1.61 o                         
   4   5   3          0.48          0.00         1.85 o                         
  -5   6   3          3.10          4.82         2.21 o                         
  -4   6   3          0.06          0.00         1.72 o                         
  -3   6   3         57.58         75.22         8.49 o                         
  -2   6   3         49.55         55.16         1.96 o                         
  -1   6   3        514.76        572.47        11.54 o                         
   0   6   3         52.08         47.94         3.52 o                         
   1   6   3         48.83         60.72         1.91 o                         
   2   6   3          0.33          0.00         2.45 o                         
   3   6   3         13.96         10.91         2.09 o                         
  -5   7   3          6.09          3.89         1.92 o                         
  -4   7   3          0.80          0.76         1.62 o                         
  -3   7   3          6.93         12.30         1.76 o                         
  -2   7   3        212.51        224.10        32.37 o                         
  -1   7   3          0.84          1.80         2.50 o                         
   0   7   3         26.15         37.87         2.53 o                         
   1   7   3          5.66          5.31         2.34 o                         
   2   7   3         10.91         10.58         2.25 o                         
   3   7   3         53.96         50.01        18.62 o                         
  -4   8   3          6.65          4.18         1.59 o                         
  -3   8   3        115.81        130.07         3.81 o                         
  -2   8   3          1.24          3.13         1.59 o                         
  -1   8   3          1.92          0.00         1.66 o                         
   0   8   3          0.02          0.00         1.63 o                         
   1   8   3          0.02          3.88         2.68 o                         
   2   8   3         75.27         85.92         2.34 o                         
  -4   9   3         30.88         28.61         6.71 o                         
  -3   9   3          3.72          1.51         1.58 o                         
  -2   9   3          7.68          5.92         1.79 o                         
  -1   9   3         44.41         53.17         2.37 o                         
   0   9   3          7.62          4.97         1.44 o                         
   1   9   3        107.84        115.62         6.07 o                         
  -3  10   3          0.38          1.00         2.36 o                         
  -2  10   3         55.13         52.55         3.41 o                         
  -1  10   3         38.58         32.49         3.97 o                         
   0  10   3         58.21         69.13         2.34 o                         
   1 -11   4         36.40         33.61         2.22 o                         
   1 -10   4         82.31         87.77         5.55 o                         
   2 -10   4          7.76          7.49         1.58 o                         
   3 -10   4          1.77          0.21         2.17 o                         
  -2  -9   4         13.79          6.69         2.11 o                         
   0  -9   4         26.52         52.16        16.15 o                         
   1  -9   4          6.55         11.99         2.21 o                         
   2  -9   4        121.59        147.92         2.48 o                         
   3  -9   4          0.72          0.21         2.18 o                         
   4  -9   4         20.05         17.23         2.43 o                         
  -3  -8   4          9.74          7.83         2.98 o                         
  -1  -8   4          0.71         20.60        11.70 o                         
   0  -8   4         51.78         54.85         2.41 o                         
   1  -8   4        270.29        278.93        23.65 o                         
   2  -8   4          0.39          2.66         1.57 o                         
   3  -8   4         53.39         59.89         1.57 o                         
   4  -8   4          0.72          3.04         1.63 o                         
  -3  -7   4          2.10          6.70         2.69 o                         
  -2  -7   4         21.05         32.27         9.33 o                         
  -1  -7   4        167.37        199.09        22.03 o                         
   0  -7   4        100.80        105.08         1.98 o                         
   1  -7   4        148.66        146.45         3.06 o                         
   2  -7   4        115.14        113.59         2.92 o                         
   3  -7   4          9.82         15.80         3.14 o                         
   4  -7   4          0.02          0.17         3.34 o                         
   5  -7   4          0.00          0.00         1.88 o                         
  -4  -6   4          2.34          4.01         1.86 o                         
  -3  -6   4         40.02         67.58         8.12 o                         
  -2  -6   4         21.52         19.50         3.63 o                         
  -1  -6   4         24.67         32.42         2.83 o                         
   0  -6   4        398.23        401.01         2.59 o                         
   1  -6   4        179.70        193.29         5.54 o                         
   2  -6   4         89.93         80.66         4.27 o                         
   3  -6   4          5.22          2.53         2.50 o                         
   4  -6   4          0.33          0.31         1.75 o                         
   5  -6   4          7.63          7.88         2.29 o                         
  -4  -5   4          2.25         13.88         8.36 o                         
  -3  -5   4         17.73         16.53         1.90 o                         
  -2  -5   4        358.44        344.40        11.50 o                         
  -1  -5   4        107.50        112.99         3.37 o                         
   0  -5   4         28.75         25.72         2.02 o                         
   1  -5   4        985.56        975.47        17.97 o                         
   2  -5   4        141.36        158.47         4.14 o                         
   3  -5   4          0.40          0.00         2.00 o                         
   4  -5   4         60.17         72.53        15.26 o                         
   5  -5   4          2.56          1.29         2.77 o                         
  -5  -4   4          0.60          0.30         7.18 o                         
  -4  -4   4         30.25         33.91         2.42 o                         
  -3  -4   4        184.69        211.96        19.10 o                         
  -2  -4   4        293.33        303.44        19.12 o                         
  -1  -4   4          0.31          0.00         2.61 o                         
   0  -4   4        604.40        662.09        28.56 o                         
   1  -4   4        430.24        428.54         6.57 o                         
   2  -4   4        139.21        128.54         2.19 o                         
   3  -4   4         30.22         40.87         7.15 o                         
   4  -4   4          6.00          3.92         3.82 o                         
   5  -4   4         31.23         30.26         3.75 o                         
  -4  -3   4        115.80        130.16         3.74 o                         
  -3  -3   4        561.52        599.06        46.06 o                         
  -2  -3   4         11.27          9.71         2.11 o                         
  -1  -3   4       1176.32       1140.77        43.98 o                         
   0  -3   4       1631.11       1582.92       162.92 o                         
   1  -3   4          0.14         11.59         2.39 o                         
   2  -3   4        389.10        375.75        33.31 o                         
   3  -3   4          0.49          1.62         2.43 o                         
   4  -3   4         33.68         38.02         3.19 o                         
  -4  -2   4        135.10        150.22        29.84 o                         
  -3  -2   4          0.04          0.16         2.55 o                         
  -2  -2   4          3.40          8.12         2.62 o                         
  -1  -2   4          2.10          2.80         2.50 o                         
   0  -2   4        154.03        123.03        10.73 o                         
   1  -2   4       1233.75       1099.67       159.84 o                         
   2  -2   4         46.43         49.00         7.76 o                         
   3  -2   4         17.30         14.64         4.87 o                         
   4  -2   4         68.11         69.21         3.56 o                         
  -3  -1   4        291.82        264.98        41.98 o                         
  -2  -1   4        170.48        123.32        10.99 o                         
  -1  -1   4         29.17         29.25         2.98 o                         
   0  -1   4       3402.77       3754.92       261.34 o                         
   1  -1   4          5.89          5.67         2.86 o                         
   2  -1   4          3.96          7.42         3.37 o                         
   3  -1   4         26.47         28.41         2.81 o                         
   4  -1   4         17.65         25.90         3.37 o                         
  -3   0   4        266.01        309.55        20.24 o                         
  -2   0   4         63.61         82.34         4.29 o                         
  -1   0   4        815.42        817.88       116.55 o                         
   0   0   4         42.46         61.59        10.09 o                         
   1   0   4        756.05        841.29        76.43 o                         
   2   0   4        266.88        291.98         5.25 o                         
   3   0   4          9.36          6.00         2.74 o                         
   4   0   4        212.55        289.81        13.79 o                         
  -3   1   4         24.92         30.76         5.29 o                         
  -2   1   4       1652.01       1683.08        53.80 o                         
  -1   1   4        411.56        482.24         3.61 o                         
   0   1   4         18.45         14.60         2.62 o                         
   1   1   4        229.11        222.37        24.28 o                         
   2   1   4         14.77         13.52         2.45 o                         
   3   1   4        542.45        530.39        52.08 o                         
   4   1   4         14.69         15.13         4.86 o                         
  -4   2   4          3.52          3.02         6.61 o                         
  -3   2   4        297.81        310.88        17.71 o                         
  -2   2   4        485.37        502.62        13.74 o                         
  -1   2   4       1790.47       1777.50        32.89 o                         
   0   2   4       1219.92        975.09         3.55 o                         
   1   2   4        308.69        223.06        18.98 o                         
   2   2   4        659.36        706.12        21.13 o                         
   3   2   4        137.91        153.64        25.74 o                         
   4   2   4          1.61          1.53         2.80 o                         
  -4   3   4         71.85         59.72         3.17 o                         
  -3   3   4          2.89          5.11         2.19 o                         
  -2   3   4        680.81        709.98        19.81 o                         
  -1   3   4        266.05        277.69        10.10 o                         
   0   3   4          7.94          5.47         2.41 o                         
   1   3   4        547.17        462.72         4.45 o                         
   2   3   4         12.52         12.09         2.02 o                         
   3   3   4         11.14          9.58         3.44 o                         
   4   3   4          0.18          1.63         4.04 o                         
  -5   4   4          1.94          3.01         3.89 o                         
  -4   4   4         10.00         11.09         2.28 o                         
  -3   4   4          1.76          1.47         2.06 o                         
  -2   4   4        346.36        387.24         4.02 o                         
  -1   4   4        136.92        126.77         5.31 o                         
   0   4   4       1506.76       1538.97        58.73 o                         
   1   4   4         79.83        103.82         1.99 o                         
   2   4   4          0.14          2.84         1.84 o                         
   3   4   4         17.16         16.13         1.94 o                         
   4   4   4          0.03          2.57         1.95 o                         
  -5   5   4          0.95          1.59         2.53 o                         
  -4   5   4          7.37          4.93         1.97 o                         
  -3   5   4        106.89        124.05        14.74 o                         
  -2   5   4         60.16         79.02         4.02 o                         
  -1   5   4        465.26        520.59        21.14 o                         
   0   5   4        283.31        310.48        33.34 o                         
   1   5   4          9.02         11.84         1.83 o                         
   2   5   4         35.28         29.61         1.77 o                         
   3   5   4          0.29          1.77         2.37 o                         
   4   5   4         17.41         20.74         5.40 o                         
  -5   6   4          1.93          2.49         2.06 o                         
  -4   6   4         46.34         49.35         5.59 o                         
  -3   6   4         16.49          6.96         2.47 o                         
  -2   6   4         89.03         82.41         4.58 o                         
  -1   6   4         34.20         38.34         4.67 o                         
   0   6   4         26.83         25.17         2.05 o                         
   1   6   4         30.78         26.46         1.81 o                         
   2   6   4          1.34          0.39         1.83 o                         
   3   6   4         57.13         55.07        13.16 o                         
  -5   7   4         15.64         10.93         1.86 o                         
  -4   7   4         19.25         23.55         4.94 o                         
  -3   7   4         25.50         33.15         1.68 o                         
  -2   7   4          0.02          0.00         1.90 o                         
  -1   7   4          1.63          2.85         3.19 o                         
   0   7   4        127.75        146.93         7.12 o                         
   1   7   4          2.14         15.27         1.76 o                         
   2   7   4         66.72         72.78         1.70 o                         
   3   7   4          9.62          8.23         3.37 o                         
  -4   8   4          2.96          2.13         1.54 o                         
  -3   8   4          2.75          2.92         1.56 o                         
  -2   8   4          2.60          3.50         2.48 o                         
  -1   8   4        159.06        190.68         2.81 o                         
   0   8   4         10.60         14.62         2.36 o                         
   1   8   4         31.69         43.03         2.22 o                         
   2   8   4         19.07         19.26         2.01 o                         
  -4   9   4          8.04          5.52         1.59 o                         
  -3   9   4          0.99          0.00         1.70 o                         
  -2   9   4         41.45         45.11         7.19 o                         
  -1   9   4         52.54         65.01         2.08 o                         
   0   9   4          9.40         12.29         1.90 o                         
   1   9   4         22.94         18.93         4.73 o                         
  -2  10   4         40.42         39.13         2.34 o                         
  -1  10   4         17.66         15.56         2.27 o                         
   0  10   4          8.54          6.02         4.26 o                         
  -1 -10   5          2.32          5.56         2.09 o                         
   0 -10   5          6.20          7.59         1.59 o                         
   1 -10   5         57.16         70.73         2.34 o                         
   2 -10   5         18.89         16.97         4.13 o                         
   3 -10   5         28.49         29.84         2.01 o                         
  -2  -9   5          8.29          5.90         1.45 o                         
   0  -9   5         65.72         77.99         8.20 o                         
   1  -9   5          4.59         10.15         2.48 o                         
   2  -9   5        130.18        130.30        17.16 o                         
   3  -9   5          0.38          0.59         2.73 o                         
   4  -9   5         15.46          7.61         3.52 o                         
  -3  -8   5          1.09          0.62         1.51 o                         
  -2  -8   5          3.64          4.69         2.11 o                         
  -1  -8   5         88.77         90.14         6.94 o                         
   0  -8   5          5.11          5.14         2.66 o                         
   1  -8   5        474.45        473.83        54.76 o                         
   2  -8   5          6.90         11.10         1.93 o                         
   3  -8   5         24.51         15.82         4.76 o                         
   4  -8   5          7.78          7.10         1.52 o                         
  -3  -7   5          5.63          6.90         1.71 o                         
  -2  -7   5        244.38        224.74        30.28 o                         
  -1  -7   5        284.03        296.47         2.85 o                         
   0  -7   5        384.94        436.44         2.23 o                         
   1  -7   5          0.04          3.60         1.96 o                         
   2  -7   5          0.35          0.00         2.81 o                         
   3  -7   5         70.43         85.62         2.64 o                         
   4  -7   5         27.45         23.29         5.69 o                         
  -4  -6   5          3.31          3.59         1.86 o                         
  -3  -6   5        264.61        329.68        26.10 o                         
  -2  -6   5        179.80        221.75        21.86 o                         
  -1  -6   5        247.06        240.61         2.57 o                         
   0  -6   5         22.13         24.11         5.01 o                         
   1  -6   5          5.75          6.89         2.23 o                         
   2  -6   5         49.69         46.56         2.52 o                         
   3  -6   5        160.85        171.02         2.08 o                         
   4  -6   5          4.47          0.29         2.68 o                         
   5  -6   5          0.02          0.34         2.45 o                         
  -4  -5   5         52.57         57.46         4.22 o                         
  -3  -5   5         34.03         39.60         1.92 o                         
  -2  -5   5        113.40        125.62         5.33 o                         
  -1  -5   5        299.40        323.23        10.11 o                         
   0  -5   5          2.58          2.75         1.95 o                         
   1  -5   5        131.88        121.27         5.69 o                         
   2  -5   5        134.35        153.05        10.17 o                         
   3  -5   5        108.91        117.95         8.30 o                         
   4  -5   5          6.08          0.04         3.57 o                         
   5  -5   5          0.02          1.37         2.95 o                         
  -5  -4   5         16.98         15.64         4.45 o                         
  -4  -4   5        136.39        151.22         9.84 o                         
  -3  -4   5        386.19        475.31         4.16 o                         
  -2  -4   5        100.90        110.41         2.01 o                         
  -1  -4   5         39.73         37.29         2.25 o                         
   0  -4   5         24.14         15.24         2.18 o                         
   1  -4   5         48.45         59.20         3.17 o                         
   2  -4   5        289.17        278.45        14.07 o                         
   3  -4   5          1.53          3.48         2.11 o                         
   4  -4   5          1.99          0.20         2.49 o                         
   5  -4   5          2.38          1.06         3.44 o                         
  -4  -3   5         69.38         79.96        12.92 o                         
  -3  -3   5          5.00          4.55         2.12 o                         
  -2  -3   5        496.70        510.13        18.21 o                         
  -1  -3   5        668.08        616.57        50.99 o                         
   0  -3   5          0.00          7.58         2.48 o                         
   1  -3   5       2716.55       2252.11       340.69 o                         
   2  -3   5        149.47        147.79        19.20 o                         
   3  -3   5         39.52         31.17         2.66 o                         
   4  -3   5          9.72         17.12         2.80 o                         
   5  -3   5          8.88         12.35         4.06 o                         
  -4  -2   5          0.01          0.00         3.24 o                         
  -3  -2   5         48.30         52.29         3.04 o                         
  -2  -2   5        440.92        441.61        26.86 o                         
  -1  -2   5          4.78         10.01         2.66 o                         
   0  -2   5       1692.00       1760.39       226.89 o                         
   1  -2   5         23.76         26.95         7.02 o                         
   2  -2   5         27.13         28.22         3.50 o                         
   3  -2   5         55.18         62.46        10.64 o                         
   4  -2   5          3.57          6.03         3.12 o                         
   5  -2   5          3.65          0.00         1.72 o                         
  -4  -1   5          5.79          3.93         6.36 o                         
  -3  -1   5        480.65        415.30        31.12 o                         
  -2  -1   5         35.91         52.19         3.02 o                         
  -1  -1   5       5907.38       6697.25       222.48 o                         
   0  -1   5         84.22         83.29        10.69 o                         
   1  -1   5        105.67        162.71        17.53 o                         
   2  -1   5          4.31          0.76         2.68 o                         
   3  -1   5         86.23         90.21         4.48 o                         
   4  -1   5         17.34         21.15         3.02 o                         
   5  -1   5          5.58          0.33         1.27 o                         
  -3   0   5        247.00        256.52         3.48 o                         
  -2   0   5        757.37        768.90        37.60 o                         
  -1   0   5        122.46        132.03        11.62 o                         
   0   0   5          8.65         11.30         4.59 o                         
   1   0   5         97.34         88.24         3.32 o                         
   2   0   5         47.26         41.78         2.96 o                         
   3   0   5        211.26        255.20        15.60 o                         
   4   0   5          0.06          0.00         2.69 o                         
   5   0   5          2.04          0.05         1.30 o                         
  -4   1   5        151.28        165.22        14.11 o                         
  -3   1   5        392.70        437.90        43.07 o                         
  -2   1   5         29.75         42.64         6.22 o                         
  -1   1   5        530.95        463.49        19.77 o                         
   0   1   5        310.13        253.85         2.93 o                         
   1   1   5        290.71        276.81         9.03 o                         
   2   1   5        261.56        219.01        15.46 o                         
   3   1   5         35.29         47.19         2.70 o                         
   4   1   5          0.27          0.00         2.82 o                         
  -4   2   5         61.05         69.95        11.12 o                         
  -3   2   5         17.94         26.87         3.97 o                         
  -2   2   5        488.81        554.30         4.83 o                         
  -1   2   5        765.42        788.25         3.81 o                         
   0   2   5        511.91        543.29        20.87 o                         
   1   2   5         98.38        133.02         2.76 o                         
   2   2   5         87.64         75.37         2.26 o                         
   3   2   5         64.52         63.31         6.41 o                         
   4   2   5          9.34         10.16         2.53 o                         
  -4   3   5         12.05         14.16         2.91 o                         
  -3   3   5        116.78        109.23         9.83 o                         
  -2   3   5        854.79        951.92         7.28 o                         
  -1   3   5        357.54        370.96        13.70 o                         
   0   3   5         18.63         10.83         2.46 o                         
   1   3   5          2.28          5.70         1.94 o                         
   2   3   5         75.64         76.02         7.78 o                         
   3   3   5        103.81         94.44        18.56 o                         
   4   3   5          4.13          4.91         2.47 o                         
  -5   4   5          0.43          0.92         2.90 o                         
  -4   4   5          9.54          5.93         3.64 o                         
  -3   4   5        270.22        289.00        37.68 o                         
  -2   4   5          0.57          2.33         1.91 o                         
  -1   4   5         16.59          6.99         1.88 o                         
   0   4   5        341.31        335.97        26.43 o                         
   1   4   5         95.11         91.30         3.62 o                         
   2   4   5        255.87        274.20         4.48 o                         
   3   4   5          8.12          5.38         1.77 o                         
   4   4   5          4.80          5.11         3.19 o                         
  -5   5   5          0.32          0.00         2.50 o                         
  -4   5   5          4.50          2.13         3.03 o                         
  -3   5   5         19.19         20.95         3.30 o                         
  -2   5   5          5.51          9.73         1.88 o                         
  -1   5   5         61.97         76.16        11.10 o                         
   0   5   5         51.45         78.87         6.10 o                         
   1   5   5        190.70        176.68         9.30 o                         
   2   5   5         85.89         83.85         4.61 o                         
   3   5   5          6.66         11.41         4.13 o                         
   4   5   5          0.00          1.04         1.86 o                         
  -5   6   5          0.02          2.17         2.07 o                         
  -4   6   5         20.94         19.51         3.23 o                         
  -3   6   5          2.37          0.21         1.77 o                         
  -2   6   5          2.45          4.63         1.70 o                         
  -1   6   5         42.55         51.72         3.19 o                         
   0   6   5        105.45        106.67        11.52 o                         
   1   6   5        212.71        227.25        31.56 o                         
   2   6   5          8.33          9.56         1.95 o                         
   3   6   5         13.82          6.73         2.37 o                         
  -5   7   5          2.26          2.73         1.85 o                         
  -4   7   5          0.62          2.19         2.40 o                         
  -3   7   5         14.20         17.03         2.51 o                         
  -2   7   5         48.96         58.87         1.84 o                         
  -1   7   5         50.73         57.34         5.80 o                         
   0   7   5        101.84         98.30         3.24 o                         
   1   7   5          0.56          0.00         2.94 o                         
   2   7   5         18.67         13.08         1.71 o                         
   3   7   5          0.02          0.00         1.52 o                         
  -4   8   5         20.11         14.37         1.80 o                         
  -3   8   5          5.15          2.10         2.23 o                         
  -2   8   5         16.88         17.77         1.65 o                         
  -1   8   5         46.97         48.69         6.80 o                         
   0   8   5         12.85         10.13         1.82 o                         
   2   8   5          0.42          0.63         1.96 o                         
  -3   9   5          4.91          3.77         1.55 o                         
  -2   9   5         40.79         35.54         1.80 o                         
   0   9   5         14.77          9.65         3.93 o                         
   1   9   5          0.17          0.15         2.22 o                         
  -2  10   5          9.06          5.73         2.25 o                         
  -1  10   5          0.01          0.00         1.93 o                         
  -1 -10   6          6.19          5.91         2.40 o                         
   0 -10   6         29.57         27.40         2.27 o                         
   1 -10   6          1.54          1.09         2.20 o                         
   2 -10   6          2.32          2.24         1.51 o                         
  -2  -9   6          5.88          8.45         3.63 o                         
  -1  -9   6         93.67        101.57         2.40 o                         
   0  -9   6         34.15         31.55         2.08 o                         
   1  -9   6         14.14         14.15         1.79 o                         
   2  -9   6          2.25          2.82         1.74 o                         
   3  -9   6          0.03          0.70         2.16 o                         
  -3  -8   6          2.53          1.58         1.57 o                         
  -2  -8   6        161.16        183.22         6.22 o                         
  -1  -8   6        115.85         99.61         6.60 o                         
   0  -8   6        180.79        196.04         4.87 o                         
   1  -8   6          0.27          6.42         7.99 o                         
   2  -8   6          2.68          1.95         1.62 o                         
   4  -8   6          7.74          4.28         1.58 o                         
  -3  -7   6         62.99         59.33         1.77 o                         
  -2  -7   6        191.34        212.09        16.58 o                         
  -1  -7   6        171.69        209.96         9.30 o                         
   0  -7   6         26.94         28.79         4.26 o                         
   1  -7   6          0.07          3.98         1.73 o                         
   2  -7   6         32.83         41.72         1.74 o                         
   3  -7   6         94.58        104.90         9.02 o                         
   4  -7   6         25.58         14.11         2.48 o                         
  -4  -6   6         21.52         21.41         3.66 o                         
  -3  -6   6        131.98        150.91         2.06 o                         
  -2  -6   6        161.46        198.70         6.05 o                         
  -1  -6   6         75.67         68.69         1.84 o                         
   0  -6   6          1.56          3.01         1.87 o                         
   1  -6   6        101.48        123.76         1.89 o                         
   2  -6   6        284.38        333.29         3.98 o                         
   3  -6   6        182.68        182.48         4.54 o                         
   4  -6   6          4.12          1.96         2.81 o                         
   5  -6   6          0.45          0.34         2.37 o                         
  -4  -5   6         55.41         60.19         9.93 o                         
  -3  -5   6         46.62         47.43         3.10 o                         
  -2  -5   6        348.79        377.58         2.29 o                         
  -1  -5   6          2.38          5.02         1.76 o                         
   0  -5   6        470.56        494.05        27.24 o                         
   1  -5   6         94.81        106.98         4.84 o                         
   2  -5   6        236.12        240.23         8.73 o                         
   3  -5   6         15.62         14.83         2.37 o                         
   4  -5   6          4.49          5.71         2.13 o                         
   5  -5   6          0.32          0.73         2.74 o                         
  -5  -4   6          8.00          5.35         3.70 o                         
  -4  -4   6          8.94         13.64         5.15 o                         
  -3  -4   6        388.02        425.21        11.71 o                         
  -2  -4   6          0.31          0.00         1.93 o                         
  -1  -4   6       1087.09       1098.19        68.13 o                         
   0  -4   6        135.80        137.58        17.43 o                         
   1  -4   6         10.20         14.11         2.41 o                         
   2  -4   6          5.49          4.30         1.82 o                         
   3  -4   6          4.22          5.44         2.08 o                         
   4  -4   6          4.51          5.69         2.49 o                         
   5  -4   6          0.14          6.18         8.31 o                         
  -4  -3   6          1.59          0.74         3.61 o                         
  -3  -3   6         72.55         70.46         6.10 o                         
  -2  -3   6        246.50        235.39         4.23 o                         
  -1  -3   6       1171.56       1186.98        38.17 o                         
   0  -3   6        136.44        185.66        25.42 o                         
   1  -3   6         20.66          5.92         5.63 o                         
   2  -3   6         43.08         41.43         2.02 o                         
   3  -3   6         49.08         47.21         8.67 o                         
   4  -3   6          2.07          0.00         2.61 o                         
   5  -3   6          0.33          0.90         8.41 o                         
  -4  -2   6         89.43        117.36        23.46 o                         
  -3  -2   6        258.88        240.88        36.64 o                         
  -2  -2   6       1055.51       1039.86         6.04 o                         
  -1  -2   6         34.71         54.25         3.06 o                         
   0  -2   6        193.89        229.46        26.39 o                         
   1  -2   6         36.46         33.91         2.53 o                         
   2  -2   6         84.93         85.49         2.94 o                         
   3  -2   6        118.67        134.84         7.86 o                         
   4  -2   6          0.07          1.84         2.66 o                         
   5  -2   6          4.15          4.25         6.12 o                         
  -4  -1   6         55.44         69.14         5.13 o                         
  -3  -1   6         59.58         51.82         5.89 o                         
  -2  -1   6          9.00          6.17         2.65 o                         
  -1  -1   6        810.75        892.54         3.94 o                         
   0  -1   6        517.65        697.75        38.52 o                         
   1  -1   6        770.65        644.63       148.17 o                         
   2  -1   6        282.59        303.72         7.76 o                         
   3  -1   6         36.47         47.04         5.21 o                         
   4  -1   6          1.76          3.70         2.90 o                         
  -4   0   6         16.78         18.10         2.65 o                         
  -3   0   6         20.36         17.29         2.76 o                         
  -2   0   6         14.40         11.19         2.90 o                         
  -1   0   6         75.26         82.07         5.16 o                         
   0   0   6        985.20       1155.03        16.43 o                         
   1   0   6         75.90         52.06        11.13 o                         
   2   0   6         20.48         25.09         2.72 o                         
   3   0   6         11.65          6.97         2.63 o                         
   4   0   6          1.29          3.94         2.67 o                         
  -4   1   6          3.87          5.05         2.92 o                         
  -3   1   6        104.54         99.04         8.50 o                         
  -2   1   6         91.57         87.30         2.93 o                         
  -1   1   6        542.61        491.52         3.32 o                         
   0   1   6          0.32          2.30         2.84 o                         
   1   1   6        154.76        169.28         3.56 o                         
   2   1   6         86.18         91.25        13.83 o                         
   3   1   6          0.72          0.32         2.40 o                         
   4   1   6          0.23          0.00         2.43 o                         
   5   1   6          4.82          7.23         7.11 o                         
  -4   2   6          6.49          7.43         2.87 o                         
  -3   2   6        175.84        194.21        57.91 o                         
  -2   2   6         18.34         17.99         3.53 o                         
  -1   2   6        627.23        615.07        13.40 o                         
   0   2   6         18.26         22.72         2.49 o                         
   1   2   6          2.18          0.00         1.93 o                         
   2   2   6         21.03         12.84         2.19 o                         
   3   2   6          0.00          0.64         2.16 o                         
   4   2   6         15.33         12.20         4.22 o                         
  -5   3   6          8.48         10.02         3.66 o                         
  -4   3   6         30.63         35.47        12.77 o                         
  -3   3   6         10.06         10.96         3.24 o                         
  -2   3   6        653.02        774.37        42.34 o                         
  -1   3   6         28.38         31.38         3.18 o                         
   0   3   6         30.61         28.28         1.96 o                         
   1   3   6        134.98        143.97         2.28 o                         
   2   3   6          9.36         12.58         4.59 o                         
   3   3   6        103.48        130.09        19.22 o                         
   4   3   6          0.02          0.18         2.34 o                         
  -5   4   6         44.10         53.00         8.38 o                         
  -4   4   6         21.68         33.08         7.43 o                         
  -3   4   6        181.42        190.27        25.42 o                         
  -2   4   6          1.45          1.16         1.76 o                         
  -1   4   6          0.26          2.25         1.79 o                         
   0   4   6        150.83        153.03        17.70 o                         
   1   4   6         47.02         39.07         4.72 o                         
   2   4   6        295.27        270.83         5.39 o                         
   3   4   6          7.92          7.41         1.89 o                         
   4   4   6          3.68          4.56         2.22 o                         
  -5   5   6         18.26         11.59         4.95 o                         
  -4   5   6          9.65         10.76         3.19 o                         
  -3   5   6          5.73          5.21         2.53 o                         
  -2   5   6          2.90          4.64         1.89 o                         
  -1   5   6        251.29        261.58        14.59 o                         
   0   5   6         20.02         17.87         1.64 o                         
   1   5   6        139.96        159.51        27.11 o                         
   2   5   6         29.91         28.37         1.85 o                         
   3   5   6          0.74          0.00         1.71 o                         
  -5   6   6          0.01          1.85         2.10 o                         
  -4   6   6          2.25          2.87         2.36 o                         
  -3   6   6          3.86          4.67         1.78 o                         
  -2   6   6        120.39        139.70         2.08 o                         
  -1   6   6         42.13         43.19         5.49 o                         
   0   6   6          0.60          1.44         1.70 o                         
   1   6   6         36.21         35.63         1.92 o                         
   2   6   6          4.66          4.20         2.69 o                         
   3   6   6         10.49          5.41         4.76 o                         
  -4   7   6          0.03          0.00         2.45 o                         
  -3   7   6         54.03         57.06        11.15 o                         
  -2   7   6          3.92          2.45         1.62 o                         
  -1   7   6          0.20          2.15         3.50 o                         
   0   7   6         14.37         13.21         3.88 o                         
   1   7   6          1.76          3.35         1.61 o                         
   2   7   6         18.92         10.74         1.76 o                         
  -4   8   6         23.81         18.43         1.66 o                         
  -2   8   6          6.14          7.10         1.68 o                         
  -1   8   6          5.94          8.42         2.06 o                         
   0   8   6          0.01          0.68         3.11 o                         
   1   8   6         61.35         44.85         2.76 o                         
  -3   9   6          1.48          4.39         1.54 o                         
  -2   9   6          4.60          0.13         2.29 o                         
  -1   9   6          2.72          0.11         2.22 o                         
   0   9   6         69.98         58.40         2.53 o                         
  -1 -10   7         14.37         17.27         2.52 o                         
   0 -10   7         89.12         72.32         2.48 o                         
   1 -10   7         13.92         11.58         2.19 o                         
   2 -10   7          0.00          0.82         2.06 o                         
  -2  -9   7         26.21         26.27         1.63 o                         
  -1  -9   7        109.51        104.79         2.82 o                         
   0  -9   7          0.00          0.00         2.33 o                         
   1  -9   7          2.35          2.70         2.37 o                         
   2  -9   7          7.76          5.78         2.34 o                         
   3  -9   7          0.70          4.87         2.15 o                         
  -3  -8   7          4.00          2.82         1.59 o                         
  -2  -8   7         77.97         80.31         2.62 o                         
  -1  -8   7         13.39         11.85         2.58 o                         
   0  -8   7         59.94         62.15         3.41 o                         
   1  -8   7         45.49         35.96         1.70 o                         
   2  -8   7          0.02          0.00         1.61 o                         
   3  -8   7          9.16          3.15         2.42 o                         
   4  -8   7          1.33          1.46         1.69 o                         
  -3  -7   7         45.12         45.60         3.44 o                         
  -2  -7   7          0.15          0.36         3.24 o                         
  -1  -7   7          7.38         11.54         6.22 o                         
   0  -7   7          2.27          4.65         2.03 o                         
   1  -7   7          2.02          0.00         1.71 o                         
   2  -7   7        142.15        160.97         1.92 o                         
   3  -7   7          2.02          2.87         1.63 o                         
   4  -7   7          0.47          0.00         2.50 o                         
  -4  -6   7         26.03         26.78         2.00 o                         
  -3  -6   7          1.96          1.17         2.60 o                         
  -2  -6   7          0.19          0.00         1.82 o                         
  -1  -6   7        229.16        228.44         2.80 o                         
   0  -6   7         93.64         98.95         6.70 o                         
   1  -6   7        143.58        167.77         8.85 o                         
   2  -6   7          3.08          5.17         2.49 o                         
   3  -6   7         34.41         28.18         5.27 o                         
   4  -6   7          8.12          9.18         2.81 o                         
  -4  -5   7          0.29          0.00         2.12 o                         
  -3  -5   7          1.24          3.43         2.40 o                         
  -2  -5   7        647.77        691.50         2.78 o                         
  -1  -5   7          8.95         12.49         1.96 o                         
   0  -5   7        253.64        277.11         7.87 o                         
   1  -5   7         89.96         93.62         6.28 o                         
   2  -5   7        202.23        193.62         3.64 o                         
   3  -5   7         42.78         55.12         8.90 o                         
   4  -5   7          0.45          0.00         2.15 o                         
   5  -5   7          6.82         10.28         6.98 o                         
  -5  -4   7          1.91          1.07         3.63 o                         
  -4  -4   7         21.26         17.80         2.40 o                         
  -3  -4   7        178.58        191.47        22.11 o                         
  -2  -4   7          2.03          8.49         1.90 o                         
  -1  -4   7         63.49         75.29         1.97 o                         
   0  -4   7         90.05         90.03         4.63 o                         
   1  -4   7         59.62         54.51        10.87 o                         
   2  -4   7        290.17        286.61        30.03 o                         
   3  -4   7          3.98          0.14         1.90 o                         
   4  -4   7         38.23         49.16        16.40 o                         
   5  -4   7          0.92          8.64         7.85 o                         
  -5  -3   7         11.21          7.54         4.00 o                         
  -4  -3   7        129.82        127.99        32.89 o                         
  -3  -3   7         15.78         15.90         2.62 o                         
  -2  -3   7        247.42        256.07         8.11 o                         
  -1  -3   7        114.08        128.03         3.59 o                         
   0  -3   7        540.08        601.14        42.57 o                         
   1  -3   7         49.71         69.43         3.87 o                         
   2  -3   7         34.24         39.78         2.02 o                         
   3  -3   7         70.02         80.00        10.04 o                         
   4  -3   7          0.31          1.68         2.48 o                         
   5  -3   7          4.74          7.04         3.74 o                         
  -4  -2   7         15.11         16.03         2.56 o                         
  -3  -2   7          0.06          4.09         2.18 o                         
  -2  -2   7          0.91          3.42         2.20 o                         
  -1  -2   7        502.83        601.84         3.11 o                         
   0  -2   7        487.35        496.95        42.04 o                         
   1  -2   7          1.42          1.67         2.10 o                         
   2  -2   7        222.00        205.13         7.41 o                         
   3  -2   7          0.93          3.27         2.37 o                         
   4  -2   7          0.68          0.82         2.57 o                         
   5  -2   7          2.30          4.50         3.79 o                         
  -4  -1   7         20.90         22.38         2.70 o                         
  -3  -1   7          0.23          3.38         2.34 o                         
  -2  -1   7         40.06         37.09        10.77 o                         
  -1  -1   7        302.62        356.10        24.33 o                         
   0  -1   7        261.90        289.37        25.18 o                         
   1  -1   7         86.27        105.20        23.83 o                         
   2  -1   7        182.74        168.63         4.28 o                         
   3  -1   7          0.39          0.95         2.53 o                         
   4  -1   7          4.28          7.09         2.67 o                         
   5  -1   7          1.56          0.28         1.38 o                         
  -4   0   7         21.14         24.01         2.76 o                         
  -3   0   7          4.81          0.55         2.62 o                         
  -2   0   7        665.01        635.83         3.85 o                         
  -1   0   7         58.85         49.79         6.93 o                         
   0   0   7        305.87        346.51        34.46 o                         
   1   0   7         51.92         53.16         5.92 o                         
   2   0   7         53.01         55.23         6.51 o                         
   3   0   7         42.61         39.95         2.56 o                         
   4   0   7          4.72          9.72         2.66 o                         
   5   0   7         13.75         19.34         4.21 o                         
  -4   1   7         50.08         49.38         4.64 o                         
  -3   1   7         97.00         93.02         9.66 o                         
  -2   1   7        152.74        156.49         2.72 o                         
  -1   1   7          7.85          3.39         2.58 o                         
   0   1   7         43.75         26.91         2.52 o                         
   1   1   7         11.70          5.77         2.08 o                         
   2   1   7        169.58        185.15         7.14 o                         
   3   1   7          0.23          0.00         2.19 o                         
   4   1   7         33.18         37.17         6.57 o                         
  -5   2   7          2.09          1.32         5.56 o                         
  -4   2   7         80.97         92.14        15.76 o                         
  -3   2   7         32.24         23.28         2.40 o                         
  -2   2   7         32.12         43.95         2.13 o                         
  -1   2   7          5.75         12.77         2.29 o                         
   0   2   7         37.85         33.62         2.30 o                         
   1   2   7         84.08         74.97         2.13 o                         
   2   2   7         21.45         24.05         2.09 o                         
   3   2   7          0.17          0.00         2.17 o                         
   4   2   7          2.84          3.32         3.60 o                         
  -5   3   7         28.33         26.36         7.02 o                         
  -4   3   7         23.10         35.32         6.76 o                         
  -3   3   7         37.67         33.87         3.67 o                         
  -2   3   7        245.39        277.06         2.44 o                         
  -1   3   7          1.09          2.53         1.79 o                         
   0   3   7        119.73        126.91        13.88 o                         
   1   3   7        114.67        108.03        14.17 o                         
   2   3   7         11.79         11.14         1.96 o                         
   3   3   7         35.56         26.02         2.37 o                         
   4   3   7          4.84          2.16         2.29 o                         
  -5   4   7          2.38          1.51         6.47 o                         
  -4   4   7          3.29          7.78         2.28 o                         
  -3   4   7         52.18         45.27         5.05 o                         
  -2   4   7         51.69         57.68         1.90 o                         
  -1   4   7        284.74        322.97         4.62 o                         
   0   4   7        110.94        118.13         9.94 o                         
   1   4   7          0.11          0.57         1.91 o                         
   2   4   7         34.95         31.70         2.27 o                         
   3   4   7          6.53          6.36         3.91 o                         
   4   4   7         10.28         12.08         5.29 o                         
  -5   5   7          0.01          0.00         2.09 o                         
  -4   5   7          0.02          0.42         1.91 o                         
  -3   5   7         34.95         41.81         7.72 o                         
  -2   5   7        123.28        127.04         5.66 o                         
  -1   5   7         79.44         81.85         7.67 o                         
   0   5   7         18.10         17.10         3.49 o                         
   1   5   7         16.17         18.10         3.08 o                         
   2   5   7          5.48          6.52         1.79 o                         
   3   5   7         25.25         23.20         2.57 o                         
  -5   6   7         12.56          4.10         2.04 o                         
  -4   6   7          5.78          3.34         2.32 o                         
  -3   6   7         18.49         16.97         5.31 o                         
  -2   6   7        108.59        122.29         4.77 o                         
  -1   6   7         20.98         20.89         1.69 o                         
   0   6   7          2.42          3.16         1.76 o                         
   1   6   7         23.64         19.76         3.52 o                         
   2   6   7         19.91         15.03         3.86 o                         
   3   6   7         30.34         26.20        11.52 o                         
  -4   7   7          8.38          6.02         2.31 o                         
  -3   7   7         28.69         33.76         3.79 o                         
  -2   7   7          0.82          1.40         2.33 o                         
  -1   7   7         16.04         16.01         3.38 o                         
   0   7   7         15.09         14.19         2.43 o                         
   1   7   7         14.28         10.53         2.51 o                         
   2   7   7         28.53         18.33         4.58 o                         
  -4   8   7          5.06          3.86         1.56 o                         
  -3   8   7          0.14          1.73         1.74 o                         
  -2   8   7         21.79         20.66         1.74 o                         
  -1   8   7          3.11          0.00         2.15 o                         
   0   8   7         10.83         11.43         2.67 o                         
   1   8   7         26.56         17.56         2.61 o                         
  -3   9   7          5.38          3.53         2.27 o                         
  -2   9   7          5.95          4.80         2.19 o                         
  -1   9   7          4.39          4.93         2.17 o                         
   0   9   7         53.50         21.83         2.70 o                         
   0 -10   8          9.25          6.23         2.37 o                         
   1 -10   8          0.55          2.07         2.25 o                         
   2 -10   8         12.91         15.38         2.40 o                         
  -2  -9   8         26.18         22.31         3.07 o                         
   0  -9   8          6.77          1.34         2.16 o                         
   1  -9   8         60.12         56.82         2.25 o                         
   2  -9   8          3.45          1.23         1.59 o                         
  -1  -8   8          0.01          1.77         1.87 o                         
   0  -8   8        164.04        177.80        15.22 o                         
   1  -8   8         33.69         41.83         1.66 o                         
   2  -8   8         59.29         55.88         1.77 o                         
   3  -8   8          1.80          2.38         3.03 o                         
  -3  -7   8          1.16          0.53         1.66 o                         
  -2  -7   8          0.18          1.54         2.14 o                         
  -1  -7   8        156.04        157.84        10.30 o                         
   0  -7   8          3.05          4.68         2.09 o                         
   1  -7   8         23.86         35.23         2.35 o                         
   2  -7   8          8.64          4.46         1.90 o                         
   3  -7   8          0.00          0.42         1.61 o                         
   4  -7   8         12.86         13.47         2.39 o                         
  -4  -6   8          1.14          1.03         2.61 o                         
  -3  -6   8          0.11          0.00         2.10 o                         
  -2  -6   8         13.22         25.11         7.90 o                         
  -1  -6   8         83.68         83.18         6.47 o                         
   0  -6   8         73.74         74.65         1.84 o                         
   1  -6   8        210.34        203.79        10.76 o                         
   2  -6   8          4.63          4.86         1.70 o                         
   3  -6   8          0.12          0.65         1.75 o                         
   4  -6   8          0.76          4.36         1.92 o                         
  -4  -5   8          0.09          0.00         2.62 o                         
  -3  -5   8         29.25         36.10         9.31 o                         
  -2  -5   8        249.83        272.33        15.87 o                         
  -1  -5   8          5.57          4.91         4.37 o                         
   0  -5   8          0.17          2.31         1.71 o                         
   1  -5   8          2.31          3.95         1.64 o                         
   2  -5   8         17.94         19.92         6.74 o                         
   3  -5   8         48.53         53.90        10.88 o                         
   4  -5   8         18.45         14.51         2.80 o                         
  -4  -4   8         55.38         60.46        10.46 o                         
  -3  -4   8        293.11        298.06        49.33 o                         
  -2  -4   8         15.46         15.05         2.40 o                         
  -1  -4   8          2.17          7.16         1.81 o                         
   0  -4   8         73.69         79.23         5.78 o                         
   1  -4   8        209.64        186.72        16.22 o                         
   2  -4   8        146.82        135.83         5.59 o                         
   3  -4   8         41.63         32.45         4.31 o                         
   4  -4   8          2.48          0.00         2.27 o                         
  -5  -3   8         33.63         44.14         9.56 o                         
  -4  -3   8         22.64         25.06         4.92 o                         
  -3  -3   8          1.77          2.58         2.04 o                         
  -2  -3   8          2.16          2.21         1.86 o                         
  -1  -3   8         72.85         71.57         8.78 o                         
   0  -3   8        396.52        427.11        22.29 o                         
   1  -3   8        627.21        614.16        43.38 o                         
   2  -3   8         65.80         59.90         5.23 o                         
   3  -3   8         35.21         28.16         8.31 o                         
   4  -3   8         39.73         42.42         2.48 o                         
   5  -3   8          2.55          2.72         3.65 o                         
  -5  -2   8          0.02          0.00         3.90 o                         
  -4  -2   8         13.11         14.38         2.57 o                         
  -3  -2   8         80.27         62.42        10.15 o                         
  -2  -2   8        202.50        158.00        13.24 o                         
  -1  -2   8        465.59        480.90        34.32 o                         
   0  -2   8        339.47        369.44         6.96 o                         
   1  -2   8          4.18          2.23         3.03 o                         
   2  -2   8         29.78         29.17         5.35 o                         
   3  -2   8         23.86         22.28         4.50 o                         
   4  -2   8         26.57         34.18         2.71 o                         
   5  -2   8          1.34          3.17         3.89 o                         
  -5  -1   8          0.31          1.27         5.67 o                         
  -4  -1   8         48.22         42.02         2.60 o                         
  -3  -1   8         58.50         59.61         3.58 o                         
  -2  -1   8        366.16        369.60        35.00 o                         
  -1  -1   8        130.32         91.62        30.42 o                         
   0  -1   8          8.70          4.49         2.16 o                         
   1  -1   8        162.80        174.17        13.65 o                         
   2  -1   8         89.87         88.41         3.97 o                         
   3  -1   8         50.92         49.27         2.57 o                         
   4  -1   8         22.29         31.53         2.78 o                         
  -5   0   8         12.53         14.86         3.70 o                         
  -4   0   8         64.09         56.03         2.75 o                         
  -3   0   8         35.02         30.07         3.02 o                         
  -2   0   8        103.99        117.97         2.73 o                         
  -1   0   8          1.89          0.00         2.47 o                         
   0   0   8          3.99          8.53         2.48 o                         
   1   0   8         60.68         63.93         9.93 o                         
   2   0   8         72.96         89.36         2.56 o                         
   3   0   8         32.53         34.05         6.63 o                         
   4   0   8          8.10          9.92         2.55 o                         
  -5   1   8         42.93         48.47         9.46 o                         
  -4   1   8          8.35          7.99         2.50 o                         
  -3   1   8        250.20        240.14        15.37 o                         
  -2   1   8          0.01          3.75         2.29 o                         
  -1   1   8         64.25         48.60         2.24 o                         
   0   1   8        551.19        433.08        80.61 o                         
   1   1   8         67.80         63.19         2.22 o                         
   2   1   8         67.07         56.88         4.29 o                         
   3   1   8          1.77          4.94         2.24 o                         
   4   1   8          8.05          6.03         2.46 o                         
  -5   2   8         14.52         18.44         4.23 o                         
  -4   2   8         25.01         28.19         2.73 o                         
  -3   2   8          3.33          5.20         2.24 o                         
  -2   2   8         37.92         30.49         4.52 o                         
  -1   2   8        257.10        290.50        33.05 o                         
   0   2   8         89.15        143.53        21.20 o                         
   1   2   8        194.90        160.43         4.71 o                         
   2   2   8         16.97         12.54         1.97 o                         
   3   2   8          1.97          6.77         2.12 o                         
   4   2   8         20.84         29.23         4.73 o                         
  -5   3   8          0.01          0.44         2.87 o                         
  -4   3   8          0.18          0.23         2.21 o                         
  -3   3   8         62.92         71.62         7.93 o                         
  -2   3   8         48.28         44.91         2.94 o                         
  -1   3   8         44.60         50.90         4.66 o                         
   0   3   8        227.26        254.18        44.67 o                         
   1   3   8         12.07         15.65         1.80 o                         
   2   3   8         34.24         33.40         6.17 o                         
   3   3   8         17.62         12.32         1.98 o                         
   4   3   8          2.42          4.09         2.39 o                         
  -5   4   8          2.07          0.91         2.83 o                         
  -4   4   8         22.75         21.30         5.44 o                         
  -3   4   8          0.18          0.07         1.87 o                         
  -2   4   8         10.71         14.10         1.84 o                         
  -1   4   8        180.48        192.43        15.21 o                         
   0   4   8          2.13          4.94         1.83 o                         
   1   4   8         38.53         33.83         2.94 o                         
   2   4   8          0.31          0.00         2.10 o                         
   3   4   8          1.88          3.96         1.93 o                         
  -5   5   8          0.01          1.72         4.58 o                         
  -4   5   8         13.79         20.90         5.80 o                         
  -3   5   8         45.08         38.78         1.92 o                         
  -2   5   8        109.73         91.51         2.73 o                         
  -1   5   8          3.45          3.23         1.70 o                         
   0   5   8          0.48          2.30         2.19 o                         
   1   5   8          0.91          2.54         1.61 o                         
   2   5   8          7.86          7.71         2.97 o                         
   3   5   8         23.86         22.45         6.58 o                         
  -4   6   8         15.13         12.96         5.64 o                         
  -3   6   8         34.49         34.44         1.80 o                         
  -2   6   8          0.99          1.80         1.77 o                         
  -1   6   8          0.02          1.05         4.20 o                         
   0   6   8         57.85         64.20        11.92 o                         
   1   6   8          0.05          0.57         2.44 o                         
   2   6   8         18.42         13.34         3.90 o                         
  -4   7   8          5.01          4.21         1.78 o                         
  -3   7   8          0.66          2.71         1.82 o                         
  -2   7   8          1.24          0.00         2.34 o                         
  -1   7   8         82.69         63.16         2.46 o                         
   0   7   8          2.84          5.61         2.09 o                         
   1   7   8         11.47          8.22         2.48 o                         
   2   7   8          0.19          0.00         1.77 o                         
  -3   8   8          0.52          0.00         1.76 o                         
  -2   8   8         37.56         27.95         1.88 o                         
  -1   8   8         17.49          7.82         2.17 o                         
   0   8   8         13.05          9.38         1.87 o                         
   1   8   8          0.46          1.54         2.21 o                         
  -2   9   8          5.02          0.00         2.19 o                         
  -1   9   8          3.16          5.82         3.55 o                         
  -1  -9   9          6.00          0.55         2.12 o                         
   0  -9   9         31.64         20.49         2.21 o                         
   1  -9   9         62.63         49.37         4.67 o                         
   2  -9   9          2.51          0.27         1.56 o                         
  -2  -8   9         20.56         14.07         1.62 o                         
  -1  -8   9         88.58         81.39         9.79 o                         
   0  -8   9         56.01         50.26         5.88 o                         
   1  -8   9          2.44          2.98         2.87 o                         
   2  -8   9          0.65          0.15         2.52 o                         
   3  -8   9         16.75         16.98         2.53 o                         
  -3  -7   9         51.24         46.90         3.04 o                         
  -2  -7   9         46.23         41.03         4.87 o                         
  -1  -7   9         59.76         65.86         4.44 o                         
   0  -7   9         13.67         11.76         1.78 o                         
   1  -7   9          1.13          3.74         1.61 o                         
   2  -7   9         24.19         32.11         2.95 o                         
   3  -7   9         15.36         11.49         1.69 o                         
   4  -7   9         14.11         12.62         2.06 o                         
  -3  -6   9         22.70         22.51         7.24 o                         
  -2  -6   9         40.62         40.21         4.86 o                         
  -1  -6   9         48.86         45.23         3.92 o                         
   0  -6   9          1.84          3.03         2.71 o                         
   1  -6   9        353.09        357.21        11.25 o                         
   2  -6   9         49.64         46.96         8.49 o                         
   3  -6   9         58.33         63.89         6.38 o                         
   4  -6   9          7.78          4.30         2.09 o                         
  -4  -5   9          2.17          3.84         2.06 o                         
  -3  -5   9          9.42          7.98         2.74 o                         
  -2  -5   9         16.98         19.34         2.53 o                         
  -1  -5   9         26.94         26.04         1.72 o                         
   0  -5   9        146.00        140.38         1.96 o                         
   1  -5   9         24.24         16.54         1.62 o                         
   2  -5   9          1.50          1.87         1.69 o                         
   3  -5   9          0.97          0.00         1.85 o                         
   4  -5   9          0.67          4.51         2.08 o                         
  -4  -4   9          2.58          4.85         2.25 o                         
  -3  -4   9         76.79         73.11        16.76 o                         
  -2  -4   9         11.50         13.13         1.95 o                         
  -1  -4   9        492.85        462.24        18.81 o                         
   0  -4   9         11.15         13.05         6.02 o                         
   1  -4   9         23.73         24.69         3.34 o                         
   2  -4   9        114.21        107.85         8.37 o                         
   3  -4   9          7.82          3.30         1.89 o                         
   4  -4   9          2.91          5.13         2.16 o                         
  -5  -3   9          9.64          9.68         3.71 o                         
  -4  -3   9          2.12          2.43         2.20 o                         
  -3  -3   9          2.19          4.39         1.84 o                         
  -2  -3   9        263.91        249.15        20.30 o                         
  -1  -3   9         36.45         28.12         2.02 o                         
   0  -3   9        236.51        229.68         9.50 o                         
   1  -3   9         23.42         25.71         1.84 o                         
   2  -3   9          2.44          4.03         2.03 o                         
   3  -3   9         41.58         45.06         2.13 o                         
   4  -3   9          0.01          0.31         3.03 o                         
  -5  -2   9         20.71         21.63         5.95 o                         
  -4  -2   9          6.46          7.78         2.66 o                         
  -3  -2   9        397.86        343.49        80.00 o                         
  -2  -2   9         11.28         11.29         1.95 o                         
  -1  -2   9        777.39        808.82        49.61 o                         
   0  -2   9         38.09         36.47         2.10 o                         
   1  -2   9         43.91         43.55         2.10 o                         
   2  -2   9         44.83         41.10         2.92 o                         
   3  -2   9          5.74          5.50         2.16 o                         
   4  -2   9         37.82         39.78         2.86 o                         
  -5  -1   9          0.38          1.89         3.22 o                         
  -4  -1   9         37.49         36.44         2.68 o                         
  -3  -1   9        111.56         92.00         3.31 o                         
  -2  -1   9        137.69        117.00        12.87 o                         
  -1  -1   9          0.00          0.21         2.03 o                         
   0  -1   9         14.19         10.03         2.07 o                         
   1  -1   9        246.01        263.66         8.82 o                         
   2  -1   9          4.37          3.18         2.45 o                         
   3  -1   9        105.62        107.58        11.02 o                         
   4  -1   9          1.43          4.28         2.53 o                         
  -5   0   9         29.43         28.95         3.15 o                         
  -4   0   9         75.42         65.46         3.61 o                         
  -3   0   9         47.07         45.97         2.72 o                         
  -2   0   9          2.78          3.73         2.13 o                         
  -1   0   9          7.36         11.23         3.35 o                         
   0   0   9        177.92        166.29        31.22 o                         
   1   0   9         15.67         15.23         2.04 o                         
   2   0   9         91.42         76.07         6.10 o                         
   3   0   9          0.72          3.82         2.23 o                         
   4   0   9          0.33          0.71         2.59 o                         
  -5   1   9         10.14          6.75         2.65 o                         
  -4   1   9         11.79         12.15         2.58 o                         
  -3   1   9         58.64         48.16         2.59 o                         
  -2   1   9         77.03         90.41         8.24 o                         
  -1   1   9        481.75        459.57        39.90 o                         
   0   1   9         16.70         30.60         3.59 o                         
   1   1   9        131.69        158.35        28.50 o                         
   2   1   9          1.88          2.92         2.13 o                         
   3   1   9          6.44          7.52         2.08 o                         
   4   1   9          2.29          2.38         2.57 o                         
  -5   2   9         15.73         19.11         3.81 o                         
  -4   2   9         35.71         33.41         2.66 o                         
  -3   2   9         17.42         20.21         2.74 o                         
  -2   2   9        324.18        274.94        33.42 o                         
  -1   2   9        178.38        157.67         6.96 o                         
   0   2   9        205.93        170.77         4.45 o                         
   1   2   9         10.39         10.18         1.97 o                         
   2   2   9          1.38          1.68         2.15 o                         
   3   2   9          8.37          6.27         2.24 o                         
   4   2   9          2.20          0.00         2.46 o                         
  -5   3   9         10.66         11.17         2.88 o                         
  -4   3   9          8.13          4.15         2.12 o                         
  -3   3   9        215.62        198.86         4.33 o                         
  -2   3   9         71.97         58.63         3.16 o                         
  -1   3   9        199.10        179.53        54.83 o                         
   0   3   9         14.84         15.82         1.84 o                         
   1   3   9          5.89          7.97         2.90 o                         
   2   3   9         34.54         23.49         4.49 o                         
   3   3   9         12.47         11.93         2.55 o                         
  -5   4   9          1.98          0.44         2.76 o                         
  -4   4   9         47.63         51.03         4.12 o                         
  -3   4   9          3.50          5.09         1.89 o                         
  -2   4   9         19.98         20.44         1.86 o                         
  -1   4   9          3.04          4.43         4.90 o                         
   0   4   9          0.66          1.54         1.72 o                         
   1   4   9        135.42        138.70         9.10 o                         
   2   4   9          1.98          2.72         1.89 o                         
   3   4   9          8.04          3.98         1.98 o                         
  -5   5   9          6.68          7.73         2.50 o                         
  -4   5   9          0.77          0.00         3.89 o                         
  -3   5   9          6.04          6.78         1.73 o                         
  -2   5   9          9.01          7.89         3.42 o                         
  -1   5   9          0.00          0.00         1.66 o                         
   0   5   9        108.96         99.13         2.64 o                         
   1   5   9          1.64          0.58         2.69 o                         
   2   5   9          1.86          4.65         1.73 o                         
   3   5   9          0.01          0.00         2.20 o                         
  -4   6   9          1.23          0.00         1.72 o                         
  -3   6   9          7.44         11.26         3.75 o                         
  -2   6   9          0.18          4.88         1.80 o                         
  -1   6   9         10.46          9.89         1.63 o                         
   0   6   9          8.31          6.61         1.64 o                         
   1   6   9          1.01          0.00         2.41 o                         
   2   6   9          1.35          0.00         2.79 o                         
  -4   7   9          2.34          1.58         2.34 o                         
  -3   7   9          3.28          1.67         1.67 o                         
  -2   7   9          2.65          1.16         2.10 o                         
  -1   7   9         50.28         43.11         2.56 o                         
   0   7   9          0.05          2.42         2.06 o                         
   1   7   9          0.18          0.00         2.16 o                         
  -3   8   9          4.93          2.89         3.40 o                         
  -2   8   9         20.55         11.98         2.20 o                         
  -1   8   9          0.25          4.34         2.05 o                         
   0   8   9          8.82          2.61         2.13 o                         
  -1  -9  10          0.05          0.59         1.83 o                         
   0  -9  10         40.07         30.01         2.19 o                         
   1  -9  10          3.23          0.00         1.94 o                         
   2  -9  10          0.55          0.30         1.93 o                         
  -2  -8  10          2.46          2.75         2.28 o                         
  -1  -8  10         48.67         44.94         2.23 o                         
   0  -8  10         10.26          4.01         1.73 o                         
   1  -8  10          0.01          0.00         1.67 o                         
   2  -8  10         19.48         21.27         1.71 o                         
   3  -8  10          1.34          1.97         1.54 o                         
  -3  -7  10          8.59          2.99         1.93 o                         
  -2  -7  10         51.02         40.09         3.35 o                         
  -1  -7  10          0.03          0.21         1.83 o                         
   0  -7  10          8.22          5.15         3.51 o                         
   1  -7  10         37.51         33.41         2.19 o                         
   2  -7  10          8.75          7.84         4.24 o                         
   3  -7  10         16.59         13.05         1.78 o                         
  -3  -6  10          7.34          7.15         2.36 o                         
  -2  -6  10          7.13          4.67         2.56 o                         
  -1  -6  10          1.04          3.56         1.77 o                         
   0  -6  10        179.88        165.67         3.16 o                         
   1  -6  10         18.57         11.15         4.56 o                         
   2  -6  10         12.46          7.94         1.60 o                         
   3  -6  10          2.37          4.49         1.73 o                         
   4  -6  10          1.25          0.00         2.94 o                         
  -4  -5  10         16.34         20.84         5.22 o                         
  -3  -5  10         62.64         61.24        12.51 o                         
  -2  -5  10          4.55          1.06         1.82 o                         
  -1  -5  10        177.96        178.30         2.13 o                         
   0  -5  10         32.30         31.89         1.76 o                         
   1  -5  10         45.83         40.90         2.09 o                         
   2  -5  10         17.93         18.72         1.71 o                         
   3  -5  10          4.66          3.44         2.85 o                         
   4  -5  10          8.12         10.72         2.27 o                         
  -4  -4  10         30.84         28.52         6.15 o                         
  -3  -4  10         23.49         24.05         4.27 o                         
  -2  -4  10        209.50        189.44         9.74 o                         
  -1  -4  10         29.00         23.96         5.18 o                         
   0  -4  10        228.47        206.06         6.98 o                         
   1  -4  10        307.38        281.71         3.96 o                         
   2  -4  10          0.83          0.00         1.76 o                         
   3  -4  10         25.73         28.09         3.24 o                         
   4  -4  10          5.14          7.79         2.25 o                         
  -4  -3  10          5.29          2.56         2.32 o                         
  -3  -3  10         15.51         14.76         2.04 o                         
  -2  -3  10        105.41         94.07         4.92 o                         
  -1  -3  10         30.40         33.00         2.55 o                         
   0  -3  10         65.82         66.54         1.89 o                         
   1  -3  10         43.40         38.79         1.82 o                         
   2  -3  10          8.74          6.71         1.80 o                         
   3  -3  10         23.66         32.30         4.36 o                         
   4  -3  10          1.04          4.97         2.24 o                         
  -5  -2  10          4.96          5.01         3.28 o                         
  -4  -2  10          4.66          5.32         2.27 o                         
  -3  -2  10          7.31          7.24         3.62 o                         
  -2  -2  10          0.54          1.57         2.00 o                         
  -1  -2  10         30.13         29.80         1.95 o                         
   0  -2  10          8.85         11.72         1.85 o                         
   1  -2  10          9.55          8.00         1.82 o                         
   2  -2  10         89.46        103.05         6.82 o                         
   3  -2  10          0.05          0.00         3.26 o                         
   4  -2  10          1.53          0.00         2.49 o                         
  -5  -1  10          7.12         11.66         3.31 o                         
  -4  -1  10         24.28         22.18         2.48 o                         
  -3  -1  10         20.11         21.55         2.18 o                         
  -2  -1  10         22.76         13.96         2.14 o                         
  -1  -1  10        221.77        242.18        12.19 o                         
   0  -1  10        209.69        233.40        15.39 o                         
   1  -1  10         34.86         32.87         1.97 o                         
   2  -1  10          0.01          0.00         3.17 o                         
   3  -1  10          8.02          4.63         2.17 o                         
   4  -1  10          0.25          0.00         2.49 o                         
  -5   0  10          4.37          1.94         2.71 o                         
  -4   0  10         22.79         25.97         2.54 o                         
  -3   0  10        206.48        202.67         3.01 o                         
  -2   0  10        191.22        177.94         9.30 o                         
  -1   0  10        186.05        204.69        20.75 o                         
   0   0  10         92.80        108.40         9.41 o                         
   1   0  10          7.19          4.25         2.06 o                         
   2   0  10          0.14          0.00         2.02 o                         
   3   0  10          6.04          9.81         3.61 o                         
   4   0  10          4.72          3.52         2.67 o                         
  -5   1  10          1.41          2.72         3.03 o                         
  -4   1  10         14.71         11.64         2.59 o                         
  -3   1  10         91.58         80.28         3.80 o                         
  -2   1  10          5.01          8.26         4.73 o                         
  -1   1  10        171.63        212.05        28.42 o                         
   0   1  10         13.17         16.00         1.96 o                         
   1   1  10         15.96         27.34         3.67 o                         
   2   1  10          2.63          4.28         2.09 o                         
   3   1  10          3.53          0.48         2.94 o                         
   4   1  10          0.71          2.33         2.49 o                         
  -5   2  10          0.27          1.31         2.64 o                         
  -4   2  10         38.92         30.32         3.92 o                         
  -3   2  10          2.46          4.52         2.12 o                         
  -2   2  10        126.38        116.69         5.28 o                         
  -1   2  10         60.71         60.99         2.00 o                         
   0   2  10         16.59         13.78         1.74 o                         
   1   2  10         12.79          6.69         3.30 o                         
   2   2  10          1.36          3.03         1.86 o                         
   3   2  10         13.17         14.86         2.28 o                         
  -5   3  10         23.80         28.22         7.05 o                         
  -4   3  10         13.56         10.80         2.34 o                         
  -3   3  10          7.66          0.89         1.99 o                         
  -2   3  10         16.62         22.84         3.01 o                         
  -1   3  10         29.10         22.66         5.31 o                         
   0   3  10         32.06         35.43         6.83 o                         
   1   3  10         16.45         14.07         1.81 o                         
   2   3  10         52.07         57.52        11.28 o                         
   3   3  10          0.03          1.79         1.89 o                         
  -5   4  10          0.92          0.00         2.52 o                         
  -4   4  10          6.66          0.82         2.94 o                         
  -3   4  10         14.93         15.28         1.93 o                         
  -2   4  10         32.66         43.02         6.42 o                         
  -1   4  10         64.83         64.48        11.26 o                         
   0   4  10         34.40         33.16         6.95 o                         
   1   4  10         61.65         72.64         6.71 o                         
   2   4  10          0.08          1.83         1.96 o                         
   3   4  10          0.01          0.00         1.92 o                         
  -4   5  10         20.62         13.61         4.46 o                         
  -3   5  10         33.15         27.70         5.26 o                         
  -2   5  10         44.14         41.75         9.03 o                         
  -1   5  10          4.63          3.62         2.18 o                         
   0   5  10         50.18         37.89         2.37 o                         
   1   5  10          2.16          5.55         1.72 o                         
   2   5  10          0.52          0.00         1.73 o                         
  -4   6  10         18.71         16.66         1.98 o                         
  -3   6  10         17.97         18.17         3.15 o                         
  -2   6  10          0.10          0.00         1.55 o                         
  -1   6  10         13.01          8.48         1.83 o                         
   0   6  10          3.67          2.22         2.10 o                         
   1   6  10          4.53          4.24         3.57 o                         
   2   6  10          4.49          1.40         1.78 o                         
  -3   7  10          0.42          0.58         1.77 o                         
  -2   7  10          0.14          0.00         1.57 o                         
  -1   7  10          1.34          3.71         2.04 o                         
   0   7  10          7.15          7.01         2.33 o                         
   1   7  10          9.63          0.00         2.30 o                         
  -2   8  10          6.72          1.69         2.40 o                         
  -1   8  10          0.69          2.07         2.08 o                         
   0  -9  11         28.98         25.12         2.17 o                         
   1  -9  11          2.13          0.29         1.92 o                         
  -2  -8  11          1.07          0.00         1.77 o                         
  -1  -8  11         13.64          8.38         2.09 o                         
   0  -8  11          0.81          0.77         1.63 o                         
   1  -8  11         16.29         11.10         2.16 o                         
   2  -8  11         23.64         17.09         2.23 o                         
  -2  -7  11         40.16         28.84         1.94 o                         
  -1  -7  11          9.54          6.31         2.01 o                         
   0  -7  11         26.71         26.93         1.70 o                         
   1  -7  11         28.26         20.31         2.12 o                         
   2  -7  11          4.40          1.54         1.87 o                         
   3  -7  11          0.88          0.00         1.75 o                         
  -3  -6  11         46.77         35.06         3.21 o                         
  -2  -6  11         69.57         69.82         9.31 o                         
  -1  -6  11          0.30          1.65         1.64 o                         
   0  -6  11        121.91        111.00         2.11 o                         
   1  -6  11          0.01          0.83         1.56 o                         
   2  -6  11          8.82          5.48         1.55 o                         
   3  -6  11          1.47          3.26         2.57 o                         
  -4  -5  11         60.70         50.61         4.78 o                         
  -3  -5  11         54.75         54.00        11.49 o                         
  -2  -5  11          6.43         10.35         2.55 o                         
  -1  -5  11        235.52        202.96         2.17 o                         
   0  -5  11         15.46         16.09         1.98 o                         
   1  -5  11          0.00          2.28         2.05 o                         
   2  -5  11         41.85         45.41         1.85 o                         
   3  -5  11          1.58          1.72         2.41 o                         
   4  -5  11          9.84          9.92         2.29 o                         
  -4  -4  11         78.21         75.55        22.52 o                         
  -3  -4  11         42.96         37.43         4.39 o                         
  -2  -4  11         65.43         81.03         9.31 o                         
  -1  -4  11          5.93          7.53         1.77 o                         
   0  -4  11         94.89         94.58         3.33 o                         
   1  -4  11          4.43          0.10         1.64 o                         
   2  -4  11          1.06          1.24         1.79 o                         
   3  -4  11          4.11          3.07         1.84 o                         
   4  -4  11          0.21          0.00         2.22 o                         
  -4  -3  11         39.61         39.58         3.05 o                         
  -3  -3  11          3.85          4.32         1.87 o                         
  -2  -3  11          0.44          0.74         1.98 o                         
  -1  -3  11         16.21         14.54         1.71 o                         
   0  -3  11        201.54        197.03         6.76 o                         
   1  -3  11         59.10         50.62         2.26 o                         
   2  -3  11         21.55         17.72         2.04 o                         
   3  -3  11          0.04          0.00         1.96 o                         
   4  -3  11          0.16          1.61         2.52 o                         
  -4  -2  11          0.13          0.00         2.11 o                         
  -3  -2  11          4.62          2.39         1.98 o                         
  -2  -2  11         36.21         37.91         3.68 o                         
  -1  -2  11         57.81         43.36         5.76 o                         
   0  -2  11         40.38         48.83         7.59 o                         
   1  -2  11         38.71         29.67         6.04 o                         
   2  -2  11          2.12          3.00         1.94 o                         
   3  -2  11          1.98          3.27         1.94 o                         
   4  -2  11          7.90         14.91         5.83 o                         
  -5  -1  11          0.04          2.31         3.05 o                         
  -4  -1  11          8.23          9.10         3.18 o                         
  -3  -1  11         25.36         29.98         4.74 o                         
  -2  -1  11         24.39         22.73         2.12 o                         
  -1  -1  11          5.94          4.11         3.68 o                         
   0  -1  11         11.67         20.27         3.48 o                         
   1  -1  11          7.90          4.16         3.10 o                         
   2  -1  11          0.44          0.97         2.01 o                         
   3  -1  11          1.13          2.65         2.11 o                         
   4  -1  11          0.08          2.84         2.39 o                         
  -5   0  11          1.37          1.68         2.84 o                         
  -4   0  11         16.06         13.22         2.70 o                         
  -3   0  11          3.36          7.15         2.25 o                         
  -2   0  11         85.74         85.78         7.38 o                         
  -1   0  11          0.17          6.46         1.91 o                         
   0   0  11          5.78          4.00         1.92 o                         
   1   0  11          0.28          0.00         2.50 o                         
   2   0  11          8.33         16.26         2.16 o                         
   3   0  11          2.24          4.15         1.81 o                         
   4   0  11          4.95          2.90         2.59 o                         
  -5   1  11          0.78          2.78         2.99 o                         
  -4   1  11         58.03         59.17         6.52 o                         
  -3   1  11          0.14          0.00         1.99 o                         
  -2   1  11          0.07          5.38         2.19 o                         
  -1   1  11         20.19         21.87         1.97 o                         
   0   1  11         15.24         24.98         5.51 o                         
   1   1  11         61.65         61.84         4.72 o                         
   2   1  11          8.08          5.95         1.94 o                         
   3   1  11          6.57          4.30         4.14 o                         
  -5   2  11          8.46          7.61         2.80 o                         
  -4   2  11          1.44          2.80         2.20 o                         
  -3   2  11          0.17          3.68         2.05 o                         
  -2   2  11         25.48         29.66         2.14 o                         
  -1   2  11         20.11         26.62         1.89 o                         
   0   2  11        147.93        135.00         6.05 o                         
   1   2  11          7.21          4.54         2.01 o                         
   2   2  11          7.64         12.02         4.44 o                         
   3   2  11          0.05          0.00         1.95 o                         
  -5   3  11          1.11          0.00         2.55 o                         
  -4   3  11          0.00          0.00         2.23 o                         
  -3   3  11          0.12          0.00         1.96 o                         
  -2   3  11          0.42          3.48         2.11 o                         
  -1   3  11         60.95         63.65         4.30 o                         
   0   3  11         44.93         48.04        10.71 o                         
   1   3  11          5.48          0.12         1.73 o                         
   2   3  11          2.75          5.83         1.86 o                         
   3   3  11          1.63          1.40         3.79 o                         
  -4   4  11          0.75          1.48         1.90 o                         
  -3   4  11         12.70         12.40         2.05 o                         
  -2   4  11         22.37         24.17         2.97 o                         
  -1   4  11         51.92         56.09        11.25 o                         
   0   4  11          1.66          1.32         2.46 o                         
   1   4  11         17.15         16.04         2.24 o                         
   2   4  11          0.26          1.96         1.55 o                         
  -4   5  11          8.94          4.97         1.91 o                         
  -3   5  11         32.95         34.67         6.95 o                         
  -2   5  11         11.27         14.72         1.78 o                         
  -1   5  11          0.44          0.10         1.65 o                         
   0   5  11          5.52          7.34         1.64 o                         
   1   5  11          9.93         11.82         1.72 o                         
   2   5  11         14.82         14.11         1.76 o                         
  -4   6  11         30.58         22.53        11.82 o                         
  -3   6  11          1.04          0.00         1.69 o                         
  -2   6  11          2.92          0.57         1.68 o                         
  -1   6  11          0.67          0.75         2.01 o                         
   0   6  11          8.94          6.14         2.11 o                         
   1   6  11         23.56         19.52         4.97 o                         
  -3   7  11          0.34          0.20         3.79 o                         
  -2   7  11          3.91          0.48         1.69 o                         
  -1   7  11          2.24          0.16         2.03 o                         
   0   7  11         18.63         10.29         2.45 o                         
  -1  -8  12         60.28         49.56         2.71 o                         
   0  -8  12          0.37          1.18         2.18 o                         
   1  -8  12         13.96          9.95         1.87 o                         
   2  -8  12          2.74          0.42         1.89 o                         
  -2  -7  12         49.89         37.14         1.92 o                         
  -1  -7  12          6.33          5.42         2.16 o                         
   0  -7  12          4.52          1.79         1.88 o                         
   1  -7  12          0.33          1.15         1.63 o                         
   2  -7  12          1.26          0.00         1.61 o                         
  -3  -6  12         56.22         42.77         2.06 o                         
  -2  -6  12         20.21         19.01         2.45 o                         
  -1  -6  12          0.38          0.00         1.90 o                         
   0  -6  12          5.38          6.34         1.60 o                         
   1  -6  12          0.18          1.74         1.66 o                         
   2  -6  12          8.21         10.21         3.30 o                         
   3  -6  12          0.01          0.00         2.05 o                         
  -3  -5  12         49.05         41.29         4.80 o                         
  -2  -5  12          6.34          7.86         1.85 o                         
  -1  -5  12          1.06          3.67         1.70 o                         
   0  -5  12          0.10          1.69         1.86 o                         
   1  -5  12         44.69         39.88         6.14 o                         
   2  -5  12          0.97          0.00         1.53 o                         
   3  -5  12          0.16          1.29         1.78 o                         
  -4  -4  12          6.91          3.49         2.24 o                         
  -3  -4  12          3.43          2.00         1.84 o                         
  -2  -4  12          0.31          0.00         1.73 o                         
  -1  -4  12         20.33         19.52         1.84 o                         
   0  -4  12         60.80         66.09         7.90 o                         
   1  -4  12        188.50        184.79        16.91 o                         
   2  -4  12         25.57         21.62         1.63 o                         
   3  -4  12          1.97          1.64         1.76 o                         
  -4  -3  12          4.24          2.01         2.14 o                         
  -3  -3  12         17.53         14.15         3.70 o                         
  -2  -3  12          8.71         10.69         3.17 o                         
  -1  -3  12        142.50        133.71        15.46 o                         
   0  -3  12         87.14         92.33         8.70 o                         
   1  -3  12         49.10         43.36         4.31 o                         
   2  -3  12          1.25          2.57         1.61 o                         
   3  -3  12          4.23          9.12         2.00 o                         
  -4  -2  12         51.92         44.33         2.48 o                         
  -3  -2  12          2.56          4.67         1.94 o                         
  -2  -2  12         35.47         38.96         4.63 o                         
  -1  -2  12         61.26         70.20         7.65 o                         
   0  -2  12          7.68          7.00         1.81 o                         
   1  -2  12          0.52          0.00         3.28 o                         
   2  -2  12          0.29          0.00         2.68 o                         
   3  -2  12          7.14          8.62         1.93 o                         
  -4  -1  12          8.60          7.13         2.23 o                         
  -3  -1  12         50.05         50.21         4.47 o                         
  -2  -1  12          2.50          2.35         1.99 o                         
  -1  -1  12          0.00          1.13         1.98 o                         
   0  -1  12         17.72         22.68         1.88 o                         
   1  -1  12         22.56         25.49         7.48 o                         
   2  -1  12         42.13         46.15         3.53 o                         
   3  -1  12          1.24          7.77         2.01 o                         
  -4   0  12         26.66         29.74         2.45 o                         
  -3   0  12         15.37         19.04         2.68 o                         
  -2   0  12          1.30          0.00         1.86 o                         
  -1   0  12         11.97         12.87         1.88 o                         
   0   0  12         93.22        105.87         3.30 o                         
   1   0  12         73.19         89.78         2.25 o                         
   2   0  12          0.74          0.74         1.98 o                         
   3   0  12          0.45          0.47         1.82 o                         
  -4   1  12          0.96          0.00         2.28 o                         
  -3   1  12         17.82         19.65         2.67 o                         
  -2   1  12          2.43          4.53         1.94 o                         
  -1   1  12         63.19         77.06         3.26 o                         
   0   1  12         17.82         22.15         2.00 o                         
   1   1  12         31.96         41.22         7.57 o                         
   2   1  12          0.30          2.99         1.97 o                         
   3   1  12          0.02          0.24         2.10 o                         
  -4   2  12          2.63          3.73         4.02 o                         
  -3   2  12          0.14          3.81         2.02 o                         
  -2   2  12         27.74         27.27         2.08 o                         
  -1   2  12          5.09          7.66         1.80 o                         
   0   2  12         49.81         64.22         5.93 o                         
   1   2  12          4.15          3.52         2.05 o                         
   2   2  12          0.61          0.44         1.76 o                         
   3   2  12          2.70          5.65         4.51 o                         
  -4   3  12          3.14          2.77         2.38 o                         
  -3   3  12         21.98         23.22         2.07 o                         
  -2   3  12         21.25         25.06         4.05 o                         
  -1   3  12          8.20          2.05         3.46 o                         
   0   3  12          1.89          0.00         2.95 o                         
   1   3  12          4.25          1.37         4.37 o                         
   2   3  12          5.38          4.14         1.84 o                         
  -4   4  12         11.52          8.69         2.02 o                         
  -3   4  12          2.17          4.03         1.88 o                         
  -2   4  12          0.03          1.60         1.65 o                         
  -1   4  12          1.46          1.72         1.69 o                         
   0   4  12          7.37          4.59         2.93 o                         
   1   4  12          7.43         11.65         1.82 o                         
   2   4  12          9.07          1.31         1.84 o                         
  -4   5  12          6.89          2.29         1.94 o                         
  -3   5  12          5.00          2.17         1.67 o                         
  -2   5  12          0.93          0.65         1.75 o                         
  -1   5  12          2.92          0.00         1.62 o                         
   0   5  12          8.93         11.20         1.69 o                         
   1   5  12          0.09          0.85         4.15 o                         
  -3   6  12          0.06          0.48         1.63 o                         
  -2   6  12          4.24          4.63         1.65 o                         
  -1   6  12         13.51         14.70         7.38 o                         
   0   6  12          6.58          4.43         1.66 o                         
  -2   7  12         14.12         12.59         2.42 o                         
  -1   7  12          2.16          0.00         1.63 o                         
  -1  -8  13         17.86         11.85         2.12 o                         
   0  -8  13          1.82          1.43         1.98 o                         
   1  -8  13          1.97          0.00         1.83 o                         
  -2  -7  13         24.02         16.76         4.39 o                         
  -1  -7  13          0.94          1.05         2.16 o                         
   0  -7  13          0.15          0.86         2.07 o                         
   1  -7  13         10.58         14.20         1.82 o                         
   2  -7  13          8.23          4.35         3.00 o                         
  -2  -6  13          4.96          6.64         1.78 o                         
  -1  -6  13         19.57         18.70         1.97 o                         
   0  -6  13         24.85         23.85         1.98 o                         
   1  -6  13         15.23         14.60         6.31 o                         
   2  -6  13          3.87          3.05         4.59 o                         
  -3  -5  13          0.67          1.08         1.90 o                         
  -2  -5  13         15.19         16.02         3.93 o                         
  -1  -5  13         49.70         59.26         7.90 o                         
   0  -5  13         13.67         17.78         1.61 o                         
   1  -5  13         12.23         11.02         1.83 o                         
   2  -5  13          0.33          0.37         2.88 o                         
   3  -5  13          0.00          0.28         1.74 o                         
  -3  -4  13          7.76          5.20         3.71 o                         
  -2  -4  13         14.04         13.31         1.70 o                         
  -1  -4  13         10.28         11.90         1.84 o                         
   0  -4  13         24.39         26.93         2.40 o                         
   1  -4  13          2.08          0.00         1.70 o                         
   2  -4  13          7.60          4.92         2.98 o                         
   3  -4  13          2.23          3.21         1.92 o                         
  -4  -3  13          6.66          5.78         2.19 o                         
  -3  -3  13         70.52         72.68         2.74 o                         
  -2  -3  13          4.19          5.03         2.12 o                         
  -1  -3  13         11.34         13.65         1.70 o                         
   0  -3  13          9.78          4.44         1.78 o                         
   1  -3  13          1.39          7.10         3.48 o                         
   2  -3  13          9.51         10.22         1.73 o                         
   3  -3  13          0.28          2.44         1.83 o                         
  -4  -2  13         66.52         59.49         4.78 o                         
  -3  -2  13          0.48          0.51         1.93 o                         
  -2  -2  13         22.87         20.85         1.92 o                         
  -1  -2  13          2.71          1.20         2.65 o                         
   0  -2  13         56.83         69.73         4.84 o                         
   1  -2  13        142.99        189.41        27.89 o                         
   2  -2  13          4.83          5.75         1.63 o                         
   3  -2  13          9.41          8.93         1.87 o                         
  -4  -1  13          0.24          1.49         2.15 o                         
  -3  -1  13          4.87          6.47         1.99 o                         
  -2  -1  13         14.10         16.10         5.62 o                         
  -1  -1  13          3.57          1.31         2.39 o                         
   0  -1  13        121.63        169.10        12.90 o                         
   1  -1  13          1.67          5.44         1.49 o                         
   2  -1  13          8.64          8.54         1.90 o                         
   3  -1  13          0.63          1.88         1.91 o                         
  -4   0  13          2.64          4.96         2.31 o                         
  -3   0  13         14.79         19.96         2.12 o                         
  -2   0  13         19.62         32.37         2.14 o                         
  -1   0  13         64.55         88.21         2.04 o                         
   0   0  13          2.27          4.30         3.82 o                         
   1   0  13          3.10          5.96         1.69 o                         
   2   0  13          3.18          4.61         1.79 o                         
   3   0  13          0.03          1.51         1.79 o                         
  -4   1  13          4.82          3.13         4.15 o                         
  -3   1  13          7.63          9.23         3.09 o                         
  -2   1  13         51.97         70.05         2.77 o                         
  -1   1  13          7.77          8.16         2.91 o                         
   0   1  13         10.67         19.69         2.90 o                         
   1   1  13         13.04         14.27         1.80 o                         
   2   1  13          4.57          2.81         2.15 o                         
   3   1  13          3.35          3.79         2.05 o                         
  -4   2  13          0.00          1.02         2.04 o                         
  -3   2  13         46.44         56.49         4.88 o                         
  -2   2  13          0.54          1.77         1.73 o                         
  -1   2  13         16.44         28.16         1.79 o                         
   0   2  13         14.56         18.15         1.79 o                         
   1   2  13          4.78          9.24         2.18 o                         
   2   2  13         16.39         17.54         2.43 o                         
  -4   3  13          4.71          4.63         4.33 o                         
  -3   3  13          3.90          3.44         3.60 o                         
  -2   3  13          4.64          3.03         1.70 o                         
  -1   3  13          5.96          5.85         1.70 o                         
   0   3  13          0.46          3.65         3.87 o                         
   1   3  13         21.66         24.22         2.09 o                         
   2   3  13          1.09          0.00         1.83 o                         
  -4   4  13          2.83          1.28         2.14 o                         
  -3   4  13          0.20          0.80         1.77 o                         
  -2   4  13         14.43         14.82         1.72 o                         
  -1   4  13          0.18          2.01         1.54 o                         
   0   4  13         11.85         14.69         1.62 o                         
   1   4  13          2.67          0.00         1.84 o                         
  -3   5  13         20.18         17.08         1.79 o                         
  -2   5  13          1.15          0.07         1.63 o                         
  -1   5  13          9.69         10.53         1.69 o                         
   0   5  13          2.25          3.39         1.76 o                         
   1   5  13          0.20          0.72         2.03 o                         
  -2   6  13          7.97          2.18         2.16 o                         
  -1   6  13          2.84          0.45         3.01 o                         
  -1  -7  14          0.64          0.00         1.80 o                         
   0  -7  14        107.60        111.11         2.41 o                         
   1  -7  14          4.78          3.93         1.76 o                         
  -2  -6  14          0.91          3.05         1.72 o                         
  -1  -6  14         72.01         68.80         7.11 o                         
   0  -6  14          7.81          3.71         1.84 o                         
   1  -6  14          5.01          2.38         1.98 o                         
   2  -6  14          0.66          1.26         1.52 o                         
  -3  -5  14          0.29          0.00         2.69 o                         
  -2  -5  14        107.20        108.64        11.05 o                         
  -1  -5  14          3.13          7.42         1.57 o                         
   0  -5  14          8.12          9.96         2.11 o                         
   1  -5  14          4.23          6.78         2.37 o                         
   2  -5  14          0.07          0.00         1.66 o                         
  -3  -4  14         42.09         43.49         2.71 o                         
  -2  -4  14          3.74          4.98         1.66 o                         
  -1  -4  14          2.16          2.93         2.28 o                         
   0  -4  14          0.55          3.34         1.54 o                         
   1  -4  14          2.94          1.64         1.49 o                         
   2  -4  14         15.09         15.25         4.35 o                         
  -3  -3  14          0.45          0.42         2.52 o                         
  -2  -3  14          1.10          4.01         2.34 o                         
  -1  -3  14          3.24          4.10         2.69 o                         
   0  -3  14          1.95          3.67         1.48 o                         
   1  -3  14         14.24         15.60         1.62 o                         
   2  -3  14          0.95          1.83         1.58 o                         
   3  -3  14          1.64          0.27         1.82 o                         
  -4  -2  14         23.05         21.48         5.13 o                         
  -3  -2  14          0.65          1.34         1.71 o                         
  -2  -2  14         20.42         22.35         2.46 o                         
  -1  -2  14          7.81         10.74         1.65 o                         
   0  -2  14          6.84         11.85         1.77 o                         
   1  -2  14          0.45          1.12         2.21 o                         
   2  -2  14          0.87          0.13         1.70 o                         
   3  -2  14          0.42          2.26         1.79 o                         
  -4  -1  14          1.48          0.53         2.16 o                         
  -3  -1  14         21.95         24.44         2.03 o                         
  -2  -1  14          0.11          1.36         1.70 o                         
  -1  -1  14          1.93          3.25         1.66 o                         
   0  -1  14         20.05         36.35         6.56 o                         
   1  -1  14          6.14          3.15         5.45 o                         
   2  -1  14          0.51          0.31         2.95 o                         
  -4   0  14         11.20         10.96         2.25 o                         
  -3   0  14         10.43          9.09         2.69 o                         
  -2   0  14         33.63         50.12         4.65 o                         
  -1   0  14         30.05         40.90         1.96 o                         
   0   0  14         15.64         26.86         3.08 o                         
   1   0  14          5.33          9.11         1.87 o                         
   2   0  14          9.83          8.21         2.45 o                         
  -4   1  14          5.69          6.60         2.21 o                         
  -3   1  14         32.57         47.77         3.93 o                         
  -2   1  14          6.79          9.37         1.83 o                         
  -1   1  14          2.57          2.60         1.75 o                         
   0   1  14          9.83         16.13         2.85 o                         
   1   1  14          7.96          6.80         1.94 o                         
   2   1  14          4.03          8.25         3.12 o                         
  -4   2  14          5.16          0.83         2.09 o                         
  -3   2  14          0.00          1.60         1.79 o                         
  -2   2  14          0.07          0.00         1.76 o                         
  -1   2  14          6.37          6.50         1.71 o                         
   0   2  14          1.63          3.04         1.79 o                         
   1   2  14          3.31          2.04         1.72 o                         
   2   2  14          2.26          0.05         4.29 o                         
  -3   3  14          4.58          8.05         1.79 o                         
  -2   3  14          7.83          8.22         1.73 o                         
  -1   3  14          6.29          9.92         2.19 o                         
   0   3  14          3.85          5.60         1.68 o                         
   1   3  14          3.15          2.45         3.10 o                         
  -3   4  14          7.07          7.48         1.93 o                         
  -2   4  14         16.61         19.60         1.77 o                         
  -1   4  14          2.68          2.37         1.66 o                         
   0   4  14          1.98          3.58         2.13 o                         
   1   4  14          0.73          2.95         1.83 o                         
  -2   5  14          0.02          0.00         2.51 o                         
  -1   5  14          0.41          4.55         1.75 o                         
   0   5  14          0.23          0.00         1.63 o                         
  -1  -6  15         14.70          8.60         1.76 o                         
   0  -6  15          1.46          4.97         5.23 o                         
   1  -6  15         12.86         11.24         1.61 o                         
  -2  -5  15          4.23          2.55         1.85 o                         
  -1  -5  15          0.36          0.00         1.57 o                         
   0  -5  15         24.93         29.84         4.16 o                         
   1  -5  15          5.20          6.61         2.08 o                         
   2  -5  15          0.95          0.00         1.54 o                         
  -2  -4  15          7.56          8.79         2.91 o                         
  -1  -4  15         24.21         20.35         1.75 o                         
   0  -4  15         15.57         19.51         1.59 o                         
   1  -4  15          7.43          7.40         1.47 o                         
   2  -4  15         10.52          5.37         2.44 o                         
  -3  -3  15          3.82          3.41         1.84 o                         
  -2  -3  15         47.10         61.06        10.51 o                         
  -1  -3  15          7.98          9.99         1.56 o                         
   0  -3  15         11.08         13.36         7.30 o                         
   1  -3  15          9.35         10.98         1.51 o                         
   2  -3  15          3.07          2.37         1.57 o                         
  -3  -2  15         29.64         32.12         1.87 o                         
  -2  -2  15         24.12         36.80         4.64 o                         
  -1  -2  15          2.57          2.74         1.56 o                         
   0  -2  15          1.11          1.22         1.55 o                         
   1  -2  15          0.09          0.40         1.42 o                         
   2  -2  15          0.11          1.02         2.43 o                         
  -3  -1  15         26.09         29.49         3.68 o                         
  -2  -1  15          0.03          1.83         1.72 o                         
  -1  -1  15          0.26          0.00         1.57 o                         
   0  -1  15          0.45          0.36         5.16 o                         
   1  -1  15          0.07          0.38         5.13 o                         
   2  -1  15          2.60          2.36         1.77 o                         
  -3   0  15          0.91          2.47         3.39 o                         
  -2   0  15          0.06          1.23         1.87 o                         
  -1   0  15          3.69          2.60         3.19 o                         
   0   0  15          6.35         14.59         3.74 o                         
   1   0  15          1.50          3.91         1.86 o                         
   2   0  15          0.07          0.00         1.66 o                         
  -3   1  15          3.91          1.58         1.89 o                         
  -2   1  15          0.04          0.00         5.06 o                         
  -1   1  15          4.90          6.94         1.68 o                         
   0   1  15          6.65         11.83         2.56 o                         
   1   1  15          2.59          4.14         1.69 o                         
  -3   2  15          3.64          1.54         2.13 o                         
  -2   2  15          0.98          3.41         1.65 o                         
  -1   2  15         13.13         18.90         3.54 o                         
   0   2  15          1.12          1.48         1.71 o                         
   1   2  15          8.54         11.64         1.87 o                         
  -3   3  15          0.85          1.72         4.75 o                         
  -2   3  15          4.00          3.16         1.68 o                         
  -1   3  15          0.17          0.00         1.50 o                         
   0   3  15          1.20          2.21         1.52 o                         
  -2   4  15          1.23          0.00         1.67 o                         
  -1   4  15          0.37          0.00         2.40 o                         
   0   4  15          0.11          1.55         1.66 o                         
  -1  -5  16          2.46          2.76         1.58 o                         
   0  -5  16          4.05          6.01         1.53 o                         
   1  -5  16          4.74          5.86         3.61 o                         
  -2  -4  16          0.02          0.00         1.74 o                         
  -1  -4  16         14.07         18.62         1.70 o                         
   0  -4  16          1.77          0.20         1.50 o                         
   1  -4  16          1.35          2.52         1.39 o                         
  -2  -3  16         15.14         13.25         2.97 o                         
  -1  -3  16          4.97          5.13         1.55 o                         
   0  -3  16          2.85          2.82         1.49 o                         
   1  -3  16          0.00          0.00         1.49 o                         
  -2  -2  16          2.34          5.26         1.50 o                         
  -1  -2  16          0.47          0.05         1.45 o                         
   0  -2  16          8.25         12.38         1.78 o                         
   1  -2  16          1.45          4.18         1.50 o                         
  -3  -1  16          3.57          4.61         1.85 o                         
  -2  -1  16          1.34          3.65         1.69 o                         
  -1  -1  16         23.54         38.12         7.21 o                         
   0  -1  16          0.25          2.48         1.56 o                         
   1  -1  16          5.48          5.28         1.61 o                         
  -3   0  16          2.42          2.07         1.98 o                         
  -2   0  16         12.96         15.72         1.89 o                         
  -1   0  16          0.09          5.82         2.91 o                         
   0   0  16          3.70          0.47         2.07 o                         
   1   0  16          5.50         12.91         5.46 o                         
  -3   1  16          3.66          3.21         1.76 o                         
  -2   1  16          0.74          0.00         1.63 o                         
  -1   1  16          7.22         14.48         1.81 o                         
   0   1  16          3.71          0.94         2.00 o                         
   1   1  16          0.03          2.00         4.80 o                         
  -2   2  16          4.62          6.09         1.77 o                         
  -1   2  16          0.24          0.00         1.65 o                         
   0   2  16          1.37          4.29         1.64 o                         
  -1   3  16          0.08          0.00         1.63 o                         
  -1  -3  17          0.01          0.34         1.49 o                         
   0  -3  17          0.21          0.00         1.60 o                         
  -2  -2  17          0.42          1.43         3.19 o                         
  -1  -2  17          1.47          0.77         1.51 o                         
   0  -2  17          9.56         12.76         1.51 o                         
  -2  -1  17          1.26          0.00         1.66 o                         
  -1  -1  17         31.29         45.96         1.78 o                         
   0  -1  17          0.35          2.35         1.63 o                         
  -2   0  17         29.00         50.30         9.33 o                         
  -1   0  17          4.04         10.33         7.44 o                         
   0   0  17          0.25          0.00         1.60 o                         
  -1   1  17          0.10          2.79         1.56 o                         
                                                                                
