# Supplementary material for: A new tetra­kis-substituted pyrazine carb­oxy­lic acid, 3,3′,3′′,3′′′-{[pyrazine-2,3,5,6-tetra­yltetra­kis(methyl­ene)]tetra­kis­(sulfanedi­yl)}tetra­propionic acid: crystal structures of two triclinic polymorphs and of two potassium–organic frameworks
Source: Acta Crystallogr E Crystallogr Commun. 2021 Apr 9;77(Pt 5):480–90. doi: 10.1107/S2056989021003479 (PMC8100264; doi:10.1107/S2056989021003479)
Supplement: Supplementary file 4 [file e-77-00480-KH3L1sup4.hkl]

data_KH3L1                                                                    
_shelx_title '  TCESMPHG     L2-K+     IPDS2  -120DEGC'                         
_shelx_refln_list_code          4                                               
_shelx_F_calc_maximum      285.21                                               
_exptl_crystal_F_000      1232.00                                               
_reflns_d_resolution_high  0.8469                                               
                                                                                
loop_                                                                           
 _space_group_symop_operation_xyz                                               
 'x, y, z'                                                                      
 '-x, y, -z+1/2'                                                                
 'x+1/2, y+1/2, z'                                                              
 '-x+1/2, y+1/2, -z+1/2'                                                        
 '-x, -y, -z'                                                                   
 'x, -y, z-1/2'                                                                 
 '-x+1/2, -y+1/2, -z'                                                           
 'x+1/2, -y+1/2, z-1/2'                                                         
                                                                                
_cell_length_a    30.0797                                                       
_cell_length_b     8.4716                                                       
_cell_length_c     9.5908                                                       
_cell_angle_alpha  90.000                                                       
_cell_angle_beta   94.717                                                       
_cell_angle_gamma  90.000                                                       
                                                                                
_shelx_F_squared_multiplier     1.000                                           
                                                                                
loop_                                                                           
 _refln_index_h                                                                 
 _refln_index_k                                                                 
 _refln_index_l                                                                 
 _refln_F_squared_calc                                                          
 _refln_F_squared_meas                                                          
 _refln_F_squared_sigma                                                         
 _refln_observed_status                                                         
   4   0   0      13307.30      15224.88       169.47 o                         
   6   0   0       3746.54       3345.46       115.45 o                         
   8   0   0       3722.86       4565.26        98.47 o                         
  10   0   0        466.57        547.06        79.48 o                         
  12   0   0       8860.14      10559.08       108.74 o                         
  14   0   0        447.41        546.85        79.52 o                         
  16   0   0       2805.37       3135.24        74.92 o                         
  18   0   0        317.79        452.69        96.17 o                         
  20   0   0       3956.64       4092.48       107.92 o                         
  22   0   0         10.21         15.28        70.87 o                         
  24   0   0       1614.42       1686.51        73.50 o                         
  26   0   0      15903.55      15772.36       260.89 o                         
  28   0   0        119.28        182.65       100.87 o                         
  30   0   0        325.03        166.79        70.56 o                         
  32   0   0      10547.38      10127.38       151.00 o                         
  34   0   0        193.12        279.06        51.20 o                         
   1   1   0         84.91         17.76        56.24 o                         
   3   1   0       1260.51       1081.10        54.95 o                         
   5   1   0        747.16        628.00        53.24 o                         
   7   1   0       4092.41       3572.48        55.43 o                         
   9   1   0        937.70        941.68        42.96 o                         
  11   1   0       3784.99       3402.29        48.90 o                         
  13   1   0       3193.99       2931.98        56.92 o                         
  15   1   0      11962.80      11260.15       102.61 o                         
  17   1   0       8584.15       7967.30        69.37 o                         
  19   1   0       8148.40       7839.76        66.44 o                         
  21   1   0       1787.03       1709.98        39.21 o                         
  23   1   0       1255.70       1302.01        38.67 o                         
  25   1   0       8514.44       8251.98        50.48 o                         
  27   1   0       1209.40       1241.08        40.33 o                         
  29   1   0       2414.85       2603.89        52.54 o                         
  31   1   0        354.54        412.01        39.40 o                         
  33   1   0        327.35        422.44        39.87 o                         
  35   1   0        133.22        188.59        51.59 o                         
   0   2   0      62287.91      62509.76      1327.09 o                         
   2   2   0       5412.50       5600.32        65.34 o                         
   4   2   0      47150.37      44537.54       512.55 o                         
   6   2   0        111.42         99.72        35.93 o                         
   8   2   0       4210.81       4057.74        51.68 o                         
  10   2   0       7188.87       6099.53        81.10 o                         
  12   2   0        155.04        138.96        45.09 o                         
  14   2   0        231.06        301.03        41.84 o                         
  16   2   0       6538.36       6292.36       131.37 o                         
  18   2   0        631.05        669.82        36.85 o                         
  20   2   0       1511.70       1476.55        58.62 o                         
  22   2   0       3753.57       3605.04        66.33 o                         
  24   2   0       1543.07       1522.29        40.44 o                         
  26   2   0        951.19        925.61        38.65 o                         
  28   2   0       1799.89       1727.73        64.09 o                         
  30   2   0       1017.08       1086.17        39.03 o                         
  32   2   0         68.16        114.46        40.19 o                         
  34   2   0        310.72        355.07        41.25 o                         
   1   3   0      12408.94      12050.90        93.10 o                         
   3   3   0        332.97        254.11        42.80 o                         
   5   3   0       5720.17       5397.64        56.15 o                         
   7   3   0        530.55        456.59        41.06 o                         
   9   3   0       5868.29       5864.72        58.68 o                         
  11   3   0       4622.23       5080.81        83.57 o                         
  13   3   0       1051.16        916.48        36.28 o                         
  15   3   0        287.80        307.76        35.85 o                         
  17   3   0          0.02         -6.12        34.18 o                         
  19   3   0         64.01         65.07        35.46 o                         
  21   3   0       2001.33       2049.64        50.43 o                         
  23   3   0       2163.69       2121.85        43.51 o                         
  25   3   0       6910.51       7153.09       109.14 o                         
  27   3   0         17.85         13.63        53.00 o                         
  29   3   0        525.59        500.98        40.81 o                         
  31   3   0       1951.27       2060.19        42.27 o                         
  33   3   0       1983.21       2037.83        43.10 o                         
   0   4   0       1785.45       1942.66        81.18 o                         
   2   4   0       2192.75       2777.71        52.78 o                         
   4   4   0       2256.81       2718.58        49.22 o                         
   6   4   0       5086.50       5731.05        87.46 o                         
   8   4   0      11358.17      11330.10       141.90 o                         
  10   4   0         91.64         96.32        35.82 o                         
  12   4   0       3303.82       3094.80        44.06 o                         
  14   4   0       2652.30       2659.97        60.56 o                         
  16   4   0      13147.26      13544.94       184.17 o                         
  18   4   0        323.01        304.71        34.58 o                         
  20   4   0       2086.01       2270.65        37.79 o                         
  22   4   0        696.68        730.27        37.55 o                         
  24   4   0       5268.11       5653.31        79.55 o                         
  26   4   0          6.69         -0.73        37.79 o                         
  28   4   0       1171.76       1157.12        41.71 o                         
  30   4   0          2.24         29.65        40.08 o                         
  32   4   0          0.30        -42.93        42.93 o                         
   1   5   0       3472.81       3832.14        51.79 o                         
   3   5   0       4276.00       5159.62        81.55 o                         
   5   5   0       3215.82       3998.16        51.86 o                         
   7   5   0       5372.91       6362.40       125.09 o                         
   9   5   0       6855.49       7479.40       143.83 o                         
  11   5   0        108.59        174.90        36.51 o                         
  13   5   0       2018.05       2152.32        37.43 o                         
  15   5   0         19.77        -20.98        34.17 o                         
  17   5   0       4640.26       4625.02        72.44 o                         
  19   5   0        938.84       1031.15        38.20 o                         
  21   5   0        642.59        668.60        38.40 o                         
  23   5   0       2596.61       2616.01       117.91 o                         
  25   5   0        373.86        350.83        41.82 o                         
  27   5   0        259.61        360.05        65.23 o                         
  29   5   0        940.99        952.05        76.25 o                         
   0   6   0       3288.86       3693.31        86.10 o                         
   2   6   0        738.69        910.53        39.80 o                         
   4   6   0        800.73        993.28        65.27 o                         
   6   6   0         26.79         94.67        33.60 o                         
   8   6   0       1613.12       1874.51        49.02 o                         
  10   6   0        575.30        605.81        41.73 o                         
  12   6   0       1606.56       1623.90        52.22 o                         
  14   6   0        247.00        283.02        37.35 o                         
  16   6   0       1486.57       1475.96        75.17 o                         
  18   6   0         51.88        -13.78        34.79 o                         
  20   6   0        340.72        365.97        37.56 o                         
  22   6   0         55.95        -29.23        38.11 o                         
  24   6   0        136.35        126.97        39.80 o                         
  26   6   0        232.25        208.95        41.48 o                         
  28   6   0         69.17         29.78        42.76 o                         
   1   7   0          0.33         55.49        45.35 o                         
   3   7   0        383.44        453.94        41.99 o                         
   5   7   0          0.57         31.11        44.89 o                         
   7   7   0        429.15        396.27        36.15 o                         
   9   7   0         35.83          8.65        36.77 o                         
  11   7   0        662.85        556.00        57.66 o                         
  13   7   0       2011.29       1770.42        82.52 o                         
  15   7   0        237.59        187.55        36.30 o                         
  17   7   0        139.06        173.49        38.53 o                         
  19   7   0        509.29        420.50        59.27 o                         
  21   7   0        141.68         96.80        46.92 o                         
  23   7   0        155.83        115.86        40.58 o                         
  25   7   0         16.87         63.38        47.80 o                         
   0   8   0        153.79        159.45        52.70 o                         
   2   8   0          1.21         37.12        81.93 o                         
   4   8   0          2.45        -14.85        33.83 o                         
   6   8   0         86.76          4.97        35.55 o                         
   8   8   0        991.32        935.75        86.18 o                         
  10   8   0          0.44         15.42        34.58 o                         
  12   8   0         17.69         80.59        36.68 o                         
  14   8   0        344.22        293.75        39.86 o                         
  16   8   0        848.53        668.62        92.23 o                         
  18   8   0        592.98        564.25        68.93 o                         
  20   8   0         63.47        105.94        58.74 o                         
   1   9   0        548.41        464.46       177.54 o                         
   3   9   0        183.57        114.39        96.12 o                         
   5   9   0        551.19        574.45        95.33 o                         
   7   9   0         85.58         42.84        36.48 o                         
   9   9   0        508.07        461.69        67.35 o                         
  11   9   0       1893.42       2123.94       158.58 o                         
  13   9   0        696.70        518.25        61.61 o                         
  15   9   0       1439.99       1445.04       261.04 o                         
 -35   1   1       1039.28       1009.36        36.39 o                         
 -33   1   1          0.38        -27.87        50.24 o                         
 -31   1   1       1050.89       1097.25        38.67 o                         
 -29   1   1        100.17         87.23        37.28 o                         
 -27   1   1         27.34         21.06        38.52 o                         
 -25   1   1        223.36        224.58        37.77 o                         
 -23   1   1        177.21        214.34        37.72 o                         
 -21   1   1       6400.08       6079.25        45.59 o                         
 -19   1   1       7111.34       7169.30        48.52 o                         
 -17   1   1       2911.30       2625.07        41.72 o                         
 -15   1   1      18044.19      17355.87       254.64 o                         
 -13   1   1       2335.42       2467.95        49.18 o                         
 -11   1   1      10472.31      10614.40       143.97 o                         
  -9   1   1        528.35        388.22        40.33 o                         
  -7   1   1       3232.67       3023.57        45.18 o                         
  -5   1   1      11033.83       9980.03       112.75 o                         
  -3   1   1        988.22       1193.63        51.42 o                         
  -1   1   1       4187.44       4124.85        63.17 o                         
   1   1   1       1753.46       2089.06        85.56 o                         
   3   1   1       2343.35       2461.36        69.12 o                         
   5   1   1        623.42        686.56        58.49 o                         
   7   1   1      31674.50      30526.34       438.21 o                         
   9   1   1       1459.13       1288.61        46.89 o                         
  11   1   1      35762.04      37118.68       407.35 o                         
  13   1   1       3011.74       3145.30        61.89 o                         
  15   1   1       5984.03       5782.21        79.14 o                         
  17   1   1       6464.93       6046.30        85.47 o                         
  19   1   1       6022.40       6039.43        51.01 o                         
  21   1   1       3119.26       3149.54        46.10 o                         
  23   1   1         10.44         -4.56        41.56 o                         
  25   1   1         60.49         74.82        83.50 o                         
  27   1   1       2293.92       2225.21        41.47 o                         
  29   1   1          1.62         53.19        46.78 o                         
  31   1   1        439.54        470.65        49.56 o                         
  33   1   1        135.87         90.34        40.00 o                         
 -34   2   1        159.38        202.22        39.44 o                         
 -32   2   1        816.61        766.44        40.77 o                         
 -30   2   1         32.08         59.97        40.30 o                         
 -28   2   1       4520.43       4518.52        67.44 o                         
 -26   2   1       2587.99       2464.74        40.28 o                         
 -24   2   1       1250.71       1161.20        39.86 o                         
 -22   2   1        884.76        863.54        49.61 o                         
 -20   2   1      10180.87      10160.32       179.53 o                         
 -18   2   1       2385.24       2524.79        50.80 o                         
 -16   2   1       1504.48       1552.19        49.98 o                         
 -14   2   1        864.10        908.58        40.38 o                         
 -12   2   1        904.55        897.00        39.82 o                         
 -10   2   1          0.75         40.28        39.92 o                         
  -8   2   1        882.46        797.83        33.71 o                         
  -6   2   1      53017.18      48646.57       527.40 o                         
  -4   2   1      32667.66      31499.87       203.99 o                         
  -2   2   1       1301.62       1454.04        49.46 o                         
   0   2   1       6707.96       6695.11        70.91 o                         
   2   2   1       4796.00       4525.42        59.83 o                         
   4   2   1      36841.91      35900.77       428.38 o                         
   6   2   1        998.00        953.00        44.01 o                         
   8   2   1      32814.36      31337.21       239.11 o                         
  10   2   1       2629.90       2605.55        54.01 o                         
  12   2   1       6373.85       5800.07        93.81 o                         
  14   2   1          9.59         53.19        40.04 o                         
  16   2   1       5145.63       5341.19       138.01 o                         
  18   2   1         38.10         58.41        35.83 o                         
  20   2   1        976.57        939.70        40.81 o                         
  22   2   1        284.70        274.86        40.32 o                         
  24   2   1        131.76        154.21        37.84 o                         
  26   2   1        986.55        911.48        38.73 o                         
  28   2   1       1286.08       1207.88        43.11 o                         
  30   2   1        625.96        723.52        51.19 o                         
  32   2   1       2208.46       2177.05        62.90 o                         
  34   2   1       1575.79       1682.28        42.42 o                         
 -33   3   1        520.94        593.98        49.27 o                         
 -31   3   1          1.42         42.85        40.48 o                         
 -29   3   1       3098.88       2975.63        76.06 o                         
 -27   3   1       2406.06       2431.72        76.06 o                         
 -25   3   1       5660.43       6008.77        60.99 o                         
 -23   3   1       2374.49       2507.97        40.92 o                         
 -21   3   1         41.59         52.92        35.95 o                         
 -19   3   1         42.43         -6.63        34.94 o                         
 -17   3   1        261.49        271.56        34.10 o                         
 -15   3   1       1414.80       1385.83        34.28 o                         
 -13   3   1       5015.10       4931.39        59.13 o                         
 -11   3   1       2072.68       1968.68        38.88 o                         
  -9   3   1       2761.55       2798.55        39.71 o                         
  -7   3   1      11478.95      11106.64        98.83 o                         
  -5   3   1       4282.79       4580.00        47.69 o                         
  -3   3   1        207.30        205.63        39.60 o                         
  -1   3   1      19943.49      19463.64       142.89 o                         
   1   3   1       4498.39       4188.77        56.12 o                         
   3   3   1      32455.79      32828.38       217.01 o                         
   5   3   1      16130.29      16614.79       177.16 o                         
   7   3   1       1063.25        884.69        43.71 o                         
   9   3   1       5688.78       6530.46        66.68 o                         
  11   3   1       3889.86       4298.66        56.48 o                         
  13   3   1       7109.61       6730.73        83.63 o                         
  15   3   1       4355.92       4385.76        79.54 o                         
  17   3   1        394.14        398.95        36.29 o                         
  19   3   1      20136.15      20501.45       370.38 o                         
  21   3   1       1664.48       1756.05        38.76 o                         
  23   3   1         23.46         78.11        37.83 o                         
  25   3   1         28.07         25.12        41.29 o                         
  27   3   1        301.10        370.43        46.53 o                         
  29   3   1        154.18        131.84        39.36 o                         
  31   3   1        964.37        847.36        46.29 o                         
  33   3   1        168.38        120.67        41.82 o                         
 -32   4   1          2.16         78.90        49.84 o                         
 -30   4   1        118.21        121.32        40.14 o                         
 -28   4   1       2221.98       2207.03        63.31 o                         
 -26   4   1        917.56        927.07        38.70 o                         
 -24   4   1         45.92         63.46        36.86 o                         
 -22   4   1        972.97       1005.51        36.85 o                         
 -20   4   1       5847.32       6074.38        85.20 o                         
 -18   4   1      10624.16      11012.15        79.48 o                         
 -16   4   1        128.47         80.54        30.78 o                         
 -14   4   1        950.97       1058.52        31.40 o                         
 -12   4   1        325.80        290.40        30.52 o                         
 -10   4   1      11733.18      12541.79        64.51 o                         
  -8   4   1       5750.38       6413.85       113.45 o                         
  -6   4   1       7636.24       8332.06        88.05 o                         
  -4   4   1       2013.66       2054.98        43.84 o                         
  -2   4   1        106.78        216.25        46.84 o                         
   0   4   1        329.72        265.13        50.61 o                         
   2   4   1       5870.89       6439.25        86.96 o                         
   4   4   1       3090.58       3047.26        77.66 o                         
   6   4   1         10.17          9.54        46.07 o                         
   8   4   1       1897.61       1780.59        45.61 o                         
  10   4   1       2847.26       2817.21        38.20 o                         
  12   4   1        969.80        933.51        47.44 o                         
  14   4   1       1508.69       1671.73        36.56 o                         
  16   4   1       2173.35       2250.58        41.45 o                         
  18   4   1         32.08         41.27        39.69 o                         
  20   4   1        381.22        364.02        41.67 o                         
  22   4   1        152.32        297.09        40.21 o                         
  24   4   1        478.36        513.22        39.83 o                         
  26   4   1        461.02        473.98        43.24 o                         
  28   4   1       1092.34       1071.51        54.40 o                         
  30   4   1          7.89        107.62        42.97 o                         
 -29   5   1       2206.31       1994.54        61.17 o                         
 -27   5   1        623.16        628.04        43.01 o                         
 -25   5   1          5.03          1.55        37.39 o                         
 -23   5   1       1786.74       1914.15        38.91 o                         
 -21   5   1        309.98        296.70        37.24 o                         
 -19   5   1         70.54         55.94        34.37 o                         
 -17   5   1       2943.47       3045.96        64.88 o                         
 -15   5   1         51.68         -5.77        33.92 o                         
 -13   5   1         25.43          8.85        33.42 o                         
 -11   5   1       1543.44       1744.12        37.43 o                         
  -9   5   1         86.53         94.44        32.13 o                         
  -7   5   1        250.11        256.68        34.20 o                         
  -5   5   1       1596.74       1871.42        39.69 o                         
  -3   5   1       3007.87       3422.69        49.83 o                         
  -1   5   1       7168.42       8476.61        77.28 o                         
   1   5   1         51.26         48.75        44.33 o                         
   3   5   1       3954.68       4012.59        74.19 o                         
   5   5   1          0.51         41.69        36.41 o                         
   7   5   1       1248.61       1288.76        51.87 o                         
   9   5   1       6381.71       6781.40       110.75 o                         
  11   5   1         58.41        121.60        37.90 o                         
  13   5   1         12.89         64.04        34.69 o                         
  15   5   1       4841.18       5030.07       100.60 o                         
  17   5   1        433.82        443.56        37.95 o                         
  19   5   1       3239.85       3259.82        90.90 o                         
  21   5   1        303.04        278.58        41.66 o                         
  23   5   1        313.22        343.66        63.11 o                         
  25   5   1         54.71         77.39        43.53 o                         
  27   5   1        204.03        160.64        42.95 o                         
  29   5   1        177.25        163.74        45.00 o                         
 -28   6   1        792.33        651.18        44.18 o                         
 -26   6   1        774.33        683.18        66.30 o                         
 -24   6   1        148.83        105.25        62.91 o                         
 -22   6   1         99.41        121.15        41.93 o                         
 -20   6   1          1.35         29.56        35.38 o                         
 -18   6   1        134.07        176.21        33.71 o                         
 -16   6   1       2983.68       3059.30        66.22 o                         
 -14   6   1       4204.37       4416.97       112.49 o                         
 -12   6   1       5368.21       5883.36       156.59 o                         
 -10   6   1       2538.06       2916.96        45.89 o                         
  -8   6   1       2964.28       3425.86        91.82 o                         
  -6   6   1       3249.56       3702.72        85.81 o                         
  -4   6   1       1016.23        985.14        35.98 o                         
  -2   6   1       4578.33       5135.87       108.68 o                         
   0   6   1       1882.54       2029.54        80.73 o                         
   2   6   1        188.57        125.98        36.45 o                         
   4   6   1       2856.88       3267.31        52.09 o                         
   6   6   1       1333.71       1411.89        38.05 o                         
   8   6   1       2116.67       2381.15       104.15 o                         
  10   6   1       1730.40       1591.76        58.76 o                         
  12   6   1        154.51        161.02        33.92 o                         
  14   6   1        359.19        412.15        34.88 o                         
  16   6   1       3612.95       3316.69       274.39 o                         
  18   6   1       1808.72       1777.29        82.24 o                         
  20   6   1       2302.98       2300.47       147.93 o                         
  22   6   1        692.88        594.74        49.81 o                         
  24   6   1       5715.62       4724.75       209.53 o                         
  26   6   1        103.95         43.22        41.51 o                         
 -25   7   1        317.47        209.23        42.33 o                         
 -23   7   1       2397.19       1804.30        44.02 o                         
 -21   7   1        897.89        838.95        80.09 o                         
 -19   7   1        193.69        174.44        42.24 o                         
 -17   7   1        226.47        195.01        35.67 o                         
 -15   7   1       1229.89       1025.75        65.84 o                         
 -13   7   1        225.83        180.72        68.81 o                         
 -11   7   1        171.36        144.66        35.35 o                         
  -9   7   1          8.84        -19.09        35.25 o                         
  -7   7   1         29.24         60.61        36.67 o                         
  -5   7   1       1641.94       1546.49        66.57 o                         
  -3   7   1       1789.30       2069.02       125.62 o                         
  -1   7   1       2163.61       2210.87        47.45 o                         
   1   7   1        534.78        444.34        55.86 o                         
   3   7   1       8176.74       7722.32       269.90 o                         
   5   7   1       2033.82       1945.63        95.30 o                         
   7   7   1          1.37         32.95        37.36 o                         
   9   7   1       1068.86       1094.38        42.72 o                         
  11   7   1       2116.76       1990.69       117.70 o                         
  13   7   1        139.78        168.83        35.48 o                         
  15   7   1       2090.60       1823.79       170.99 o                         
  17   7   1         66.46         14.87        49.93 o                         
  19   7   1          8.12        -27.04        39.66 o                         
  21   7   1         37.90         12.59        43.99 o                         
  23   7   1        455.27        350.93        68.86 o                         
 -20   8   1         29.83         73.04        38.06 o                         
 -18   8   1         39.43         17.59        37.02 o                         
 -16   8   1       2876.06       2536.96       205.11 o                         
 -14   8   1        624.52        515.38        70.03 o                         
 -12   8   1         49.55         26.38        35.03 o                         
 -10   8   1       2061.92       2129.16       205.14 o                         
  -8   8   1        658.80        538.48        88.85 o                         
  -6   8   1        116.11         88.45        34.49 o                         
  -4   8   1       5652.62       5295.24       519.11 o                         
  -2   8   1        408.06        463.37        50.35 o                         
   0   8   1         16.55         -2.16        36.41 o                         
   2   8   1        339.13        333.04        43.33 o                         
   4   8   1         96.02         80.51        48.67 o                         
   6   8   1         23.20        127.95        34.09 o                         
   8   8   1        795.86        671.31        82.30 o                         
  10   8   1       2854.38       2440.66       250.63 o                         
  12   8   1         51.69         60.57        34.99 o                         
  14   8   1         32.92          5.44        35.61 o                         
  16   8   1       1699.98       1834.35       137.34 o                         
  18   8   1         52.95         64.08        76.26 o                         
  20   8   1          4.60        -32.62        53.57 o                         
 -15   9   1         43.98          4.65        47.67 o                         
 -13   9   1          8.38        -29.66        36.75 o                         
 -11   9   1          6.02        -19.80        36.23 o                         
  -9   9   1         75.91        -21.99        37.26 o                         
  -7   9   1        788.17        920.42       140.61 o                         
  -5   9   1         27.62        -21.20        33.61 o                         
  -3   9   1         49.03         80.08        41.25 o                         
  -1   9   1       1463.76       1563.71       206.57 o                         
   1   9   1        113.89        153.40        38.98 o                         
   3   9   1        447.43        577.12       143.27 o                         
   5   9   1         96.34         58.70        51.88 o                         
   7   9   1        312.34        314.91        73.74 o                         
   9   9   1         82.61        121.70        68.65 o                         
  11   9   1         21.79         -1.00        35.84 o                         
  13   9   1        434.04        469.90        70.66 o                         
 -34   0   2        947.54        906.82        55.34 o                         
 -32   0   2       1630.73       1509.60        56.95 o                         
 -30   0   2        376.15        369.92        49.58 o                         
 -28   0   2        779.27        705.32        47.60 o                         
 -26   0   2      22991.75      22944.39       257.64 o                         
 -24   0   2          3.35         14.74        49.87 o                         
 -22   0   2         25.84         43.15        49.85 o                         
 -20   0   2      22215.04      22438.81       285.61 o                         
 -18   0   2       2760.62       2592.87       120.71 o                         
 -16   0   2        425.63        375.21        79.02 o                         
 -14   0   2         30.96         55.56        58.99 o                         
 -12   0   2        157.97        242.82        61.95 o                         
 -10   0   2       2135.56       1983.86        60.00 o                         
  -8   0   2      39548.55      39897.01       449.55 o                         
  -6   0   2      19679.15      18908.86       114.13 o                         
  -4   0   2      14238.25      13426.54       356.40 o                         
  -2   0   2       1120.92       1141.23        80.16 o                         
   0   0   2       3948.80       3653.74       213.31 o                         
   2   0   2         23.63        109.24        75.61 o                         
   4   0   2       1073.88       1125.59        75.16 o                         
   6   0   2      81346.49      74118.37      5882.25 o                         
   8   0   2       4480.87       4258.59       137.34 o                         
  10   0   2       8810.96       8880.16       148.02 o                         
  12   0   2      37342.66      34371.76       581.14 o                         
  14   0   2       2527.23       2828.11        82.21 o                         
  16   0   2       1600.70       1385.84        70.55 o                         
  18   0   2       9469.95       8887.47       377.44 o                         
  20   0   2        255.61        171.89        64.78 o                         
  22   0   2       1596.37       1735.52        60.63 o                         
  24   0   2       1835.25       1822.15       189.40 o                         
  26   0   2        287.14        355.92        59.21 o                         
  28   0   2         89.93        121.99        73.67 o                         
  30   0   2        103.64         51.12       167.07 o                         
  32   0   2       4170.09       4322.31       195.81 o                         
  34   0   2       2232.28       2224.94       269.35 o                         
 -35   1   2        759.70        724.61        49.84 o                         
 -33   1   2       1997.27       1976.54        35.88 o                         
 -31   1   2        217.80        175.46        35.20 o                         
 -29   1   2        412.53        524.88        35.56 o                         
 -27   1   2       2178.04       2154.57        38.47 o                         
 -25   1   2       5831.06       5560.58        70.50 o                         
 -23   1   2       3299.80       3204.34        67.24 o                         
 -21   1   2          4.21         -4.23        38.97 o                         
 -19   1   2        624.77        655.78        40.94 o                         
 -17   1   2       2601.16       2463.60        42.06 o                         
 -15   1   2        188.32        207.81        42.69 o                         
 -13   1   2       9116.37       8597.89       105.43 o                         
 -11   1   2        430.65        348.42        43.66 o                         
  -9   1   2      10413.62      10356.44       116.44 o                         
  -7   1   2      61669.80      58240.63       379.82 o                         
  -5   1   2      10738.79       9677.99       131.69 o                         
  -3   1   2      11002.87       9417.38       207.24 o                         
  -1   1   2      59547.39      52091.98      1423.15 o                         
   1   1   2      74794.32      71349.96      1106.92 o                         
   3   1   2        680.96        304.06        41.89 o                         
   5   1   2       1047.55       1142.72        46.17 o                         
   7   1   2        511.94        515.16        42.94 o                         
   9   1   2      60386.72      59234.47      1325.96 o                         
  11   1   2       9897.63      10819.61       238.38 o                         
  13   1   2       2355.40       2296.25        53.28 o                         
  15   1   2         77.60        121.30        49.15 o                         
  17   1   2        252.11        208.04        42.86 o                         
  19   1   2       6507.71       6403.04        86.19 o                         
  21   1   2       2074.11       2020.95        85.28 o                         
  23   1   2       1081.95       1100.93        42.41 o                         
  25   1   2       7727.62       7612.54        89.83 o                         
  27   1   2       2325.69       2517.85        44.55 o                         
  29   1   2        343.37        335.00        42.84 o                         
  31   1   2        464.80        466.63        40.86 o                         
  33   1   2        164.69        133.36        39.01 o                         
 -34   2   2         13.50         91.71        39.53 o                         
 -32   2   2        216.42        178.65        38.83 o                         
 -30   2   2       1397.15       1404.21        37.88 o                         
 -28   2   2        349.82        420.08        39.18 o                         
 -26   2   2       3514.66       3527.71        66.76 o                         
 -24   2   2       3352.40       3289.65        74.31 o                         
 -22   2   2       3573.01       3386.57        78.08 o                         
 -20   2   2          4.56         -9.58        36.62 o                         
 -18   2   2       4294.93       4136.55        71.19 o                         
 -16   2   2      15079.79      15322.13       223.84 o                         
 -14   2   2       1876.54       2162.77        38.26 o                         
 -12   2   2      15439.14      15304.86       170.18 o                         
 -10   2   2       6948.00       6342.06        55.56 o                         
  -8   2   2        116.72        112.47        36.82 o                         
  -6   2   2       3472.76       3686.52        38.60 o                         
  -4   2   2       2087.09       1556.09        34.80 o                         
  -2   2   2        108.78        144.03        35.15 o                         
   0   2   2        885.69        894.23        45.75 o                         
   2   2   2       6285.15       6034.30        59.24 o                         
   4   2   2       6839.48       7075.91       169.27 o                         
   6   2   2        296.94        430.42        47.22 o                         
   8   2   2       6256.47       5486.80        64.86 o                         
  10   2   2      13265.76      12403.57       147.33 o                         
  12   2   2          7.22         22.15        43.44 o                         
  14   2   2      12377.04      11635.52       213.72 o                         
  16   2   2       9304.17       9004.30       110.67 o                         
  18   2   2       1175.37       1235.34        40.88 o                         
  20   2   2       4587.86       4414.83       128.61 o                         
  22   2   2       1252.94       1247.52        47.17 o                         
  24   2   2        108.50        135.61        38.30 o                         
  26   2   2        337.03        328.59        40.46 o                         
  28   2   2        454.77        607.81        53.82 o                         
  30   2   2          6.41         10.17        39.88 o                         
  32   2   2       1324.02       1330.35        52.55 o                         
 -33   3   2        433.08        486.34        40.82 o                         
 -31   3   2        174.79        189.90        39.90 o                         
 -29   3   2         64.04        109.97        39.34 o                         
 -27   3   2       1108.92       1056.42        50.73 o                         
 -25   3   2        720.71        744.87        38.23 o                         
 -23   3   2       1237.04       1321.08        55.99 o                         
 -21   3   2       5137.99       5120.59        51.65 o                         
 -19   3   2        687.22        633.02        36.28 o                         
 -17   3   2       6357.38       6186.46       101.62 o                         
 -15   3   2       3141.01       3064.97        44.76 o                         
 -13   3   2        468.88        473.21        32.48 o                         
 -11   3   2       2710.72       2444.56        34.73 o                         
  -9   3   2        146.94         84.30        35.51 o                         
  -7   3   2       9549.37       9631.92        58.59 o                         
  -5   3   2        924.47       1068.22        38.79 o                         
  -3   3   2       1475.78       1721.48        48.92 o                         
  -1   3   2      10466.94      10315.07        79.61 o                         
   1   3   2       1312.40       1321.58        51.01 o                         
   3   3   2       3331.56       3212.72        54.63 o                         
   5   3   2      27120.81      28128.84       350.86 o                         
   7   3   2       6635.58       6244.98       183.73 o                         
   9   3   2       2019.02       1663.59        48.17 o                         
  11   3   2         55.87        126.53        40.97 o                         
  13   3   2       2800.90       2689.86        55.50 o                         
  15   3   2       5769.46       6029.95       104.81 o                         
  17   3   2       2246.74       2258.58        40.20 o                         
  19   3   2        132.67        107.91        41.27 o                         
  21   3   2        760.93        739.36        39.51 o                         
  23   3   2       1094.53       1280.81        43.35 o                         
  25   3   2        430.31        464.67        39.36 o                         
  27   3   2       3428.67       3458.79        66.48 o                         
  29   3   2        725.53        777.90        44.46 o                         
  31   3   2       1257.12       1253.70        44.45 o                         
 -32   4   2        363.24        338.21        41.37 o                         
 -30   4   2        532.85        528.40        49.13 o                         
 -28   4   2        309.40        291.68        39.97 o                         
 -26   4   2        116.45        101.87        37.10 o                         
 -24   4   2       3675.70       3732.37        57.66 o                         
 -22   4   2        101.54        180.34        48.80 o                         
 -20   4   2        750.34        851.58        37.48 o                         
 -18   4   2       7279.15       7971.00        78.22 o                         
 -16   4   2       1088.22       1246.17        33.10 o                         
 -14   4   2       3631.52       3793.50        42.44 o                         
 -12   4   2       9245.85       9695.59       104.62 o                         
 -10   4   2       5714.85       6142.78        40.30 o                         
  -8   4   2       9575.32       9774.74        49.82 o                         
  -6   4   2       1874.01       1829.86        37.32 o                         
  -4   4   2       4004.37       4052.54        59.04 o                         
  -2   4   2       5583.94       5555.96        62.27 o                         
   0   4   2       1192.93       1103.26        45.61 o                         
   2   4   2         86.73         41.12        54.22 o                         
   4   4   2       6991.93       8091.83       118.29 o                         
   6   4   2       4361.81       4711.30        50.26 o                         
   8   4   2        236.80        193.24        36.85 o                         
  10   4   2        967.87        971.84        37.53 o                         
  12   4   2         10.47         84.64        36.77 o                         
  14   4   2       1817.18       1739.87        40.16 o                         
  16   4   2          5.13         17.41        35.41 o                         
  18   4   2       8114.02       7959.46        63.14 o                         
  20   4   2       3586.88       3837.81        62.92 o                         
  22   4   2       1058.05       1265.44        46.60 o                         
  24   4   2       3420.76       3597.85        63.96 o                         
  26   4   2        313.30        373.48        44.59 o                         
  28   4   2        765.97        892.49        95.20 o                         
  30   4   2       1889.68       1910.69        61.29 o                         
 -29   5   2       2964.34       2771.30        63.11 o                         
 -27   5   2         14.34         -3.14        48.77 o                         
 -25   5   2        196.99        213.70        36.95 o                         
 -23   5   2       1988.64       2078.05        47.31 o                         
 -21   5   2       2435.01       2411.51        67.10 o                         
 -19   5   2        518.10        643.91        55.16 o                         
 -17   5   2       1328.04       1309.83        33.90 o                         
 -15   5   2         70.96         54.97        35.31 o                         
 -13   5   2        388.08        419.51        37.39 o                         
 -11   5   2       7506.41       8009.87        77.56 o                         
  -9   5   2        651.22        734.76        36.59 o                         
  -7   5   2       1543.34       1617.37        33.34 o                         
  -5   5   2        531.47        591.36        34.94 o                         
  -3   5   2       3876.20       4183.64        55.98 o                         
  -1   5   2       5358.64       6106.20        43.39 o                         
   1   5   2        237.05        272.01        43.22 o                         
   3   5   2      11528.67      13256.70       243.94 o                         
   5   5   2       2176.49       2583.81        59.10 o                         
   7   5   2       1282.85       1439.42        37.29 o                         
   9   5   2       4437.58       5001.34       128.08 o                         
  11   5   2        894.57        933.89        48.03 o                         
  13   5   2       1162.24       1053.45        58.37 o                         
  15   5   2       4595.50       4676.31        75.56 o                         
  17   5   2        401.47        463.16        36.97 o                         
  19   5   2        618.41        609.94        50.85 o                         
  21   5   2        154.83        124.06        39.30 o                         
  23   5   2        154.43        205.22        42.81 o                         
  25   5   2        152.08        133.27        44.38 o                         
  27   5   2        228.92        259.47        41.89 o                         
  29   5   2       1640.62       1551.33        56.11 o                         
 -28   6   2         22.57         73.88        60.96 o                         
 -26   6   2        271.04        325.16        42.02 o                         
 -24   6   2        144.83        140.55        39.95 o                         
 -22   6   2        336.26        268.98        37.72 o                         
 -20   6   2         18.02         35.25        34.26 o                         
 -18   6   2         80.80         68.49        33.71 o                         
 -16   6   2        421.37        391.28        42.95 o                         
 -14   6   2         64.47         57.49        36.90 o                         
 -12   6   2        187.57        203.63        33.81 o                         
 -10   6   2       4239.19       4579.03       121.95 o                         
  -8   6   2        213.19        310.72        34.46 o                         
  -6   6   2         46.67         59.73        32.04 o                         
  -4   6   2       1323.41       1614.74        94.13 o                         
  -2   6   2        793.21        890.18        33.23 o                         
   0   6   2          1.21         38.28        32.14 o                         
   2   6   2         33.62         72.67        36.35 o                         
   4   6   2         14.70         52.64        36.11 o                         
   6   6   2        620.85        650.36        38.06 o                         
   8   6   2        460.91        501.36        47.29 o                         
  10   6   2          5.54          8.23        34.41 o                         
  12   6   2        681.66        608.44        47.61 o                         
  14   6   2          3.30        -11.08        36.14 o                         
  16   6   2        758.08        666.05        69.31 o                         
  18   6   2        426.58        305.19        45.60 o                         
  20   6   2          0.29         -1.80        40.86 o                         
  22   6   2        929.58        864.22        52.75 o                         
  24   6   2         36.61         -4.02        40.54 o                         
  26   6   2        479.71        358.02        44.48 o                         
 -25   7   2         37.29        -83.79        83.79 o                         
 -23   7   2        500.51        442.65        40.99 o                         
 -21   7   2         36.83        -11.50        36.94 o                         
 -19   7   2         41.09          6.42        39.15 o                         
 -17   7   2         26.22         65.68        38.18 o                         
 -15   7   2        248.90        192.39        35.82 o                         
 -13   7   2        291.89        296.02        34.35 o                         
 -11   7   2         46.28        104.88        35.24 o                         
  -9   7   2        867.80        729.93        41.25 o                         
  -7   7   2        167.58        191.72        35.57 o                         
  -5   7   2        631.73        627.72        39.64 o                         
  -3   7   2        286.44        355.05        37.31 o                         
  -1   7   2       1621.62       1657.06        95.98 o                         
   1   7   2        192.72        199.46        36.38 o                         
   3   7   2       1075.97        985.46        54.10 o                         
   5   7   2       1086.46        936.36        40.15 o                         
   7   7   2        214.12        185.90        36.82 o                         
   9   7   2        965.43        855.87        36.73 o                         
  11   7   2          0.25         23.03        34.53 o                         
  13   7   2        171.28        152.88        35.50 o                         
  15   7   2          1.11        -14.68        36.90 o                         
  17   7   2         60.40         81.14        51.31 o                         
  19   7   2        852.19        652.73        55.19 o                         
  21   7   2          1.74         73.59        43.13 o                         
  23   7   2          0.07        -46.75        46.75 o                         
 -20   8   2        716.05        606.17        90.96 o                         
 -18   8   2        516.89        428.49        37.19 o                         
 -16   8   2         82.45         64.04        38.73 o                         
 -14   8   2        115.24         41.91        38.44 o                         
 -12   8   2       1341.61       1179.70       134.43 o                         
 -10   8   2        951.85        862.59        86.87 o                         
  -8   8   2        418.84        304.36        78.38 o                         
  -6   8   2        128.55        128.01        33.11 o                         
  -4   8   2         91.77        115.65        36.65 o                         
  -2   8   2        696.43        626.20        58.56 o                         
   0   8   2         27.31         66.12        34.65 o                         
   2   8   2          0.90        -35.66        35.66 o                         
   4   8   2        919.22        845.35       113.48 o                         
   6   8   2        333.98        276.04        47.62 o                         
   8   8   2          9.62         38.02        34.86 o                         
  10   8   2         48.39         65.76        35.31 o                         
  12   8   2        882.98        811.66        92.31 o                         
  14   8   2        591.79        579.78        41.55 o                         
  16   8   2        353.71        300.44        38.84 o                         
  18   8   2        204.55         70.84        41.30 o                         
 -13   9   2         38.48         58.66        43.52 o                         
 -11   9   2         21.79         57.17        37.23 o                         
  -9   9   2        494.67        494.29        99.53 o                         
  -7   9   2        264.92        193.26        54.90 o                         
  -5   9   2       1009.06        976.53       136.62 o                         
  -3   9   2         21.45         56.92        39.08 o                         
  -1   9   2        221.82        239.35        58.79 o                         
   1   9   2        473.24        502.23        83.34 o                         
   3   9   2          0.02         57.15        34.45 o                         
   5   9   2        456.47        511.55       136.74 o                         
   7   9   2        960.36       1075.73       178.13 o                         
   9   9   2        327.36        322.63        97.76 o                         
  11   9   2        373.64        407.18        38.48 o                         
  13   9   2         11.42        -11.09        54.79 o                         
 -33   1   3         40.69         65.13        34.20 o                         
 -31   1   3        576.80        607.90        34.08 o                         
 -29   1   3       1068.24       1014.82        34.89 o                         
 -27   1   3        539.56        546.50        48.64 o                         
 -25   1   3       2188.92       2257.36        41.74 o                         
 -23   1   3         58.81         71.20        33.39 o                         
 -21   1   3          1.12         59.98        34.02 o                         
 -19   1   3        492.59        462.98        33.90 o                         
 -17   1   3        410.26        371.04        33.21 o                         
 -15   1   3       1668.94       1471.96        37.40 o                         
 -13   1   3       5307.30       5610.11        55.31 o                         
 -11   1   3       4007.10       4200.34        44.61 o                         
  -9   1   3      21975.75      22101.21       251.70 o                         
  -7   1   3         74.56         42.22        36.21 o                         
  -5   1   3      30766.73      27762.60      1111.82 o                         
  -3   1   3      16454.46      15235.72       189.20 o                         
  -1   1   3        177.07        131.08        34.55 o                         
   1   1   3      14684.10      13006.50       384.22 o                         
   3   1   3        285.77        224.06        39.68 o                         
   5   1   3       1836.15       1809.91        56.72 o                         
   7   1   3        572.28        540.05        47.58 o                         
   9   1   3        450.74        551.53        55.10 o                         
  11   1   3        754.02        780.38        48.20 o                         
  13   1   3        243.51        256.24        44.89 o                         
  15   1   3         21.74        -15.98        41.66 o                         
  17   1   3       2519.17       2645.02        57.40 o                         
  19   1   3       1648.99       1743.43        56.33 o                         
  21   1   3       2539.73       2706.40        47.50 o                         
  23   1   3       4817.12       5069.25        53.52 o                         
  25   1   3         11.36         40.68        42.77 o                         
  27   1   3       1975.31       2027.89        53.49 o                         
  29   1   3        998.17        983.37        51.54 o                         
  31   1   3        206.02        148.44        43.79 o                         
  33   1   3       2269.35       2213.11        93.36 o                         
 -34   2   3        341.80        346.77        35.71 o                         
 -32   2   3         40.06         74.51        36.64 o                         
 -30   2   3       2633.84       2553.04        41.69 o                         
 -28   2   3         68.47         78.93        37.85 o                         
 -26   2   3       2545.37       2505.89        39.06 o                         
 -24   2   3        199.20        231.44        36.60 o                         
 -22   2   3       3259.01       3281.43        42.18 o                         
 -20   2   3        301.99        307.93        37.27 o                         
 -18   2   3       3025.68       3045.09        45.71 o                         
 -16   2   3        917.63        937.83        33.74 o                         
 -14   2   3       4238.85       4026.39        38.35 o                         
 -12   2   3        366.63        342.08        35.78 o                         
 -10   2   3      21259.33      20941.32       106.01 o                         
  -8   2   3      19637.17      19453.08       140.77 o                         
  -6   2   3       1133.09       1171.70        37.31 o                         
  -4   2   3       1497.79       1464.50        37.37 o                         
  -2   2   3        387.86        340.32        35.37 o                         
   0   2   3        156.92         77.01        33.69 o                         
   2   2   3       1772.10       1619.58        44.91 o                         
   4   2   3       1230.08       1191.53        44.38 o                         
   6   2   3       4121.63       3553.68        60.14 o                         
   8   2   3       1303.41       1551.93        53.64 o                         
  10   2   3       9296.50       9777.03       235.56 o                         
  12   2   3      14633.89      15169.02       254.45 o                         
  14   2   3      18960.92      19429.15       265.80 o                         
  16   2   3       3577.60       3810.97        97.08 o                         
  18   2   3       1639.29       1524.54        42.28 o                         
  20   2   3       1406.76       1235.70        47.21 o                         
  22   2   3       2657.02       2763.34        69.91 o                         
  24   2   3        428.16        363.91        39.14 o                         
  26   2   3       1653.93       1646.30        52.75 o                         
  28   2   3         24.37         27.24        42.91 o                         
  30   2   3         69.86         57.76        45.39 o                         
  32   2   3          0.94         10.48        42.87 o                         
 -33   3   3       4920.14       4954.18       225.88 o                         
 -31   3   3         40.99         46.63        38.32 o                         
 -29   3   3        223.66        217.19        43.63 o                         
 -27   3   3       7059.69       7197.56       108.20 o                         
 -25   3   3       2920.01       3002.01        73.78 o                         
 -23   3   3       1536.44       1592.27        43.77 o                         
 -21   3   3         38.37         82.74        36.61 o                         
 -19   3   3          0.04         57.37        32.70 o                         
 -17   3   3       1821.13       1825.75        34.72 o                         
 -15   3   3        190.30        239.64        31.19 o                         
 -13   3   3       2353.78       2299.22        31.69 o                         
 -11   3   3       1562.61       1610.63        38.87 o                         
  -9   3   3       5284.71       5800.60        40.80 o                         
  -7   3   3      19259.62      17925.90       281.32 o                         
  -5   3   3        641.60        868.94        36.87 o                         
  -3   3   3        492.10        582.55        39.03 o                         
  -1   3   3      19348.98      19826.54       150.49 o                         
   1   3   3        469.01        467.44        50.53 o                         
   3   3   3          4.06         34.71        42.32 o                         
   5   3   3       3435.55       3254.11        85.31 o                         
   7   3   3       4433.28       4742.07        49.98 o                         
   9   3   3       5189.90       5367.99        58.21 o                         
  11   3   3        541.34        488.29        41.24 o                         
  13   3   3        918.48        973.11        37.69 o                         
  15   3   3       1211.10       1196.09        37.64 o                         
  17   3   3         51.18        132.19        42.59 o                         
  19   3   3       1782.98       1905.17        43.48 o                         
  21   3   3         36.97         66.85        47.25 o                         
  23   3   3        374.98        309.46        45.93 o                         
  25   3   3       4408.43       4280.10        86.58 o                         
  27   3   3         25.37        -11.19        43.07 o                         
  29   3   3         89.66        110.24        46.23 o                         
  31   3   3       1700.51       1685.22        87.63 o                         
 -30   4   3        603.93        566.28        40.75 o                         
 -28   4   3        142.91         94.87        40.71 o                         
 -26   4   3        376.53        451.96        52.67 o                         
 -24   4   3       1896.91       2092.57        39.55 o                         
 -22   4   3       3327.08       3498.73        40.28 o                         
 -20   4   3         86.39        138.86        32.89 o                         
 -18   4   3       2919.38       3120.78        36.95 o                         
 -16   4   3       2928.37       3144.63        46.19 o                         
 -14   4   3        427.74        508.68        31.44 o                         
 -12   4   3       2802.35       2782.71        45.04 o                         
 -10   4   3       1867.32       2179.79        42.13 o                         
  -8   4   3       3173.85       3075.71        33.48 o                         
  -6   4   3        973.88       1023.14        33.34 o                         
  -4   4   3        763.90        725.47        35.50 o                         
  -2   4   3       2047.79       2033.41        40.11 o                         
   0   4   3         51.16         87.42        37.22 o                         
   2   4   3       1422.67       1217.28        40.55 o                         
   4   4   3       4055.91       4319.54        55.11 o                         
   6   4   3        120.78        130.37        35.50 o                         
   8   4   3      10944.88      11093.45        98.42 o                         
  10   4   3       3100.97       3094.31        69.27 o                         
  12   4   3        161.53        216.30        41.05 o                         
  14   4   3       7568.69       7783.67       144.36 o                         
  16   4   3         16.10         14.29        36.03 o                         
  18   4   3       1672.57       1610.47        40.46 o                         
  20   4   3       3096.87       3064.94        44.67 o                         
  22   4   3        216.91        254.01        44.65 o                         
  24   4   3        812.78        786.87        59.36 o                         
  26   4   3        171.96        223.10        42.87 o                         
  28   4   3        222.06        353.98        67.05 o                         
  30   4   3         87.72        148.79        91.22 o                         
 -29   5   3        355.24        440.80        44.60 o                         
 -27   5   3        751.07        733.58        43.67 o                         
 -25   5   3         10.56         46.44        37.23 o                         
 -23   5   3       1016.45       1013.52        36.48 o                         
 -21   5   3        716.34        723.88        35.03 o                         
 -19   5   3        383.35        336.33        32.36 o                         
 -17   5   3       1727.04       1921.73        32.96 o                         
 -15   5   3        211.11        200.13        30.06 o                         
 -13   5   3        269.89        400.77        31.01 o                         
 -11   5   3       9397.69       9641.92       112.81 o                         
  -9   5   3       3545.15       3833.36        67.69 o                         
  -7   5   3       1025.66       1111.82        33.69 o                         
  -5   5   3       1683.44       1960.13        38.61 o                         
  -3   5   3        237.03        310.35        33.98 o                         
  -1   5   3        102.14        109.14        31.61 o                         
   1   5   3          3.32         17.11        40.21 o                         
   3   5   3       1464.50       1588.49        60.94 o                         
   5   5   3        426.30        464.39        40.47 o                         
   7   5   3        129.12        130.54        36.15 o                         
   9   5   3       3558.99       3539.97       111.70 o                         
  11   5   3        249.84        312.66        39.42 o                         
  13   5   3         10.78         88.78        41.22 o                         
  15   5   3       3239.59       3333.80       304.50 o                         
  17   5   3       1007.95       1105.40        43.20 o                         
  19   5   3        211.01        225.91        55.81 o                         
  21   5   3        270.18        365.30        67.98 o                         
  23   5   3        706.78        715.47        71.22 o                         
  25   5   3         18.85        -14.50        47.54 o                         
  27   5   3        465.06        437.03        43.17 o                         
 -26   6   3         69.79         13.52        39.21 o                         
 -24   6   3        278.53        315.78        39.33 o                         
 -22   6   3       2626.13       2310.52        61.67 o                         
 -20   6   3       1428.98       1333.74        52.40 o                         
 -18   6   3         90.87         83.37        52.40 o                         
 -16   6   3       1085.74       1033.99        41.47 o                         
 -14   6   3        602.63        587.49        72.50 o                         
 -12   6   3       1284.94       1404.31        76.44 o                         
 -10   6   3       1851.90       1849.67        52.19 o                         
  -8   6   3       1594.69       1707.60        45.13 o                         
  -6   6   3        389.74        484.67        53.78 o                         
  -4   6   3       3130.04       3519.00        64.49 o                         
  -2   6   3      15433.43      17116.62       371.06 o                         
   0   6   3         35.07        121.88        36.95 o                         
   2   6   3          3.55         24.31        35.06 o                         
   4   6   3       2328.53       2337.16       131.62 o                         
   6   6   3        368.76        360.50        41.64 o                         
   8   6   3        924.24        953.63        68.56 o                         
  10   6   3       1653.66       1535.84        74.18 o                         
  12   6   3       1052.32        918.92        89.32 o                         
  14   6   3         53.69         20.18        39.69 o                         
  16   6   3       1473.27       1263.67       124.82 o                         
  18   6   3       1295.57       1134.62       151.61 o                         
  20   6   3        170.10        141.15        45.81 o                         
  22   6   3       1052.82        798.48        43.03 o                         
  24   6   3       1292.37       1174.54       133.39 o                         
 -23   7   3       1628.79       1447.12       182.24 o                         
 -21   7   3        503.29        416.47        41.89 o                         
 -19   7   3          2.88          9.51        39.40 o                         
 -17   7   3       3971.46       3485.87       217.57 o                         
 -15   7   3       1279.51       1263.93       104.48 o                         
 -13   7   3         24.92         69.06        55.36 o                         
 -11   7   3       1625.02       1546.58        71.93 o                         
  -9   7   3       1910.05       1901.75        99.71 o                         
  -7   7   3       1665.25       1667.98        83.60 o                         
  -5   7   3        633.94        639.09        34.61 o                         
  -3   7   3       1477.46       1374.30       112.24 o                         
  -1   7   3        260.00        233.60        36.43 o                         
   1   7   3       1464.85       1587.70       129.19 o                         
   3   7   3        367.21        329.47       107.88 o                         
   5   7   3         59.22         37.30        38.03 o                         
   7   7   3         82.75        -36.90        36.90 o                         
   9   7   3       9312.38       7968.60       537.39 o                         
  11   7   3       1070.97        876.89        50.54 o                         
  13   7   3         12.78         17.80        38.34 o                         
  15   7   3       1382.45       1253.18       108.03 o                         
  17   7   3       1425.28       1316.80       146.68 o                         
  19   7   3         23.52         36.31        40.90 o                         
  21   7   3         38.14         41.40        42.13 o                         
 -18   8   3         81.00        110.84        38.43 o                         
 -16   8   3        730.31        650.97        62.59 o                         
 -14   8   3        262.38        226.71        38.95 o                         
 -12   8   3         16.64         60.73        39.82 o                         
 -10   8   3       1025.92       1074.32        85.54 o                         
  -8   8   3        706.01        601.46        58.96 o                         
  -6   8   3        147.72        140.99        33.33 o                         
  -4   8   3        593.85        574.26        78.01 o                         
  -2   8   3        641.49        563.77        45.65 o                         
   0   8   3         49.98        -15.92        34.98 o                         
   2   8   3       3080.91       2811.13       376.53 o                         
   4   8   3        696.45        745.68       128.53 o                         
   6   8   3        422.90        340.45        96.26 o                         
   8   8   3       2158.28       2345.94       125.58 o                         
  10   8   3         24.29         60.55        42.21 o                         
  12   8   3         22.48          9.02        36.15 o                         
  14   8   3        332.16        231.33        52.97 o                         
  16   8   3        313.90        336.54        46.64 o                         
  18   8   3        107.67          9.80        62.07 o                         
 -13   9   3        282.52         25.88        84.39 o                         
 -11   9   3        361.31        334.95        37.14 o                         
  -9   9   3         44.72         63.84        37.36 o                         
  -7   9   3        375.48        567.31        72.36 o                         
  -5   9   3        126.28        132.03        45.62 o                         
  -3   9   3          0.82        -32.18        39.45 o                         
  -1   9   3        348.63        361.26        71.04 o                         
   1   9   3         11.14          4.73        35.67 o                         
   3   9   3          4.09         17.07        33.62 o                         
   5   9   3        395.93        377.32        77.88 o                         
   7   9   3        200.74        203.74        44.21 o                         
   9   9   3        678.65        792.02       115.09 o                         
  11   9   3        258.03        253.69        69.59 o                         
 -34   0   4       5662.40       5491.23       100.79 o                         
 -32   0   4          0.13          1.50        61.55 o                         
 -30   0   4       1813.22       1870.57        56.22 o                         
 -28   0   4        161.54        199.12        47.19 o                         
 -26   0   4         23.44         -8.83        47.11 o                         
 -24   0   4        839.72        790.12        48.11 o                         
 -22   0   4        766.78        745.63        48.15 o                         
 -20   0   4       1044.21       1101.58       102.07 o                         
 -18   0   4       2495.51       2192.91        50.22 o                         
 -16   0   4        997.63       1077.24        79.02 o                         
 -14   0   4      45210.36      45975.23       212.33 o                         
 -12   0   4       6580.60       5701.94        62.23 o                         
 -10   0   4        765.92        729.97        49.96 o                         
  -8   0   4      22726.04      19649.62       869.51 o                         
  -6   0   4       9600.77       8907.57       140.10 o                         
  -4   0   4       2010.39       1851.91        55.06 o                         
  -2   0   4       4608.57       3887.69       145.08 o                         
   0   0   4        330.49        213.71        63.56 o                         
   2   0   4       6413.71       6105.36       151.05 o                         
   4   0   4       8106.66       7429.67       122.14 o                         
   6   0   4       9511.48       8584.22       847.64 o                         
   8   0   4       1657.67       1712.15       132.37 o                         
  10   0   4       2255.26       1954.66       144.24 o                         
  12   0   4      19192.34      17793.19       673.92 o                         
  14   0   4       2635.84       2338.61        55.98 o                         
  16   0   4        871.19        808.32        55.24 o                         
  18   0   4      12695.24      11348.02      1137.48 o                         
  20   0   4        750.50        670.57        65.49 o                         
  22   0   4       5242.12       4825.57       210.07 o                         
  24   0   4       4421.13       4688.13        82.60 o                         
  26   0   4        528.35        644.36        66.38 o                         
  28   0   4        419.78        408.63        65.68 o                         
  30   0   4         70.47        158.64        66.25 o                         
  32   0   4        345.80        220.45        87.46 o                         
 -33   1   4       4430.11       4372.40       124.79 o                         
 -31   1   4       1754.88       1705.52        35.74 o                         
 -29   1   4         38.09         52.44        39.87 o                         
 -27   1   4        854.62        847.79        35.27 o                         
 -25   1   4       4375.86       4353.94        66.35 o                         
 -23   1   4       1280.14       1124.20        36.45 o                         
 -21   1   4       2055.87       1947.73        44.39 o                         
 -19   1   4       8559.68       8512.35        74.64 o                         
 -17   1   4       3483.62       3558.02        56.24 o                         
 -15   1   4         27.25         73.68        32.36 o                         
 -13   1   4          4.76         25.69        31.43 o                         
 -11   1   4        323.90        323.67        32.50 o                         
  -9   1   4        101.86         95.37        34.70 o                         
  -7   1   4       3670.71       3444.88        92.90 o                         
  -5   1   4        435.02        456.50        36.31 o                         
  -3   1   4       1758.02       1921.95        54.34 o                         
  -1   1   4      13820.82      12568.26       314.45 o                         
   1   1   4       1987.15       1562.77        42.91 o                         
   3   1   4       1075.81       1192.32        49.84 o                         
   5   1   4       1294.10        874.53        46.92 o                         
   7   1   4      22700.29      22019.45       476.89 o                         
   9   1   4        449.79        467.18        43.02 o                         
  11   1   4       1347.83       1239.44        41.01 o                         
  13   1   4      10298.28      10334.31        65.29 o                         
  15   1   4       2082.08       2302.14        70.89 o                         
  17   1   4        922.77        936.34        43.31 o                         
  19   1   4        420.17        393.02        40.43 o                         
  21   1   4        107.21        124.59        41.63 o                         
  23   1   4          5.93         45.34        39.19 o                         
  25   1   4       2745.66       3069.77       135.76 o                         
  27   1   4       1086.35       1310.62        48.68 o                         
  29   1   4         10.85         19.65        44.02 o                         
  31   1   4       2435.87       2615.08        53.40 o                         
 -32   2   4        181.26        207.89        36.12 o                         
 -30   2   4       1815.77       1734.95        40.63 o                         
 -28   2   4        217.09        261.21        34.05 o                         
 -26   2   4       1480.30       1450.77        46.05 o                         
 -24   2   4       2292.73       2557.75        38.23 o                         
 -22   2   4        429.63        440.48        42.92 o                         
 -20   2   4       1781.84       1838.04        42.54 o                         
 -18   2   4       4120.05       3878.05        68.43 o                         
 -16   2   4         44.45         57.93        32.43 o                         
 -14   2   4       5862.61       5736.00        65.05 o                         
 -12   2   4       3771.68       3405.95        46.69 o                         
 -10   2   4       1542.05       1692.08        33.25 o                         
  -8   2   4      12229.07      12002.93        95.14 o                         
  -6   2   4      17903.51      17794.27       248.38 o                         
  -4   2   4          1.75         41.19        36.44 o                         
  -2   2   4       2436.10       2650.89        88.71 o                         
   0   2   4       3367.72       3130.31        43.27 o                         
   2   2   4      19625.87      19035.92       238.39 o                         
   4   2   4       2091.12       2210.89        47.85 o                         
   6   2   4       1918.08       1905.60        48.15 o                         
   8   2   4      31068.20      30104.53       644.08 o                         
  10   2   4        988.02        961.69        38.11 o                         
  12   2   4       1115.34       1160.00        51.08 o                         
  14   2   4       2294.77       2248.79        45.35 o                         
  16   2   4        931.86        939.91        40.73 o                         
  18   2   4        773.76        773.57        43.73 o                         
  20   2   4        121.07         76.14        41.66 o                         
  22   2   4          9.25         60.80        43.73 o                         
  24   2   4       1005.72        973.66        46.28 o                         
  26   2   4       1774.25       1916.01        44.59 o                         
  28   2   4       1823.00       1930.30        43.30 o                         
  30   2   4         17.71         -8.02        43.76 o                         
 -31   3   4        246.65        260.54        50.18 o                         
 -29   3   4         75.33        104.55        35.77 o                         
 -27   3   4       1103.68       1157.90        39.69 o                         
 -25   3   4        312.64        326.40        39.59 o                         
 -23   3   4        213.66        190.58        36.21 o                         
 -21   3   4        258.96        227.06        48.09 o                         
 -19   3   4       1786.37       1948.10        45.72 o                         
 -17   3   4       3296.05       3311.63        37.04 o                         
 -15   3   4       4944.14       5044.77        58.84 o                         
 -13   3   4       3233.58       3341.92        50.43 o                         
 -11   3   4          3.22          4.75        29.66 o                         
  -9   3   4      10996.24      10474.57        94.70 o                         
  -7   3   4         28.48         30.15        30.37 o                         
  -5   3   4       2176.44       2163.55        46.70 o                         
  -3   3   4       3388.27       2864.66        70.31 o                         
  -1   3   4        161.13        164.38        34.54 o                         
   1   3   4         35.85         79.48        36.18 o                         
   3   3   4          3.98        -16.51        35.52 o                         
   5   3   4        582.30        743.70        35.02 o                         
   7   3   4         68.20         70.26        34.73 o                         
   9   3   4        872.99        927.40        39.74 o                         
  11   3   4      10168.73      10291.98       225.36 o                         
  13   3   4        876.00        881.38        44.29 o                         
  15   3   4        147.05        172.06        38.15 o                         
  17   3   4       5075.56       5104.23        80.90 o                         
  19   3   4       1978.50       2141.01        61.78 o                         
  21   3   4        174.71        306.37        42.42 o                         
  23   3   4       3015.12       3244.39        63.57 o                         
  25   3   4        135.06        101.13        42.58 o                         
  27   3   4       1561.14       1568.13        94.71 o                         
  29   3   4        588.76        628.59        54.54 o                         
 -30   4   4        976.39        974.52        50.91 o                         
 -28   4   4       2698.88       2638.47        41.34 o                         
 -26   4   4        116.49        126.33        56.19 o                         
 -24   4   4         12.41         63.53        45.44 o                         
 -22   4   4       3237.24       3137.86        69.37 o                         
 -20   4   4         44.74         55.30        34.12 o                         
 -18   4   4       2450.24       2285.25        52.60 o                         
 -16   4   4        534.15        560.81        31.00 o                         
 -14   4   4       1391.77       1402.16        31.07 o                         
 -12   4   4        194.88        188.41        28.62 o                         
 -10   4   4        259.76        243.42        28.03 o                         
  -8   4   4       1552.53       1556.59        45.38 o                         
  -6   4   4       5601.49       5728.49        59.98 o                         
  -4   4   4         39.74         51.26        31.05 o                         
  -2   4   4      17768.96      17751.36       286.54 o                         
   0   4   4       4122.15       4313.74        46.91 o                         
   2   4   4       3162.44       3216.39       134.25 o                         
   4   4   4       6661.30       6651.87       185.44 o                         
   6   4   4        149.11        185.18        32.60 o                         
   8   4   4       3111.70       3132.51        98.35 o                         
  10   4   4       2514.36       2577.77        71.68 o                         
  12   4   4        684.83        765.85        46.65 o                         
  14   4   4        230.51        285.01        39.90 o                         
  16   4   4        537.40        585.53        40.80 o                         
  18   4   4        467.21        448.12        39.55 o                         
  20   4   4        865.88        868.12        43.44 o                         
  22   4   4         50.41         74.34        41.21 o                         
  24   4   4        704.78        735.93        57.50 o                         
  26   4   4        939.60        881.78        87.51 o                         
  28   4   4       1241.91       1182.14        67.11 o                         
 -27   5   4        364.89        337.70        46.70 o                         
 -25   5   4        142.37        204.25        37.03 o                         
 -23   5   4        601.18        616.90        33.87 o                         
 -21   5   4         34.88         55.24        42.70 o                         
 -19   5   4        731.10        766.84        36.33 o                         
 -17   5   4       6312.67       6605.04       139.58 o                         
 -15   5   4        179.80        227.42        30.36 o                         
 -13   5   4        716.70        835.58        46.51 o                         
 -11   5   4       3036.80       3387.75        64.55 o                         
  -9   5   4        578.78        541.36        34.12 o                         
  -7   5   4       2363.77       2599.26        35.83 o                         
  -5   5   4       3700.12       4109.44        65.49 o                         
  -3   5   4        216.93        240.16        35.10 o                         
  -1   5   4        462.10        482.51        33.26 o                         
   1   5   4        419.93        511.95        46.83 o                         
   3   5   4        168.48        192.39        40.23 o                         
   5   5   4       3358.51       3482.73       133.71 o                         
   7   5   4        465.57        447.08        33.97 o                         
   9   5   4       1784.74       1649.81        49.18 o                         
  11   5   4         31.20         12.23        35.89 o                         
  13   5   4         32.06         34.26        40.67 o                         
  15   5   4       3972.17       3984.25       334.77 o                         
  17   5   4       1785.66       1776.54       170.56 o                         
  19   5   4       1194.09        991.70        73.77 o                         
  21   5   4       1657.71       1801.51       175.74 o                         
  23   5   4        355.06        419.75        68.13 o                         
  25   5   4        820.13        742.42        57.83 o                         
 -26   6   4         42.48         84.02        39.85 o                         
 -24   6   4        134.98        191.73        35.42 o                         
 -22   6   4         32.24          2.30        34.11 o                         
 -20   6   4        132.09        131.74        34.25 o                         
 -18   6   4        463.37        352.60        69.97 o                         
 -16   6   4         18.66        -33.69        33.92 o                         
 -14   6   4         92.67         80.56        37.61 o                         
 -12   6   4         20.55         12.65        33.53 o                         
 -10   6   4        681.87        651.52        35.60 o                         
  -8   6   4        292.28        294.06        35.18 o                         
  -6   6   4        440.23        473.35        35.00 o                         
  -4   6   4       3056.49       3458.34        91.17 o                         
  -2   6   4       2425.86       2674.80        99.82 o                         
   0   6   4        144.95        197.76        37.31 o                         
   2   6   4        951.30        917.95        63.07 o                         
   4   6   4         47.21         48.13        38.58 o                         
   6   6   4         54.47         75.23        30.30 o                         
   8   6   4        648.72        674.53        36.54 o                         
  10   6   4         15.68         80.43        39.38 o                         
  12   6   4          4.09        -38.10        38.10 o                         
  14   6   4        117.12        149.50        40.65 o                         
  16   6   4        276.20        158.07        41.96 o                         
  18   6   4        245.39        201.22        40.30 o                         
  20   6   4        134.82        120.79        46.06 o                         
  22   6   4        398.71        366.17        65.22 o                         
  24   6   4         52.42         73.08        51.40 o                         
 -21   7   4        993.07        864.53        48.42 o                         
 -19   7   4        159.84        174.37        42.13 o                         
 -17   7   4       1290.53       1279.80       115.33 o                         
 -15   7   4         17.33         39.83        36.12 o                         
 -13   7   4        764.00        677.84        49.13 o                         
 -11   7   4          5.22        -19.26        34.16 o                         
  -9   7   4        601.63        598.13        58.54 o                         
  -7   7   4         33.09        109.03        33.63 o                         
  -5   7   4         92.02         63.27        53.39 o                         
  -3   7   4        363.91        321.25        33.04 o                         
  -1   7   4         97.06         96.05        37.61 o                         
   1   7   4        208.24        230.97        33.38 o                         
   3   7   4        792.71        686.76        63.91 o                         
   5   7   4        986.28        945.35       131.31 o                         
   7   7   4         22.61         -8.45        32.25 o                         
   9   7   4       1166.42       1148.11        96.18 o                         
  11   7   4        254.20        273.35        61.07 o                         
  13   7   4        470.59        431.97        41.85 o                         
  15   7   4        481.69        470.10        93.53 o                         
  17   7   4         38.64         24.68        50.21 o                         
  19   7   4        117.43         61.98        40.33 o                         
 -18   8   4         15.63         15.12        83.19 o                         
 -16   8   4         35.32         91.06        39.68 o                         
 -14   8   4        190.29        171.45        36.30 o                         
 -12   8   4          3.39         47.67        33.86 o                         
 -10   8   4          0.71         -5.30        36.23 o                         
  -8   8   4         32.57         46.16        35.31 o                         
  -6   8   4       2030.54       1811.97       156.88 o                         
  -4   8   4          0.55         57.09        33.35 o                         
  -2   8   4        138.69        174.13        37.90 o                         
   0   8   4         28.60          4.23        33.62 o                         
   2   8   4        430.83        324.85        97.45 o                         
   4   8   4         98.89         94.38        33.71 o                         
   6   8   4        359.49        274.62        46.13 o                         
   8   8   4        271.46        297.93        36.14 o                         
  10   8   4        573.16        632.51        58.00 o                         
  12   8   4         31.74         91.23        42.16 o                         
  14   8   4         33.09         68.24        40.39 o                         
  16   8   4        174.10        133.87        57.74 o                         
  -9   9   4       1285.02       1511.44       171.10 o                         
  -7   9   4          0.94        -13.62        37.02 o                         
  -5   9   4          1.90         -7.07        34.02 o                         
  -3   9   4        779.11        911.66       171.94 o                         
  -1   9   4        305.52        316.60        52.29 o                         
   1   9   4        190.22        154.76        71.79 o                         
   3   9   4         16.86        -11.12        34.08 o                         
   5   9   4        214.96        212.53        42.28 o                         
   7   9   4        412.02        479.03        99.24 o                         
 -31   1   5        688.67        683.75        34.89 o                         
 -29   1   5       1369.67       1441.44        36.23 o                         
 -27   1   5        139.87        116.83        35.72 o                         
 -25   1   5       2647.71       2786.66        41.05 o                         
 -23   1   5        933.22        947.03        36.65 o                         
 -21   1   5         59.95        154.84        34.53 o                         
 -19   1   5       2317.67       2317.66        43.94 o                         
 -17   1   5        765.02        719.39        34.45 o                         
 -15   1   5          3.94        -18.65        32.38 o                         
 -13   1   5       2582.94       2449.35        40.99 o                         
 -11   1   5        276.16        329.70        31.95 o                         
  -9   1   5        361.05        312.61        32.29 o                         
  -7   1   5       1546.52       1470.27        40.27 o                         
  -5   1   5       2280.33       2326.70        68.79 o                         
  -3   1   5       4061.33       3640.05       110.52 o                         
  -1   1   5         50.48         44.87        35.18 o                         
   1   1   5      11103.25      11057.80       295.46 o                         
   3   1   5       5624.32       5373.21       127.94 o                         
   5   1   5        186.35        191.50        44.88 o                         
   7   1   5      12199.89      11480.72       511.19 o                         
   9   1   5       1450.89       1422.25        43.77 o                         
  11   1   5        772.26        680.29        39.57 o                         
  13   1   5       5823.19       5456.57       189.15 o                         
  15   1   5          3.35         54.46        37.77 o                         
  17   1   5       1593.54       1706.54        42.04 o                         
  19   1   5        217.22        171.56        40.05 o                         
  21   1   5         16.23         79.70        39.77 o                         
  23   1   5         62.05         37.78        45.74 o                         
  25   1   5         63.93         78.26        46.40 o                         
  27   1   5        100.37        155.26        43.07 o                         
  29   1   5        650.53        627.31        41.85 o                         
 -32   2   5       1122.37       1174.34        45.23 o                         
 -30   2   5        758.24        824.93        62.45 o                         
 -28   2   5       1691.78       1718.42        78.91 o                         
 -26   2   5       2152.11       2138.73        42.70 o                         
 -24   2   5       1057.93        986.32        35.19 o                         
 -22   2   5       3112.43       3031.97        52.87 o                         
 -20   2   5       1968.79       2013.27        41.93 o                         
 -18   2   5        649.40        681.67        39.07 o                         
 -16   2   5         79.34         92.53        32.77 o                         
 -14   2   5       2388.25       2238.54        31.92 o                         
 -12   2   5        167.02        173.77        28.17 o                         
 -10   2   5         12.36         27.38        29.47 o                         
  -8   2   5       3330.45       3189.33        71.46 o                         
  -6   2   5       3597.99       3185.94        79.94 o                         
  -4   2   5       3002.73       2716.14        43.13 o                         
  -2   2   5      13384.39      13301.19       263.63 o                         
   0   2   5          0.51         -0.76        34.35 o                         
   2   2   5       9071.50       9097.86       302.18 o                         
   4   2   5        598.59        554.11        41.19 o                         
   6   2   5         64.21         11.38        34.46 o                         
   8   2   5         10.13         20.89        34.55 o                         
  10   2   5       2643.34       2755.20        93.76 o                         
  12   2   5        302.39        313.71        37.43 o                         
  14   2   5         14.46         -6.32        35.59 o                         
  16   2   5        635.22        611.07        37.20 o                         
  18   2   5       5910.97       5923.22       231.10 o                         
  20   2   5        258.04        324.75        46.35 o                         
  22   2   5       1446.72       1617.29        46.96 o                         
  24   2   5       1187.53       1282.44        43.15 o                         
  26   2   5       1534.08       1496.87        48.53 o                         
  28   2   5        622.71        727.59        47.35 o                         
 -31   3   5         37.51        -17.99        73.88 o                         
 -29   3   5        256.42        192.02        48.91 o                         
 -27   3   5        977.70       1042.86        78.27 o                         
 -25   3   5        345.95        277.21        34.49 o                         
 -23   3   5        104.60        169.81        34.92 o                         
 -21   3   5       6797.44       7125.85        84.35 o                         
 -19   3   5        382.25        406.17        32.07 o                         
 -17   3   5       4559.80       4882.47        83.02 o                         
 -15   3   5       3591.35       3885.84        52.21 o                         
 -13   3   5        125.00        119.93        29.32 o                         
 -11   3   5       2896.97       3047.91        72.98 o                         
  -9   3   5         12.82         18.05        28.88 o                         
  -7   3   5         28.85         39.73        27.04 o                         
  -5   3   5        847.02        756.21        30.21 o                         
  -3   3   5       1416.56       1627.61        30.44 o                         
  -1   3   5          1.20        -25.30        32.09 o                         
   1   3   5       1912.43       1587.60        65.57 o                         
   3   3   5       1067.44       1125.87        34.65 o                         
   5   3   5      10670.63      10440.87       149.15 o                         
   7   3   5       2198.38       2340.22        38.73 o                         
   9   3   5       1521.47       1410.13        40.53 o                         
  11   3   5       9152.21       8290.82       342.31 o                         
  13   3   5       1026.37        910.45        39.83 o                         
  15   3   5       9839.60       9781.20       184.03 o                         
  17   3   5        122.40         79.98        41.67 o                         
  19   3   5        302.87        258.72        47.50 o                         
  21   3   5        652.24        589.90        44.03 o                         
  23   3   5       1031.81        929.84        45.95 o                         
  25   3   5        469.60        523.97        48.61 o                         
  27   3   5        412.18        381.38        47.31 o                         
 -28   4   5        338.61        376.27        36.42 o                         
 -26   4   5        402.91        421.38        36.43 o                         
 -24   4   5        917.16       1028.03        34.32 o                         
 -22   4   5         41.09          7.60        31.98 o                         
 -20   4   5          5.02         30.29        33.31 o                         
 -18   4   5       2369.84       2632.93        60.06 o                         
 -16   4   5        175.44        209.82        32.27 o                         
 -14   4   5        121.15        255.37        29.75 o                         
 -12   4   5       2887.89       2952.05        41.76 o                         
 -10   4   5          6.00         25.55        28.44 o                         
  -8   4   5        112.09        130.64        29.73 o                         
  -6   4   5       3916.69       4035.12       105.42 o                         
  -4   4   5        965.29       1151.82        31.74 o                         
  -2   4   5       1635.15       1592.12        33.33 o                         
   0   4   5       4662.36       5053.85        56.96 o                         
   2   4   5        502.78        487.29        31.67 o                         
   4   4   5        157.40        170.86        34.19 o                         
   6   4   5         35.43         36.62        32.71 o                         
   8   4   5        855.10        896.81        33.20 o                         
  10   4   5        236.91        228.83        37.19 o                         
  12   4   5         39.93         22.03        35.34 o                         
  14   4   5       3468.06       3277.96       129.73 o                         
  16   4   5        317.64        351.62        48.96 o                         
  18   4   5         75.06         88.83        41.10 o                         
  20   4   5          2.74          8.26        40.71 o                         
  22   4   5        168.53        195.54        44.01 o                         
  24   4   5        135.15        117.84        45.69 o                         
  26   4   5       3125.33       2885.48       239.84 o                         
 -27   5   5         53.00         57.49        38.78 o                         
 -25   5   5        569.58        557.03        39.36 o                         
 -23   5   5        206.24        243.34        33.73 o                         
 -21   5   5        327.19        335.54        45.50 o                         
 -19   5   5       1141.94       1152.75        74.67 o                         
 -17   5   5        693.26        698.64        38.95 o                         
 -15   5   5        570.66        583.71        44.02 o                         
 -13   5   5         15.81         66.86        32.14 o                         
 -11   5   5       1115.75       1180.69        75.78 o                         
  -9   5   5        885.40        816.36        34.96 o                         
  -7   5   5        661.46        652.01        34.84 o                         
  -5   5   5         23.51         49.63        32.79 o                         
  -3   5   5       5349.49       5533.98       108.48 o                         
  -1   5   5        486.20        583.59        31.74 o                         
   1   5   5       2212.70       2237.54        78.13 o                         
   3   5   5        207.01        184.39        33.71 o                         
   5   5   5        140.69        107.26        37.52 o                         
   7   5   5       6740.93       6491.78       344.49 o                         
   9   5   5        139.19        108.23        35.87 o                         
  11   5   5        175.27        195.49        34.51 o                         
  13   5   5        296.82        250.42        36.32 o                         
  15   5   5         58.57         72.60        41.16 o                         
  17   5   5        754.24        810.12       148.54 o                         
  19   5   5         25.04         86.86        46.89 o                         
  21   5   5        790.38        712.60       134.22 o                         
  23   5   5       1457.52       1335.45       160.25 o                         
 -24   6   5        689.19        589.17        50.27 o                         
 -22   6   5        961.33        951.34        45.71 o                         
 -20   6   5         20.61         41.71        31.51 o                         
 -18   6   5       1397.84       1374.76        35.77 o                         
 -16   6   5       1740.17       1889.92       149.17 o                         
 -14   6   5        759.00        723.76        75.42 o                         
 -12   6   5        525.53        597.17        48.67 o                         
 -10   6   5       7848.02       7757.64       518.60 o                         
  -8   6   5        482.73        494.20        34.96 o                         
  -6   6   5       2759.24       2773.52       201.86 o                         
  -4   6   5         28.70         28.76        34.61 o                         
  -2   6   5       1033.59        967.60        73.03 o                         
   0   6   5        790.61        807.67        63.30 o                         
   2   6   5       7121.44       7162.14       432.45 o                         
   4   6   5       2588.65       2713.70       226.68 o                         
   6   6   5        195.66        165.18        35.01 o                         
   8   6   5         68.63         87.57        32.20 o                         
  10   6   5       4097.54       3625.19       310.17 o                         
  12   6   5         16.22         16.11        35.19 o                         
  14   6   5        155.28        207.55        43.98 o                         
  16   6   5       1877.90       1627.13       135.96 o                         
  18   6   5        107.12        106.53        50.62 o                         
  20   6   5        230.63        159.45        52.23 o                         
  22   6   5        629.08        592.16        56.43 o                         
 -19   7   5          6.40         32.32        40.93 o                         
 -17   7   5        869.24        803.93        77.90 o                         
 -15   7   5        849.56        743.18        80.36 o                         
 -13   7   5        342.62        293.32        41.81 o                         
 -11   7   5       1893.85       1591.78        88.43 o                         
  -9   7   5       3258.27       3191.62       195.24 o                         
  -7   7   5        757.73        745.25        70.37 o                         
  -5   7   5          2.20         13.84        38.56 o                         
  -3   7   5       1585.42       1383.78        86.86 o                         
  -1   7   5         75.64         91.26        39.68 o                         
   1   7   5       1669.55       1712.52       147.88 o                         
   3   7   5       1345.40       1432.84        87.09 o                         
   5   7   5         37.72         28.42        33.36 o                         
   7   7   5        177.90        159.61        37.27 o                         
   9   7   5         40.69        -15.18        31.96 o                         
  11   7   5         33.43         16.30        35.51 o                         
  13   7   5          3.64        -13.14        34.82 o                         
  15   7   5        614.49        587.10        72.54 o                         
  17   7   5       1478.17       1358.91        82.41 o                         
 -14   8   5         65.26         30.79        46.82 o                         
 -12   8   5        644.97        755.33        37.11 o                         
 -10   8   5         25.76         -4.51        35.26 o                         
  -8   8   5         11.12         33.26        34.92 o                         
  -6   8   5        449.68        460.45        44.36 o                         
  -4   8   5        321.21        341.26        56.70 o                         
  -2   8   5          7.08         31.26        38.20 o                         
   0   8   5          9.79         44.90        34.01 o                         
   2   8   5       2866.43       3098.36        51.44 o                         
   4   8   5          1.17        -33.15        33.15 o                         
   6   8   5        242.67        201.32        56.78 o                         
   8   8   5       1072.27       1222.95        83.78 o                         
  10   8   5       1811.36       1912.36       121.59 o                         
  12   8   5        212.62        237.40        37.82 o                         
 -30   0   6          7.24         30.25        49.18 o                         
 -28   0   6        828.90        990.36        59.19 o                         
 -26   0   6       3187.14       3124.17       188.32 o                         
 -24   0   6        146.32        107.90        71.07 o                         
 -22   0   6       1442.29       1573.93        55.42 o                         
 -20   0   6         38.72         76.85        49.46 o                         
 -18   0   6       7106.86       6961.98       125.29 o                         
 -16   0   6       3390.36       3529.84        75.25 o                         
 -14   0   6      14037.45      13726.19       305.80 o                         
 -12   0   6          1.51         54.99        39.53 o                         
 -10   0   6       3531.48       3778.56       101.87 o                         
  -8   0   6      12406.99      11077.75       385.59 o                         
  -6   0   6         94.18         42.23        38.98 o                         
  -4   0   6       8577.17       8277.99       388.66 o                         
  -2   0   6       5529.55       5208.12       368.68 o                         
   0   0   6       3072.94       2643.04        57.29 o                         
   2   0   6        618.32        667.27        48.39 o                         
   4   0   6       1104.90        953.06        60.54 o                         
   6   0   6      18081.95      18979.77       351.56 o                         
   8   0   6        272.01        155.92       149.51 o                         
  10   0   6         28.24         54.04        64.03 o                         
  12   0   6         44.56        141.31        59.55 o                         
  14   0   6      10339.21       9769.67       122.73 o                         
  16   0   6      13335.42      14039.61       373.09 o                         
  18   0   6       9329.59       9724.65       203.50 o                         
  20   0   6         14.50          5.55        55.25 o                         
  22   0   6        168.93        333.36        62.46 o                         
  24   0   6       7534.45       7275.51       309.02 o                         
  26   0   6       4865.24       5244.96       127.42 o                         
  28   0   6       2090.97       1989.34       103.68 o                         
 -31   1   6        493.09        462.36        43.42 o                         
 -29   1   6         59.59         89.14        34.72 o                         
 -27   1   6        638.25        572.31        35.52 o                         
 -25   1   6        467.59        551.87        35.27 o                         
 -23   1   6          2.09         94.96        36.43 o                         
 -21   1   6        136.03        176.72        35.85 o                         
 -19   1   6       2172.69       2124.13        75.48 o                         
 -17   1   6         31.26         41.47        34.93 o                         
 -15   1   6       3461.64       3368.92        72.97 o                         
 -13   1   6      26055.00      25257.68       580.10 o                         
 -11   1   6       1848.18       1871.13        62.57 o                         
  -9   1   6       5033.48       4709.12        96.45 o                         
  -7   1   6        316.49        239.31        29.65 o                         
  -5   1   6         18.94        -27.49        27.84 o                         
  -3   1   6        317.48        348.98        32.27 o                         
  -1   1   6         73.98         50.83        31.96 o                         
   1   1   6       5750.99       5536.36       225.21 o                         
   3   1   6        326.96        294.13        32.42 o                         
   5   1   6       1153.98       1009.77        41.52 o                         
   7   1   6       4118.37       4107.98       299.65 o                         
   9   1   6        336.41        305.76        50.56 o                         
  11   1   6       1642.54       1525.89        46.92 o                         
  13   1   6       7923.70       7011.42       314.58 o                         
  15   1   6         31.03          6.02        42.59 o                         
  17   1   6       3326.04       3202.57        98.69 o                         
  19   1   6        762.15        815.32        43.52 o                         
  21   1   6         52.62         79.63        39.55 o                         
  23   1   6         99.45         41.17        41.33 o                         
  25   1   6        165.25        134.23        42.76 o                         
  27   1   6        182.90        148.65        39.35 o                         
 -30   2   6         12.78         42.61        37.32 o                         
 -28   2   6         91.89         83.48        36.68 o                         
 -26   2   6       1004.08        979.19        45.73 o                         
 -24   2   6       1636.16       1692.15        36.59 o                         
 -22   2   6          6.72        -28.90        34.19 o                         
 -20   2   6        670.64        723.09        34.71 o                         
 -18   2   6       3184.70       3453.97        47.38 o                         
 -16   2   6        633.58        669.05        32.13 o                         
 -14   2   6        880.59        903.49        39.21 o                         
 -12   2   6       2924.73       3073.11        64.11 o                         
 -10   2   6        371.20        437.53        30.01 o                         
  -8   2   6         60.70        112.64        30.55 o                         
  -6   2   6       2364.79       2209.09        74.87 o                         
  -4   2   6        174.73        250.36        30.83 o                         
  -2   2   6        471.60        522.70        31.10 o                         
   0   2   6       8003.02       7576.52       219.11 o                         
   2   2   6        132.43        136.49        32.23 o                         
   4   2   6         44.92         25.27        39.69 o                         
   6   2   6       3179.92       3003.50        67.13 o                         
   8   2   6       1287.27       1280.44        51.05 o                         
  10   2   6        197.47        217.20        44.80 o                         
  12   2   6       3989.71       3978.68       166.30 o                         
  14   2   6        378.39        520.08        43.22 o                         
  16   2   6       1224.67       1304.32        54.39 o                         
  18   2   6        101.57         67.55        41.22 o                         
  20   2   6       4681.15       5111.60       162.72 o                         
  22   2   6         14.82          6.65        42.60 o                         
  24   2   6         16.26         51.19        42.21 o                         
  26   2   6       2634.35       2741.00        71.72 o                         
 -29   3   6       2043.77       2079.29       124.70 o                         
 -27   3   6        126.53        141.87        35.94 o                         
 -25   3   6        184.38        278.03        34.99 o                         
 -23   3   6          4.81         -6.13        34.92 o                         
 -21   3   6        128.26        126.45        29.85 o                         
 -19   3   6        260.27        257.46        31.82 o                         
 -17   3   6       3017.07       2901.17        51.14 o                         
 -15   3   6       1028.44       1087.25        37.90 o                         
 -13   3   6        214.33        232.34        30.66 o                         
 -11   3   6          1.88         49.42        28.57 o                         
  -9   3   6       4760.07       4606.64        66.48 o                         
  -7   3   6        433.48        499.07        32.62 o                         
  -5   3   6        335.69        258.89        29.30 o                         
  -3   3   6       4402.58       4231.99       100.15 o                         
  -1   3   6        238.36        238.53        30.61 o                         
   1   3   6       3542.96       3491.22        69.41 o                         
   3   3   6       5711.09       6413.49        99.64 o                         
   5   3   6        152.37        161.76        35.54 o                         
   7   3   6        417.83        403.54        36.39 o                         
   9   3   6       1658.12       1612.80        82.40 o                         
  11   3   6        680.05        654.09        45.61 o                         
  13   3   6        357.62        346.20        40.55 o                         
  15   3   6          2.63         57.96        42.49 o                         
  17   3   6       3470.85       3486.77       263.44 o                         
  19   3   6          0.55        -31.61        39.30 o                         
  21   3   6        190.98        271.93        39.11 o                         
  23   3   6        285.43        295.43        42.78 o                         
  25   3   6         62.46         52.74        44.35 o                         
 -26   4   6        263.57        297.55        46.09 o                         
 -24   4   6        795.78        841.08        56.07 o                         
 -22   4   6       1216.02       1335.76        58.30 o                         
 -20   4   6         91.72          3.09        30.49 o                         
 -18   4   6       2723.45       2834.41        71.54 o                         
 -16   4   6       3851.56       3845.56        64.49 o                         
 -14   4   6         23.10          8.17        45.70 o                         
 -12   4   6        144.98        101.11        27.54 o                         
 -10   4   6       4528.13       4514.21       108.08 o                         
  -8   4   6         65.61         51.91        28.80 o                         
  -6   4   6        328.06        308.53        28.74 o                         
  -4   4   6        548.04        586.62        31.92 o                         
  -2   4   6       1254.83       1399.29        42.61 o                         
   0   4   6         10.97         39.21        35.61 o                         
   2   4   6        747.37        716.26        34.26 o                         
   4   4   6       2990.47       3182.19        56.82 o                         
   6   4   6       2982.19       3175.57       110.50 o                         
   8   4   6        347.31        291.53        34.08 o                         
  10   4   6       5750.89       5372.79       420.26 o                         
  12   4   6        993.22        951.81        64.81 o                         
  14   4   6          1.68        -38.62        38.62 o                         
  16   4   6       1670.34       1828.05       183.77 o                         
  18   4   6          0.95         -0.02        38.88 o                         
  20   4   6        328.73        337.14        61.60 o                         
  22   4   6       2389.84       2190.09       197.06 o                         
  24   4   6         22.60         13.74        42.49 o                         
 -25   5   6       2047.79       1847.05        88.22 o                         
 -23   5   6         10.31         26.50        33.05 o                         
 -21   5   6       1434.91       1225.09        37.39 o                         
 -19   5   6          2.25         33.75        30.85 o                         
 -17   5   6        254.91        167.45        29.07 o                         
 -15   5   6         15.63         67.38        29.04 o                         
 -13   5   6        807.77        772.08        31.31 o                         
 -11   5   6       1585.46       1689.23        77.13 o                         
  -9   5   6        598.39        572.16        29.11 o                         
  -7   5   6        402.86        405.39        32.34 o                         
  -5   5   6       3123.57       3044.10        89.82 o                         
  -3   5   6        934.83       1017.27        46.03 o                         
  -1   5   6       3641.50       3788.92       120.07 o                         
   1   5   6       2696.33       2823.44       110.09 o                         
   3   5   6         42.56         33.22        31.36 o                         
   5   5   6        651.31        634.22        35.66 o                         
   7   5   6       4859.24       5430.66       264.51 o                         
   9   5   6         15.95         13.29        35.19 o                         
  11   5   6        862.48        802.29        94.63 o                         
  13   5   6        309.34        261.59        48.25 o                         
  15   5   6         81.44         77.50        39.01 o                         
  17   5   6         21.91         20.17        39.74 o                         
  19   5   6        620.44        471.99        45.09 o                         
  21   5   6       3572.64       3685.02       434.42 o                         
 -22   6   6        480.33        480.02        36.93 o                         
 -20   6   6          0.51         36.62        33.32 o                         
 -18   6   6        696.62        671.52        69.45 o                         
 -16   6   6          6.01         10.46        39.20 o                         
 -14   6   6        217.13        170.49        36.12 o                         
 -12   6   6        392.90        389.04        40.46 o                         
 -10   6   6          7.01        -28.07        33.82 o                         
  -8   6   6        303.43        307.93        30.79 o                         
  -6   6   6         41.83         54.55        46.37 o                         
  -4   6   6         27.56         29.94        36.57 o                         
  -2   6   6        507.97        530.93        33.82 o                         
   0   6   6         18.09         13.62        32.61 o                         
   2   6   6        522.74        518.03        34.98 o                         
   4   6   6       1253.19       1175.84        76.38 o                         
   6   6   6        107.60         61.12        32.49 o                         
   8   6   6          0.30          7.63        39.00 o                         
  10   6   6        162.81        142.71        36.45 o                         
  12   6   6          2.05         23.75        35.64 o                         
  14   6   6        906.45        859.09        65.16 o                         
  16   6   6         14.13          5.35        37.08 o                         
  18   6   6        929.00        819.33        82.70 o                         
 -17   7   6         67.51         28.07        35.49 o                         
 -15   7   6        243.35        211.80        37.72 o                         
 -13   7   6         13.40         35.19        34.08 o                         
 -11   7   6        127.79        170.11        37.61 o                         
  -9   7   6          7.78          6.71        34.26 o                         
  -7   7   6         97.83         83.27        32.44 o                         
  -5   7   6          1.77          0.77        32.07 o                         
  -3   7   6        735.18        646.79        61.54 o                         
  -1   7   6          4.59         28.45        29.89 o                         
   1   7   6        603.50        573.12        68.85 o                         
   3   7   6        634.69        637.48        48.03 o                         
   5   7   6       1176.92       1369.16        92.73 o                         
   7   7   6        102.90         93.72        38.02 o                         
   9   7   6         37.02         57.22        37.91 o                         
  11   7   6        479.03        438.52        40.07 o                         
  13   7   6          1.35         31.17        38.85 o                         
  15   7   6         52.31         31.18        40.92 o                         
 -10   8   6        403.36        438.33        38.34 o                         
  -8   8   6         12.34         33.63        35.63 o                         
  -6   8   6         65.13         37.59        36.34 o                         
  -4   8   6        103.21        110.71        37.41 o                         
  -2   8   6        723.72        799.59        71.42 o                         
   0   8   6        761.03        840.41       129.65 o                         
   2   8   6        259.76        324.89        55.11 o                         
   4   8   6         63.66         39.58        36.24 o                         
   6   8   6        224.04        166.12        64.04 o                         
   8   8   6        153.99        138.54        82.10 o                         
 -29   1   7        688.36        620.89        45.26 o                         
 -27   1   7         25.76         44.33        42.94 o                         
 -25   1   7        308.03        355.94        49.55 o                         
 -23   1   7        638.76        655.64        36.03 o                         
 -21   1   7         41.18         80.99        33.08 o                         
 -19   1   7       3544.77       3745.45        73.60 o                         
 -17   1   7          0.90         67.61        35.60 o                         
 -15   1   7         30.65         66.13        29.72 o                         
 -13   1   7          1.21         18.88        28.79 o                         
 -11   1   7        444.62        452.62        31.39 o                         
  -9   1   7        206.91        285.57        38.16 o                         
  -7   1   7       6109.76       5669.78       248.72 o                         
  -5   1   7        311.36        236.39        28.66 o                         
  -3   1   7       2744.12       2585.90        77.85 o                         
  -1   1   7       4252.76       4369.51       121.93 o                         
   1   1   7          4.59         19.70        32.24 o                         
   3   1   7       3912.70       4368.22       252.23 o                         
   5   1   7          5.98          7.14        62.80 o                         
   7   1   7       3219.88       3132.01       309.49 o                         
   9   1   7        802.85        811.88        96.91 o                         
  11   1   7         68.19         75.11        52.72 o                         
  13   1   7        692.61        612.35        56.14 o                         
  15   1   7          1.23         21.28        42.48 o                         
  17   1   7        375.11        363.98        43.99 o                         
  19   1   7        783.46        733.41        42.62 o                         
  21   1   7         21.27         23.07        41.64 o                         
  23   1   7       1022.63        968.24        44.56 o                         
  25   1   7       1302.27       1396.84        64.77 o                         
 -28   2   7        699.45        750.98        42.63 o                         
 -26   2   7        387.22        458.81        55.01 o                         
 -24   2   7       1656.48       1654.99        74.52 o                         
 -22   2   7       2828.80       2965.04        81.51 o                         
 -20   2   7        244.38        295.78        36.03 o                         
 -18   2   7       2899.41       2935.11        46.27 o                         
 -16   2   7        446.05        457.60        30.47 o                         
 -14   2   7        344.55        365.50        29.45 o                         
 -12   2   7        339.47        386.60        31.59 o                         
 -10   2   7        369.35        369.62        30.21 o                         
  -8   2   7       1307.77       1258.76        31.50 o                         
  -6   2   7        582.43        585.94        40.58 o                         
  -4   2   7         56.02         43.16        31.24 o                         
  -2   2   7       2146.90       1932.09        64.96 o                         
   0   2   7       3706.29       3959.52       152.67 o                         
   2   2   7        266.49        243.99        34.58 o                         
   4   2   7        238.39        275.81        40.50 o                         
   6   2   7       4002.51       4092.25       126.90 o                         
   8   2   7       4365.61       4610.17        75.87 o                         
  10   2   7       2838.94       3005.51       144.70 o                         
  12   2   7       1129.09       1119.01       128.97 o                         
  14   2   7       2538.28       2405.49       190.47 o                         
  16   2   7         44.77         28.65        43.61 o                         
  18   2   7         20.74         53.49        42.97 o                         
  20   2   7        176.47        208.47        43.83 o                         
  22   2   7         99.71        100.20        44.29 o                         
  24   2   7         80.58         69.43        42.34 o                         
 -27   3   7         25.60        103.18        35.44 o                         
 -25   3   7         28.60         39.42        42.53 o                         
 -23   3   7          9.27         -0.92        36.44 o                         
 -21   3   7        661.20        658.32        31.90 o                         
 -19   3   7       3910.13       3875.18       137.20 o                         
 -17   3   7         59.44         40.50        29.57 o                         
 -15   3   7       2671.15       2946.82        97.33 o                         
 -13   3   7         61.57         30.02        30.25 o                         
 -11   3   7       4354.84       4611.20        99.75 o                         
  -9   3   7       6175.48       6526.04       230.55 o                         
  -7   3   7         46.67         74.15        31.39 o                         
  -5   3   7       3532.35       3743.15        94.53 o                         
  -3   3   7        291.26        324.76        30.66 o                         
  -1   3   7         57.71        103.81        32.72 o                         
   1   3   7        668.47        738.37        39.11 o                         
   3   3   7        209.43        255.21        41.53 o                         
   5   3   7        263.41        252.91        40.83 o                         
   7   3   7       1371.62       1316.70        44.03 o                         
   9   3   7        103.42         97.62        44.82 o                         
  11   3   7         82.31         42.96        43.49 o                         
  13   3   7         48.79         55.19        42.59 o                         
  15   3   7        585.20        512.50        51.38 o                         
  17   3   7       4868.85       4306.00       381.28 o                         
  19   3   7         13.05         33.48        49.63 o                         
  21   3   7       2298.87       2528.11       332.84 o                         
  23   3   7        447.52        444.14        83.68 o                         
 -24   4   7          0.50         23.63        33.04 o                         
 -22   4   7         13.74         32.90        31.91 o                         
 -20   4   7        555.02        550.08        37.24 o                         
 -18   4   7        209.58        181.59        29.83 o                         
 -16   4   7        133.93        128.67        30.47 o                         
 -14   4   7       1611.27       1639.38        91.50 o                         
 -12   4   7        679.63        660.10        31.24 o                         
 -10   4   7         29.41         35.09        31.64 o                         
  -8   4   7         12.46         -5.61        31.76 o                         
  -6   4   7          2.81        -20.01        29.56 o                         
  -4   4   7         50.33         26.24        34.56 o                         
  -2   4   7         17.87         37.46        35.61 o                         
   0   4   7       3209.27       3303.58       187.12 o                         
   2   4   7          0.93         42.10        36.12 o                         
   4   4   7        106.74        116.05        36.63 o                         
   6   4   7      13308.18      13679.14       537.93 o                         
   8   4   7        484.08        452.17        39.44 o                         
  10   4   7         23.46         68.84        44.21 o                         
  12   4   7         65.39         70.58        39.97 o                         
  14   4   7        227.10        270.80        41.32 o                         
  16   4   7          0.21        -23.27        43.78 o                         
  18   4   7         81.07         71.78        42.73 o                         
  20   4   7       1711.91       1632.80       190.90 o                         
 -23   5   7       1199.86       1141.65        96.41 o                         
 -21   5   7         28.96        -31.89        31.89 o                         
 -19   5   7        938.60        963.79        54.58 o                         
 -17   5   7        299.82        283.15        32.15 o                         
 -15   5   7          3.35         -0.32        33.14 o                         
 -13   5   7        277.93        185.90        34.16 o                         
 -11   5   7        114.45         57.05        29.68 o                         
  -9   5   7         34.56         28.94        29.51 o                         
  -7   5   7        112.72        134.30        32.52 o                         
  -5   5   7       2135.66       2135.26       157.59 o                         
  -3   5   7        321.73        385.36        33.22 o                         
  -1   5   7       1691.11       1714.51       126.17 o                         
   1   5   7       1689.09       1886.47        82.41 o                         
   3   5   7        527.30        519.91        32.69 o                         
   5   5   7        408.35        426.71        34.65 o                         
   7   5   7        357.73        391.46        34.57 o                         
   9   5   7        284.63        300.14        39.36 o                         
  11   5   7         11.69         34.71        37.73 o                         
  13   5   7        269.93        229.95        40.13 o                         
  15   5   7        620.79        496.37        53.53 o                         
  17   5   7        207.90        233.76        40.30 o                         
  19   5   7         26.59         76.27        40.31 o                         
 -18   6   7          4.70        -34.15        34.22 o                         
 -16   6   7       4063.03       4386.25       309.85 o                         
 -14   6   7         18.90         37.56        32.01 o                         
 -12   6   7         75.56         42.88        32.61 o                         
 -10   6   7       3307.16       3406.69       376.01 o                         
  -8   6   7          6.04        -31.75        32.99 o                         
  -6   6   7        231.87        249.93        32.15 o                         
  -4   6   7        329.27        387.49        37.27 o                         
  -2   6   7        475.41        471.11        48.75 o                         
   0   6   7         21.36         25.31        33.71 o                         
   2   6   7       2474.22       2630.98       164.26 o                         
   4   6   7        278.53        273.16        34.84 o                         
   6   6   7          7.57        -34.09        34.09 o                         
   8   6   7        106.21         31.03        36.46 o                         
  10   6   7       2118.63       2203.43       137.50 o                         
  12   6   7         39.83        -39.32        44.96 o                         
  14   6   7         51.90         18.47        38.83 o                         
 -13   7   7         14.26         70.68        35.63 o                         
 -11   7   7          9.33         49.76        33.84 o                         
  -9   7   7         90.50        105.84        32.65 o                         
  -7   7   7         46.12         36.25        42.73 o                         
  -5   7   7       1457.53       1545.03       182.61 o                         
  -3   7   7       2027.86       2205.28       250.92 o                         
  -1   7   7        149.99        131.13        34.87 o                         
   1   7   7        950.82        982.08       126.47 o                         
   3   7   7       1030.46       1272.11        95.17 o                         
   5   7   7        228.74        249.62        41.45 o                         
   7   7   7         58.60         -2.00        41.25 o                         
   9   7   7        968.35       1068.20        84.95 o                         
 -26   0   8        130.17        163.47        55.97 o                         
 -24   0   8        855.44        868.61        50.03 o                         
 -22   0   8       4050.95       4111.01        99.85 o                         
 -20   0   8       3803.71       3834.37       115.71 o                         
 -18   0   8         96.25         44.85        51.55 o                         
 -16   0   8         80.30        170.28        62.96 o                         
 -14   0   8       4468.07       4814.04        62.32 o                         
 -12   0   8      16364.17      16823.30       506.37 o                         
 -10   0   8       1552.31       1675.10       100.39 o                         
  -8   0   8       5441.01       5230.27       282.99 o                         
  -6   0   8        727.30        810.30        83.57 o                         
  -4   0   8       4846.94       4961.25       284.81 o                         
  -2   0   8       1398.64       1131.60       110.82 o                         
   0   0   8       4936.91       5142.15       210.84 o                         
   2   0   8       1592.39       1689.87        58.33 o                         
   4   0   8       1566.97       1605.74       134.44 o                         
   6   0   8         22.94        -12.34        51.97 o                         
   8   0   8       4230.05       5024.46       107.02 o                         
  10   0   8       7969.01       9077.01       129.66 o                         
  12   0   8       2013.27       1857.29        84.22 o                         
  14   0   8       1471.35       1561.25       100.44 o                         
  16   0   8         93.48        111.46        79.60 o                         
  18   0   8        196.34        175.63        70.61 o                         
  20   0   8        193.35        117.50        67.47 o                         
  22   0   8       1179.25       1283.13       226.82 o                         
 -25   1   8        120.82        127.50        38.07 o                         
 -23   1   8         71.01         74.49        36.01 o                         
 -21   1   8          3.57         56.57        37.82 o                         
 -19   1   8        418.49        474.18        37.08 o                         
 -17   1   8        469.73        559.49        35.77 o                         
 -15   1   8       1775.57       1837.23        32.79 o                         
 -13   1   8        648.18        607.77        32.84 o                         
 -11   1   8        164.13        155.48        30.41 o                         
  -9   1   8          0.56          3.58        30.92 o                         
  -7   1   8       6279.54       5714.05       226.84 o                         
  -5   1   8          0.25         38.65        31.68 o                         
  -3   1   8        347.70        356.94        33.82 o                         
  -1   1   8       3697.82       3835.74       258.29 o                         
   1   1   8        229.61        229.44        36.73 o                         
   3   1   8         25.82        -36.52        36.52 o                         
   5   1   8       3078.47       3370.58       111.54 o                         
   7   1   8          0.46         19.37        47.25 o                         
   9   1   8         20.76         31.41        64.66 o                         
  11   1   8       1650.33       1790.78        62.90 o                         
  13   1   8         97.42         99.67        54.50 o                         
  15   1   8       1357.39       1563.13       108.39 o                         
  17   1   8        124.69         77.22        53.05 o                         
  19   1   8       4181.76       3878.29       373.13 o                         
  21   1   8        778.93        787.89        76.07 o                         
 -26   2   8       2682.27       2506.51        92.50 o                         
 -24   2   8          5.01         -1.71        42.33 o                         
 -22   2   8         86.99        111.30        34.75 o                         
 -20   2   8       2897.89       3131.11        55.26 o                         
 -18   2   8          3.64         27.74        30.91 o                         
 -16   2   8         81.78        121.07        30.76 o                         
 -14   2   8        790.29        839.74        44.00 o                         
 -12   2   8        425.54        421.33        39.18 o                         
 -10   2   8       2239.39       2263.62        63.77 o                         
  -8   2   8       1022.62       1024.85        48.59 o                         
  -6   2   8       3209.23       3367.65       111.48 o                         
  -4   2   8        323.15        307.04        34.82 o                         
  -2   2   8        551.04        668.39        35.85 o                         
   0   2   8       7146.47       7411.74       259.16 o                         
   2   2   8        632.56        629.99        36.21 o                         
   4   2   8        812.73        722.20        55.04 o                         
   6   2   8       4479.14       4253.43        98.01 o                         
   8   2   8          3.93          0.91        41.76 o                         
  10   2   8        227.46        201.32        49.20 o                         
  12   2   8       1841.32       2063.59       108.58 o                         
  14   2   8         49.34         44.66        53.08 o                         
  16   2   8         96.91         61.19        53.64 o                         
  18   2   8        386.43        326.03        47.23 o                         
  20   2   8        353.80        262.66        56.41 o                         
 -23   3   8       2435.78       2381.05       115.17 o                         
 -21   3   8        106.01        115.31        33.56 o                         
 -19   3   8        164.17        165.23        32.04 o                         
 -17   3   8        973.70        989.03        46.36 o                         
 -15   3   8        245.30        258.45        32.10 o                         
 -13   3   8         83.12         89.26        33.20 o                         
 -11   3   8       1574.71       1468.43        54.67 o                         
  -9   3   8        515.94        522.84        35.18 o                         
  -7   3   8         74.58        124.93        32.69 o                         
  -5   3   8        110.37         57.70        31.55 o                         
  -3   3   8        269.67        312.12        33.85 o                         
  -1   3   8        106.13         98.58        33.43 o                         
   1   3   8         88.28        130.36        42.27 o                         
   3   3   8       1479.57       1629.74        49.80 o                         
   5   3   8        238.40        284.53        43.55 o                         
   7   3   8        278.47        267.36        43.35 o                         
   9   3   8       3817.61       4019.95       152.64 o                         
  11   3   8        266.76        351.69        51.08 o                         
  13   3   8        240.40        272.07        59.16 o                         
  15   3   8        301.62        321.10        51.26 o                         
  17   3   8         64.65         31.99        46.27 o                         
  19   3   8         36.74         36.21        47.51 o                         
 -22   4   8        438.90        398.69        32.50 o                         
 -20   4   8        327.83        360.99        53.75 o                         
 -18   4   8        593.25        587.87        52.45 o                         
 -16   4   8       1217.46       1298.52        81.03 o                         
 -14   4   8        170.75        110.18        35.39 o                         
 -12   4   8        950.25        978.30        46.37 o                         
 -10   4   8       1384.20       1310.65        52.97 o                         
  -8   4   8       3000.58       2646.41       128.25 o                         
  -6   4   8       1528.75       1553.06        97.29 o                         
  -4   4   8       2157.60       2272.90       165.61 o                         
  -2   4   8        312.01        199.60        37.65 o                         
   0   4   8        219.74        238.56        36.87 o                         
   2   4   8       3595.14       3760.12       178.35 o                         
   4   4   8         36.44         51.28        42.90 o                         
   6   4   8         44.75         23.92        43.32 o                         
   8   4   8        103.61        158.78        43.04 o                         
  10   4   8        442.19        443.38        49.06 o                         
  12   4   8        883.05        848.60       194.36 o                         
  14   4   8        606.57        589.41        56.52 o                         
  16   4   8       3623.98       3820.42       447.75 o                         
  18   4   8         63.84         32.83        49.54 o                         
 -19   5   8       1381.64       1245.62        94.40 o                         
 -17   5   8         42.88         63.15        34.10 o                         
 -15   5   8       1719.39       1666.88       102.81 o                         
 -13   5   8        112.02        125.51        32.89 o                         
 -11   5   8         98.49        113.60        31.45 o                         
  -9   5   8        172.79        174.94        29.86 o                         
  -7   5   8        149.05        135.76        34.62 o                         
  -5   5   8        953.62        998.97        62.30 o                         
  -3   5   8         18.58         31.40        38.53 o                         
  -1   5   8        142.85         91.45        34.74 o                         
   1   5   8        700.09        771.80        37.83 o                         
   3   5   8        902.59       1024.05        54.25 o                         
   5   5   8        955.06        906.65        65.36 o                         
   7   5   8         72.80        136.81        44.29 o                         
   9   5   8        156.02        130.75        41.28 o                         
  11   5   8        565.22        568.40        42.18 o                         
  13   5   8       1879.99       1982.61       150.82 o                         
  15   5   8         57.88         65.21        41.78 o                         
 -14   6   8         10.71         40.63        40.99 o                         
 -12   6   8        267.05        285.92        55.02 o                         
 -10   6   8         47.09         61.44        33.46 o                         
  -8   6   8        544.78        637.32        62.56 o                         
  -6   6   8        513.35        550.48        34.61 o                         
  -4   6   8         71.19        124.38        37.13 o                         
  -2   6   8         37.98         17.68        33.46 o                         
   0   6   8         70.66         24.53        37.52 o                         
   2   6   8         66.70         33.86        37.49 o                         
   4   6   8         94.01        129.62        37.75 o                         
   6   6   8        397.34        379.75        38.34 o                         
   8   6   8         53.45         13.76        37.31 o                         
  10   6   8          9.32         15.02        39.76 o                         
  -5   7   8        194.50        330.46        84.56 o                         
  -3   7   8         15.89         -1.92        46.56 o                         
  -1   7   8         92.65         67.84        39.87 o                         
 -23   1   9       1296.81       1373.20        56.60 o                         
 -21   1   9        422.46        493.10        36.51 o                         
 -19   1   9        154.93        204.90        36.42 o                         
 -17   1   9       1049.67       1107.90        72.36 o                         
 -15   1   9        173.30        152.02        32.11 o                         
 -13   1   9       2016.08       2061.95        55.27 o                         
 -11   1   9         30.61         60.75        31.51 o                         
  -9   1   9        173.11        144.70        33.98 o                         
  -7   1   9          2.23         15.84        31.71 o                         
  -5   1   9         78.14         50.26        35.87 o                         
  -3   1   9        614.44        625.94        43.42 o                         
  -1   1   9       1953.39       1800.37        61.89 o                         
   1   1   9         16.60         40.31        39.64 o                         
   3   1   9       1157.52       1163.70        41.43 o                         
   5   1   9       2154.38       2220.01       132.04 o                         
   7   1   9         51.58         19.99        48.21 o                         
   9   1   9       1022.59       1257.62        69.34 o                         
  11   1   9        101.54        123.57        60.89 o                         
  13   1   9       1181.43       1292.03        65.61 o                         
  15   1   9        641.80        851.20        73.57 o                         
  17   1   9        351.30        256.81       131.02 o                         
 -22   2   9          7.65         26.30        40.93 o                         
 -20   2   9       1364.76       1384.62        69.77 o                         
 -18   2   9        644.73        704.27        47.70 o                         
 -16   2   9       1922.54       1898.54        76.44 o                         
 -14   2   9         82.36         53.74        31.71 o                         
 -12   2   9       2326.65       2398.81        75.69 o                         
 -10   2   9        713.96        681.35        34.94 o                         
  -8   2   9        415.74        372.45        33.72 o                         
  -6   2   9        103.29         59.50        33.79 o                         
  -4   2   9       2562.30       2434.46       122.50 o                         
  -2   2   9          4.60        -36.84        36.84 o                         
   0   2   9        337.97        295.23        37.53 o                         
   2   2   9        234.00        277.96        50.29 o                         
   4   2   9       1574.40       1688.58       158.59 o                         
   6   2   9          6.57          0.97        49.01 o                         
   8   2   9       1264.78       1232.36        59.30 o                         
  10   2   9         67.34         11.55        67.96 o                         
  12   2   9        129.91        129.40        56.35 o                         
  14   2   9         89.18        161.13        64.17 o                         
  16   2   9       1057.70       1079.01        71.55 o                         
 -21   3   9          0.15         21.78        79.09 o                         
 -19   3   9       1363.10       1352.01        58.10 o                         
 -17   3   9        321.72        342.76        34.65 o                         
 -15   3   9        182.37        185.17        32.58 o                         
 -13   3   9          2.20         12.97        31.55 o                         
 -11   3   9        181.05        164.44        36.25 o                         
  -9   3   9       1366.81       1384.38        64.18 o                         
  -7   3   9        262.54        264.46        32.70 o                         
  -5   3   9        861.08        890.59        46.98 o                         
  -3   3   9       1256.96       1093.21        60.00 o                         
  -1   3   9       1715.86       1804.37        73.81 o                         
   1   3   9       1708.60       1678.80        74.73 o                         
   3   3   9        446.76        494.26        46.14 o                         
   5   3   9         95.32         78.83        43.61 o                         
   7   3   9       3028.00       3168.34       145.94 o                         
   9   3   9       1313.39       1230.61        92.55 o                         
  11   3   9       1006.13        972.98        63.78 o                         
  13   3   9         16.88         34.53        57.37 o                         
  15   3   9       1056.11        989.99        82.27 o                         
 -18   4   9        327.20        281.91        36.76 o                         
 -16   4   9        305.43        337.61        35.40 o                         
 -14   4   9         45.09        128.20        34.49 o                         
 -12   4   9         18.45         48.27        31.16 o                         
 -10   4   9         58.68         45.70        31.60 o                         
  -8   4   9       1232.10       1205.44        91.63 o                         
  -6   4   9        837.42        769.62        60.22 o                         
  -4   4   9        255.30        182.40        43.92 o                         
  -2   4   9       1590.64       1458.16        69.99 o                         
   0   4   9       1067.94       1124.62        95.91 o                         
   2   4   9         37.60         21.09        41.63 o                         
   4   4   9         43.77         77.69        48.46 o                         
   6   4   9        200.02        281.07        46.47 o                         
   8   4   9         36.47         -5.89        44.99 o                         
  10   4   9         75.31         99.30        57.13 o                         
  12   4   9        988.93       1135.78        65.54 o                         
 -13   5   9          0.17         13.46        33.62 o                         
 -11   5   9         84.09         63.78        32.79 o                         
  -9   5   9          0.12        -34.09        34.09 o                         
  -7   5   9        960.98        997.81        64.03 o                         
  -5   5   9        143.40        131.77        39.89 o                         
  -3   5   9         37.38         54.24        37.85 o                         
  -1   5   9        456.27        488.37        53.71 o                         
   1   5   9          3.19         23.04        40.99 o                         
   3   5   9         48.68         69.71        43.31 o                         
   5   5   9        668.98        732.41        44.55 o                         
   7   5   9         42.31         76.23        44.16 o                         
   9   5   9        486.94        549.37        63.51 o                         
  -4   6   9       3855.04       4225.21       272.84 o                         
  -2   6   9          0.00         26.37        56.61 o                         
 -18   0  10       2613.68       2553.10       200.34 o                         
 -16   0  10       3252.92       3301.95        80.77 o                         
 -14   0  10        159.60        143.25        51.57 o                         
 -12   0  10        637.50        603.89        57.37 o                         
 -10   0  10        914.48        831.16        44.59 o                         
  -8   0  10       1611.12       1463.74        61.29 o                         
  -6   0  10       2530.46       2455.93       148.00 o                         
  -4   0  10         12.01        -48.25        55.85 o                         
  -2   0  10          8.55        -55.74        55.74 o                         
   0   0  10       1559.58       1449.07        55.00 o                         
   2   0  10       1489.38       1319.19       175.22 o                         
   4   0  10        296.58        320.43       120.52 o                         
   6   0  10          3.77        -68.67        78.15 o                         
   8   0  10        657.68        794.08       101.56 o                         
  10   0  10        583.10        556.72       104.97 o                         
  12   0  10        535.32        760.68       106.17 o                         
 -17   1  10         45.73         37.07        36.99 o                         
 -15   1  10         42.50         72.70        35.36 o                         
 -13   1  10          1.12          9.94        32.30 o                         
 -11   1  10        188.06        174.41        33.48 o                         
  -9   1  10         10.34         19.95        35.70 o                         
  -7   1  10       1599.38       1364.30        59.05 o                         
  -5   1  10       1692.10       1767.39       176.55 o                         
  -3   1  10       1622.67       1474.61        72.98 o                         
  -1   1  10       4812.95       5071.38       507.74 o                         
   1   1  10          2.74         16.39        36.82 o                         
   3   1  10        832.00        854.18        56.38 o                         
   5   1  10        772.15        799.54        52.19 o                         
   7   1  10        696.63        644.66        58.49 o                         
   9   1  10        287.30        307.43        71.98 o                         
  11   1  10        901.28       1147.67        66.75 o                         
  13   1  10        211.87        152.27        67.24 o                         
 -16   2  10          8.76         21.50        34.36 o                         
 -14   2  10       1878.19       1685.55        48.30 o                         
 -12   2  10        218.84         96.63        34.32 o                         
 -10   2  10        397.40        418.82        35.10 o                         
  -8   2  10        955.64        844.81        44.64 o                         
  -6   2  10        510.40        416.46        38.02 o                         
  -4   2  10          5.31          7.71        38.80 o                         
  -2   2  10       2647.82       2689.18       149.72 o                         
   0   2  10          5.46         10.78        43.95 o                         
   2   2  10        118.94         35.20        90.32 o                         
   4   2  10        391.49        461.07        51.09 o                         
   6   2  10         38.24         58.83        50.92 o                         
   8   2  10         75.87         88.11        62.96 o                         
  10   2  10          1.28        -13.81        72.43 o                         
  12   2  10       1425.79       1609.85        84.90 o                         
 -15   3  10         35.76          3.61        54.88 o                         
 -13   3  10         80.57         98.29        37.38 o                         
 -11   3  10        869.88        863.93        36.45 o                         
  -9   3  10        592.68        604.42        40.98 o                         
  -7   3  10          3.11         30.18        36.54 o                         
  -5   3  10       1370.40       1370.76        91.05 o                         
  -3   3  10         29.51         21.98        39.76 o                         
  -1   3  10        347.12        200.70        48.13 o                         
   1   3  10       1045.74       1029.08        47.85 o                         
   3   3  10        394.55        453.58        54.16 o                         
   5   3  10        177.62        224.00        50.61 o                         
   7   3  10          3.77        -19.11        51.96 o                         
   9   3  10        565.83        463.08        66.72 o                         
 -10   4  10        982.60        937.51        68.59 o                         
  -8   4  10        864.41        758.35        37.19 o                         
  -6   4  10          4.30         27.97        37.90 o                         
  -4   4  10        807.36        803.32        45.23 o                         
  -2   4  10        640.62        652.49        83.15 o                         
   0   4  10        180.41        200.10        47.61 o                         
   2   4  10        201.70        276.43        48.65 o                         
   4   4  10        423.48        522.59        48.78 o                         
  -9   1  11        209.54        209.32        39.44 o                         
  -7   1  11       1198.67       1111.35        47.29 o                         
  -5   1  11        495.80        508.96        66.92 o                         
  -3   1  11        522.80        505.17        80.06 o                         
  -1   1  11        403.20        389.23        39.02 o                         
   1   1  11         94.77        121.64        43.33 o                         
   3   1  11          0.21        -19.32        49.17 o                         
  -6   2  11        472.36        481.99        62.10 o                         
  -4   2  11        221.17        184.93        41.02 o                         
  -2   2  11        384.80        355.14        58.93 o                         
   0   2  11       1236.15       1078.19        63.08 o                         
                                                                                
