# Supplementary material for: A new tetra­kis-substituted pyrazine carb­oxy­lic acid, 3,3′,3′′,3′′′-{[pyrazine-2,3,5,6-tetra­yltetra­kis(methyl­ene)]tetra­kis­(sulfanedi­yl)}tetra­propionic acid: crystal structures of two triclinic polymorphs and of two potassium–organic frameworks
Source: Acta Crystallogr E Crystallogr Commun. 2021 Apr 9;77(Pt 5):480–90. doi: 10.1107/S2056989021003479 (PMC8100264; doi:10.1107/S2056989021003479)
Supplement: Supplementary file 5 [file e-77-00480-K2H2L1sup5.hkl]

data_K2H2L1                                                                 
_shelx_title '  JPL22-2K+    IPDS2  -120DEGC  FEB 26 2003'                      
_shelx_refln_list_code          4                                               
_shelx_F_calc_maximum      265.99                                               
_exptl_crystal_F_000      1304.00                                               
_reflns_d_resolution_high  0.7198                                               
                                                                                
loop_                                                                           
 _space_group_symop_operation_xyz                                               
 'x, y, z'                                                                      
 '-x, y, -z+1/2'                                                                
 'x+1/2, y+1/2, z'                                                              
 '-x+1/2, y+1/2, -z+1/2'                                                        
 '-x, -y, -z'                                                                   
 'x, -y, z-1/2'                                                                 
 '-x+1/2, -y+1/2, -z'                                                           
 'x+1/2, -y+1/2, z-1/2'                                                         
                                                                                
_cell_length_a    27.9080                                                       
_cell_length_b     8.2916                                                       
_cell_length_c    11.3035                                                       
_cell_angle_alpha  90.000                                                       
_cell_angle_beta   94.753                                                       
_cell_angle_gamma  90.000                                                       
                                                                                
_shelx_F_squared_multiplier     1.000                                           
                                                                                
loop_                                                                           
 _refln_index_h                                                                 
 _refln_index_k                                                                 
 _refln_index_l                                                                 
 _refln_F_squared_calc                                                          
 _refln_F_squared_meas                                                          
 _refln_F_squared_sigma                                                         
 _refln_observed_status                                                         
   4   0   0      31014.33      27485.60       310.39 o                         
   6   0   0       7615.06       7872.77       152.86 o                         
   8   0   0       3085.96       2988.66        92.13 o                         
  10   0   0       2000.49       2183.82        40.74 o                         
  12   0   0       1839.26       2794.11        43.18 o                         
  14   0   0        107.05        137.27        32.32 o                         
  16   0   0       1009.88       1175.11        31.60 o                         
  18   0   0       6968.68       7783.54       148.36 o                         
  20   0   0       1295.60       1444.42        24.28 o                         
  22   0   0       6053.37       6794.11        91.89 o                         
  24   0   0        106.18        108.35        20.37 o                         
  26   0   0      13069.83      13490.69       363.17 o                         
  28   0   0          2.28         21.96        14.63 o                         
  30   0   0        370.26        348.77        22.61 o                         
  32   0   0       6403.58       6619.24       226.50 o                         
  34   0   0        659.59        710.33        18.01 o                         
  36   0   0        335.11        356.01        19.48 o                         
  38   0   0       2084.60       1938.31        77.10 o                         
   1   1   0         87.39         98.85        21.92 o                         
   3   1   0        293.00        248.61        32.00 o                         
   5   1   0         25.04         70.66        38.41 o                         
   7   1   0       3683.99       3437.72        30.75 o                         
   9   1   0       1194.54       1304.32        23.28 o                         
  11   1   0       1733.57       1484.14        28.81 o                         
  13   1   0      12220.84      11189.13       228.58 o                         
  15   1   0      12871.69      12198.04       248.01 o                         
  17   1   0      23422.65      23752.58       326.82 o                         
  19   1   0       8001.33       7492.72       154.15 o                         
  21   1   0       2422.39       2391.26        29.79 o                         
  23   1   0        700.68        625.11        13.84 o                         
  25   1   0       2715.99       2607.67        40.19 o                         
  27   1   0        273.75        281.76        22.95 o                         
  29   1   0        110.96        133.09        11.71 o                         
  31   1   0          1.15         23.15        11.81 o                         
  33   1   0        153.15        135.61        10.86 o                         
  35   1   0        193.15        189.40        11.04 o                         
  37   1   0        197.59        159.90        14.06 o                         
   0   2   0      56955.28      57752.62       132.87 o                         
   2   2   0      12306.62      12687.00        96.25 o                         
   4   2   0      65001.91      67794.80      1280.34 o                         
   6   2   0        387.29        734.91        20.94 o                         
   8   2   0       3252.81       3476.59        34.00 o                         
  10   2   0       1002.95        906.42        21.12 o                         
  12   2   0        279.94        311.90        22.63 o                         
  14   2   0         46.27         51.13        16.38 o                         
  16   2   0        137.91        155.66        15.36 o                         
  18   2   0         72.41         70.22        15.60 o                         
  20   2   0         41.52         66.52        19.15 o                         
  22   2   0       1225.85       1329.12        28.67 o                         
  24   2   0        732.92        798.27        12.70 o                         
  26   2   0        326.84        287.59        11.75 o                         
  28   2   0       1956.97       1995.12        34.70 o                         
  30   2   0       1939.99       2079.04        28.21 o                         
  32   2   0        658.99        728.21        11.53 o                         
  34   2   0          2.55         24.52        10.71 o                         
  36   2   0       1092.04       1061.27        33.13 o                         
  38   2   0        103.95         50.70        24.51 o                         
   1   3   0         49.23          9.91        20.36 o                         
   3   3   0          1.27        -13.35        24.69 o                         
   5   3   0         18.71         17.38        19.61 o                         
   7   3   0         10.50         36.78        19.28 o                         
   9   3   0       4182.04       4469.20        62.33 o                         
  11   3   0        606.96        802.99        27.72 o                         
  13   3   0       1818.02       1769.02        18.79 o                         
  15   3   0        899.12        876.10        24.05 o                         
  17   3   0       1284.23       1177.03        18.63 o                         
  19   3   0        711.83        644.90        25.60 o                         
  21   3   0       1048.24       1160.61        22.36 o                         
  23   3   0        701.36        728.46        21.48 o                         
  25   3   0       1071.25       1033.14        27.51 o                         
  27   3   0         98.09        103.27        10.65 o                         
  29   3   0         20.47         34.36        10.42 o                         
  31   3   0        295.12        310.48        12.31 o                         
  33   3   0        381.36        365.12        13.91 o                         
  35   3   0        159.66        133.41        11.37 o                         
  37   3   0         11.67          2.72        10.87 o                         
   0   4   0      23346.19      21212.28      1419.17 o                         
   2   4   0       1093.68       1017.65        23.31 o                         
   4   4   0      21948.99      22362.05       194.66 o                         
   6   4   0        603.76        414.12        19.34 o                         
   8   4   0       1040.19       1157.21        18.33 o                         
  10   4   0          1.69         50.41        17.59 o                         
  12   4   0        648.04        578.13        16.54 o                         
  14   4   0        160.33        150.72        14.14 o                         
  16   4   0       3729.96       3614.13        44.44 o                         
  18   4   0       3591.92       3467.91        57.63 o                         
  20   4   0       1668.26       1638.98        21.45 o                         
  22   4   0       5366.24       5350.43        46.23 o                         
  24   4   0         44.27         75.65        12.10 o                         
  26   4   0        973.03        928.00        40.15 o                         
  28   4   0        248.95        263.71        16.55 o                         
  30   4   0         33.38         41.05        10.12 o                         
  32   4   0         95.36         91.39        12.35 o                         
  34   4   0         36.73         30.83        10.53 o                         
  36   4   0          0.53         12.23        12.56 o                         
   1   5   0        728.42        688.02        30.30 o                         
   3   5   0         22.60         31.68        16.67 o                         
   5   5   0       4122.79       3826.84        38.84 o                         
   7   5   0       2264.35       2316.21        26.19 o                         
   9   5   0        604.17        578.31        18.36 o                         
  11   5   0       6119.87       5803.13        45.59 o                         
  13   5   0        486.75        478.40        16.08 o                         
  15   5   0       2177.41       2150.06        27.33 o                         
  17   5   0        978.19        992.14        14.76 o                         
  19   5   0         72.04         85.74        11.62 o                         
  21   5   0       1341.58       1415.23        22.87 o                         
  23   5   0        350.58        387.89        20.37 o                         
  25   5   0       2369.63       2428.83        32.78 o                         
  27   5   0       1963.29       1935.87        41.59 o                         
  29   5   0        113.08         83.97        12.19 o                         
  31   5   0        217.96        203.46        11.74 o                         
  33   5   0         66.09         65.66        12.28 o                         
   0   6   0       4835.07       4396.15        79.17 o                         
   2   6   0       3139.07       2706.51        32.05 o                         
   4   6   0       1569.62       1569.13        17.29 o                         
   6   6   0         54.29         43.47        15.05 o                         
   8   6   0      16315.67      16413.68       150.14 o                         
  10   6   0       2900.17       2810.10        43.23 o                         
  12   6   0       1327.38       1297.86        45.12 o                         
  14   6   0       4179.87       4216.51        75.81 o                         
  16   6   0       1304.64       1213.60        21.93 o                         
  18   6   0       2093.97       2149.93        47.51 o                         
  20   6   0       1820.72       1792.86        32.11 o                         
  22   6   0       1154.54       1243.26        24.87 o                         
  24   6   0       4880.93       5131.77        27.86 o                         
  26   6   0        129.27        143.91        17.79 o                         
  28   6   0         59.14         67.77        12.13 o                         
  30   6   0        244.15        202.87        21.42 o                         
  32   6   0        326.35        336.98        23.34 o                         
   1   7   0       1517.07       1449.48        26.84 o                         
   3   7   0         54.58         28.74        13.57 o                         
   5   7   0          0.07         -7.57        15.34 o                         
   7   7   0       5974.40       5971.93        73.29 o                         
   9   7   0       2042.80       1985.73        19.81 o                         
  11   7   0       1593.87       1458.82        24.80 o                         
  13   7   0        648.05        603.48        33.88 o                         
  15   7   0        590.12        573.94        32.13 o                         
  17   7   0        949.22        978.10        28.79 o                         
  19   7   0       2403.21       2697.48        32.62 o                         
  21   7   0        975.09       1081.31        27.10 o                         
  23   7   0          7.09          1.44        11.75 o                         
  25   7   0       3591.88       3853.97        32.01 o                         
  27   7   0         30.15         45.32        11.20 o                         
  29   7   0        119.06        115.12        11.48 o                         
   0   8   0       4730.57       4465.92        34.04 o                         
   2   8   0       2790.99       2871.99        28.20 o                         
   4   8   0         88.58        133.37        12.19 o                         
   6   8   0        820.80        885.73        13.56 o                         
   8   8   0        217.90        285.24        17.26 o                         
  10   8   0         37.75         39.41        17.04 o                         
  12   8   0       1213.18       1212.15        28.59 o                         
  14   8   0        981.25        941.72        25.65 o                         
  16   8   0         41.77         18.46        13.23 o                         
  18   8   0        210.76        204.63        16.19 o                         
  20   8   0         79.62        108.58        11.44 o                         
  22   8   0        404.03        415.18        19.17 o                         
  24   8   0        429.44        376.90        17.32 o                         
  26   8   0        161.29        141.76        11.49 o                         
   1   9   0        321.12        382.76        16.47 o                         
   3   9   0       1693.49       1773.82        15.39 o                         
   5   9   0          6.00          4.07        13.87 o                         
   7   9   0       1500.04       1516.80        32.66 o                         
   9   9   0        197.37        193.10        13.28 o                         
  11   9   0        115.77        117.21        17.95 o                         
  13   9   0        557.11        579.67        18.46 o                         
  15   9   0        214.76        234.88        11.23 o                         
  17   9   0        156.15        166.64        16.51 o                         
  19   9   0       1351.07       1322.01        42.05 o                         
  21   9   0        686.77        605.05        28.31 o                         
  23   9   0          0.50         -7.74        12.20 o                         
   0  10   0        733.58        759.07        25.15 o                         
   2  10   0        720.33        784.00        14.02 o                         
   4  10   0          1.57          2.59        17.03 o                         
   6  10   0       1178.32       1238.25        20.22 o                         
   8  10   0        357.64        379.63        32.12 o                         
  10  10   0          4.37          8.28        11.70 o                         
  12  10   0        424.57        396.55        20.22 o                         
  14  10   0        482.89        444.60        18.18 o                         
  16  10   0        113.22        111.72        11.71 o                         
  18  10   0        107.76        127.94        23.66 o                         
   1  11   0         36.98         37.11        15.12 o                         
   3  11   0       1941.04       1926.85        44.68 o                         
   5  11   0        296.52        241.53        16.28 o                         
   7  11   0        234.65        213.03        17.93 o                         
   9  11   0       1076.89        984.08        55.37 o                         
  11  11   0         28.58         40.99        16.93 o                         
 -37   1   1         40.74         39.10         9.74 o                         
 -35   1   1         69.29         81.76        12.30 o                         
 -33   1   1          2.54         -9.91        13.19 o                         
 -31   1   1        151.72        150.24        10.38 o                         
 -29   1   1          2.56          1.93        11.09 o                         
 -27   1   1        506.80        535.87        17.93 o                         
 -25   1   1        167.51        228.57        16.41 o                         
 -23   1   1        829.22        836.21        30.93 o                         
 -21   1   1        190.36        142.21        17.51 o                         
 -19   1   1        503.06        596.26        18.23 o                         
 -17   1   1        547.64        393.63        20.59 o                         
 -15   1   1        721.96        626.66        20.97 o                         
 -13   1   1      13949.09      15112.39       183.60 o                         
 -11   1   1       1460.34       1136.48        27.35 o                         
  -9   1   1       2255.19       2622.47        80.88 o                         
  -7   1   1      16234.08      17536.12       107.89 o                         
  -5   1   1       2392.13       2207.49        31.57 o                         
  -3   1   1       2270.10       3025.31        46.23 o                         
  -1   1   1       3342.64       2999.25        96.51 o                         
   1   1   1       2584.83       2547.78       103.69 o                         
   3   1   1       4166.01       4791.77        49.42 o                         
   5   1   1       5995.79       6223.25       105.38 o                         
   7   1   1      14267.97      15548.57       189.24 o                         
   9   1   1       1429.71       1501.53        19.41 o                         
  11   1   1      19564.27      21264.58       306.52 o                         
  13   1   1         46.28         27.46        22.31 o                         
  15   1   1       3531.38       3298.52        71.40 o                         
  17   1   1        797.83        727.13        30.36 o                         
  19   1   1       5230.26       5164.64       119.04 o                         
  21   1   1        281.25        215.11        17.24 o                         
  23   1   1       1011.80       1127.90        15.98 o                         
  25   1   1       1303.25       1306.64        21.55 o                         
  27   1   1         60.75         63.09        11.59 o                         
  29   1   1         34.66         38.40        10.93 o                         
  31   1   1        523.27        545.80        11.21 o                         
  33   1   1        223.18        239.76        14.77 o                         
  35   1   1         29.84         30.01        12.27 o                         
  37   1   1          4.74          7.84        12.03 o                         
 -38   2   1          4.62          7.12        25.31 o                         
 -36   2   1       1285.45       1200.73        30.04 o                         
 -34   2   1        133.77        144.78        10.76 o                         
 -32   2   1        329.32        367.70        19.90 o                         
 -30   2   1       1702.24       1787.96        47.67 o                         
 -28   2   1        722.39        751.96        21.08 o                         
 -26   2   1        637.21        637.69        19.19 o                         
 -24   2   1       7549.83       7134.13       143.64 o                         
 -22   2   1        992.44       1013.06        45.57 o                         
 -20   2   1        479.85        561.52        27.00 o                         
 -18   2   1      19904.41      18106.03      1169.49 o                         
 -16   2   1       3328.78       3327.45       106.19 o                         
 -14   2   1      11806.53      11753.66       205.89 o                         
 -12   2   1      16092.45      16880.21       137.21 o                         
 -10   2   1       9765.56       9644.87        73.21 o                         
  -8   2   1      10131.59       9885.47        37.68 o                         
  -6   2   1      18710.52      18725.94       166.56 o                         
  -4   2   1        328.58        707.02        24.43 o                         
  -2   2   1        327.81        459.94        22.60 o                         
   0   2   1        394.57        316.10        22.63 o                         
   2   2   1      46860.30      48742.93       804.24 o                         
   6   2   1       9691.72      10676.61        82.77 o                         
  10   2   1       8811.69       8251.33       174.53 o                         
  12   2   1         23.44         55.37        17.53 o                         
  14   2   1       5688.00       4735.29        74.10 o                         
  16   2   1       1305.27       1066.86        39.90 o                         
  18   2   1        188.86        189.55        13.40 o                         
  20   2   1       1621.13       1512.62        28.85 o                         
  22   2   1       2203.70       2092.58        46.92 o                         
  24   2   1       2444.23       2331.55        50.62 o                         
  26   2   1       2506.83       2524.09        28.32 o                         
  28   2   1         10.51         13.64        10.64 o                         
  30   2   1       4455.43       4642.02        47.94 o                         
  32   2   1        942.16        924.05        27.11 o                         
  34   2   1       1240.92       1238.90        45.02 o                         
  36   2   1         22.04          6.89        12.52 o                         
 -37   3   1       1004.67        862.85        49.32 o                         
 -35   3   1         75.45         67.97         9.77 o                         
 -33   3   1         74.00         92.68        10.51 o                         
 -31   3   1         65.85         67.38        14.25 o                         
 -29   3   1       1136.91       1182.54        18.77 o                         
 -27   3   1          3.17        -11.17        11.17 o                         
 -25   3   1       4689.04       4551.61        51.63 o                         
 -23   3   1          3.97         18.21        20.42 o                         
 -21   3   1         59.71         21.48        13.58 o                         
 -19   3   1        127.07         94.17        14.15 o                         
 -17   3   1       8099.51       7759.05       145.36 o                         
 -15   3   1         41.82         56.73        15.28 o                         
 -13   3   1      15556.63      13808.98       334.47 o                         
 -11   3   1       6415.34       6049.77        34.58 o                         
  -9   3   1         11.98        119.13        26.56 o                         
  -7   3   1      26020.43      23834.49       232.44 o                         
  -5   3   1       6192.45       5932.07        38.64 o                         
  -3   3   1        153.67        130.40        21.04 o                         
  -1   3   1       4245.99       3660.90        31.06 o                         
   1   3   1         17.18         14.66        17.36 o                         
   3   3   1      13927.69      14115.66       128.00 o                         
   5   3   1      11777.13      12509.50       101.68 o                         
   7   3   1       2032.67       1714.22        37.51 o                         
   9   3   1       6809.85       7492.23       106.96 o                         
  11   3   1       6203.04       6551.75        70.59 o                         
  13   3   1       3470.49       3164.13        49.24 o                         
  15   3   1       8830.51       8694.20       169.14 o                         
  17   3   1       1894.60       1780.24        18.12 o                         
  19   3   1      10037.25       9220.65       183.27 o                         
  21   3   1       3357.91       3144.38        51.08 o                         
  23   3   1         28.66          5.26        13.18 o                         
  25   3   1       1751.04       1805.58        40.80 o                         
  27   3   1        124.63        121.90        10.49 o                         
  29   3   1          2.29        -10.95        10.95 o                         
  31   3   1       3186.45       3352.20        34.83 o                         
  33   3   1        484.67        449.08        15.59 o                         
  35   3   1        217.26        244.90        17.88 o                         
 -36   4   1        131.64        121.79        16.81 o                         
 -34   4   1        612.75        573.10        11.69 o                         
 -32   4   1       2426.93       2585.97        30.42 o                         
 -30   4   1       1135.17       1230.05        22.43 o                         
 -28   4   1        262.85        252.60        10.61 o                         
 -26   4   1       1450.88       1510.37        22.93 o                         
 -24   4   1         47.55         34.22        11.85 o                         
 -22   4   1          1.84        -12.51        12.73 o                         
 -20   4   1      14184.52      14159.29       219.80 o                         
 -18   4   1       2275.71       2058.98        30.81 o                         
 -16   4   1       9964.02      10190.63       155.53 o                         
 -14   4   1       1798.25       1617.12        29.55 o                         
 -12   4   1         74.71        114.49        17.94 o                         
 -10   4   1          3.91          5.07        15.18 o                         
  -8   4   1        621.83        735.75        20.47 o                         
  -6   4   1      27868.24      26724.83       392.33 o                         
  -4   4   1       1464.28       2045.36        31.59 o                         
  -2   4   1      18010.22      19387.53       104.61 o                         
   0   4   1      39790.02      38146.09       178.00 o                         
   2   4   1         28.86         23.39        18.05 o                         
   4   4   1       2138.13       2286.00        23.12 o                         
   6   4   1      17271.58      15300.08       137.32 o                         
   8   4   1       1768.10       1382.10        17.79 o                         
  10   4   1        441.07        441.53        15.77 o                         
  12   4   1      19348.50      18388.69       354.44 o                         
  14   4   1        914.06        829.29        17.55 o                         
  16   4   1         33.62         24.74        16.94 o                         
  18   4   1       5396.35       5152.63        62.65 o                         
  20   4   1        214.86        192.43        12.00 o                         
  22   4   1        841.80        811.05        18.03 o                         
  24   4   1         12.34         27.97        11.51 o                         
  26   4   1       2741.89       2753.67        60.48 o                         
  28   4   1        418.21        432.87        20.33 o                         
  30   4   1        107.21        126.56        11.36 o                         
  32   4   1       1599.44       1620.26        63.03 o                         
  34   4   1          7.71         27.85        11.62 o                         
 -33   5   1         87.66         67.26        12.65 o                         
 -31   5   1         23.06         37.96        11.97 o                         
 -29   5   1         64.00         68.41        10.69 o                         
 -27   5   1         36.13         32.58        12.51 o                         
 -25   5   1         17.73         20.85        12.86 o                         
 -23   5   1        952.35        994.77        17.59 o                         
 -21   5   1       1192.66       1208.12        17.32 o                         
 -19   5   1        294.23        316.09        16.15 o                         
 -17   5   1       7936.92       7748.71        78.86 o                         
 -15   5   1        989.21        953.84        19.16 o                         
 -13   5   1       7249.65       6878.26        54.03 o                         
 -11   5   1        919.32        798.72        19.29 o                         
  -9   5   1        248.98        316.96        14.39 o                         
  -7   5   1      13440.25      12834.72        79.22 o                         
  -5   5   1        107.76         54.77        14.41 o                         
  -3   5   1       2877.01       2831.12        21.15 o                         
  -1   5   1       1951.29       1885.99        21.79 o                         
   1   5   1       7423.94       7371.77        46.86 o                         
   3   5   1        155.91         82.28        14.59 o                         
   5   5   1       1395.04       1421.18        20.31 o                         
   7   5   1         22.89         46.57        13.42 o                         
   9   5   1       1640.78       1533.75        17.91 o                         
  11   5   1        622.42        498.70        13.42 o                         
  13   5   1        350.50        270.06        15.74 o                         
  15   5   1       4782.08       4463.40       120.48 o                         
  17   5   1         97.66        112.42        12.88 o                         
  19   5   1       6870.01       6897.52       134.99 o                         
  21   5   1        877.93        892.55        17.65 o                         
  23   5   1        148.33        127.93        11.52 o                         
  25   5   1        845.04        955.41        18.74 o                         
  27   5   1        126.01        152.07        11.17 o                         
  29   5   1         96.18        105.32        14.70 o                         
  31   5   1        505.33        514.16        23.62 o                         
  33   5   1        358.60        331.59        17.33 o                         
 -32   6   1         37.01         23.67        11.24 o                         
 -30   6   1        521.11        525.06        12.04 o                         
 -28   6   1        133.48        146.14        12.98 o                         
 -26   6   1        626.51        671.16        13.51 o                         
 -24   6   1        590.67        632.61        22.68 o                         
 -22   6   1          3.44         11.05        12.68 o                         
 -20   6   1       1229.53       1216.97        28.48 o                         
 -18   6   1        254.14        315.55        12.84 o                         
 -16   6   1        242.57        277.13        16.97 o                         
 -14   6   1       5478.19       5437.03        62.85 o                         
 -12   6   1        326.39        435.81        19.45 o                         
 -10   6   1        308.76        345.93        16.66 o                         
  -8   6   1          4.53         -1.91        17.62 o                         
  -6   6   1         95.76        103.39        16.14 o                         
  -4   6   1       1198.05       1106.87        16.02 o                         
  -2   6   1        532.40        536.00        14.17 o                         
   0   6   1       2372.85       2307.55        22.12 o                         
   2   6   1       1144.72       1168.78        16.40 o                         
   4   6   1       1331.83       1424.00        17.96 o                         
   6   6   1       5033.27       5090.16        29.39 o                         
   8   6   1         25.00         56.14        14.15 o                         
  10   6   1          0.59         21.44        12.79 o                         
  12   6   1       1565.19       1450.16        17.03 o                         
  14   6   1        247.47        248.61        12.86 o                         
  16   6   1       1898.32       1908.98        44.26 o                         
  18   6   1        889.54        887.72        13.93 o                         
  20   6   1        550.00        586.78        14.00 o                         
  22   6   1        185.31        216.78        14.40 o                         
  24   6   1        310.36        279.71        11.58 o                         
  26   6   1        541.61        509.33        13.72 o                         
  28   6   1        151.66        137.65        11.21 o                         
  30   6   1         79.29        105.86        11.86 o                         
  32   6   1        505.28        449.80        26.55 o                         
 -29   7   1        658.94        598.67        17.99 o                         
 -27   7   1         94.53         99.88        10.75 o                         
 -25   7   1        121.55        161.47        20.42 o                         
 -23   7   1        116.34        149.28        11.98 o                         
 -21   7   1        495.28        524.52        14.77 o                         
 -19   7   1        214.74        265.88        13.03 o                         
 -17   7   1        124.72        102.02        14.89 o                         
 -15   7   1        778.51        717.16        31.02 o                         
 -13   7   1          2.97         50.79        14.63 o                         
 -11   7   1       3223.77       3256.57        74.44 o                         
  -9   7   1       3539.65       3507.04        24.36 o                         
  -7   7   1        744.76        842.92        29.95 o                         
  -5   7   1        625.07        680.97        14.63 o                         
  -3   7   1       3975.95       3766.26        84.57 o                         
  -1   7   1         35.76         52.20        13.94 o                         
   1   7   1         29.58         35.09        21.06 o                         
   3   7   1       3136.45       3180.44        73.45 o                         
   5   7   1        602.91        530.07        14.55 o                         
   7   7   1         53.68         43.36        16.03 o                         
   9   7   1         53.16         69.16        11.96 o                         
  11   7   1        614.17        619.66        13.37 o                         
  13   7   1         22.60         44.55        14.19 o                         
  15   7   1       2009.60       2002.18        43.73 o                         
  17   7   1          2.71        -15.80        15.80 o                         
  19   7   1         32.64         33.82        12.50 o                         
  21   7   1        594.07        701.92        20.33 o                         
  23   7   1        883.62        916.40        29.63 o                         
  25   7   1         53.92         56.07        11.64 o                         
  27   7   1         65.52         96.80        12.97 o                         
  29   7   1         35.28         38.52        12.02 o                         
 -26   8   1        128.85        111.89        12.90 o                         
 -24   8   1         70.18         65.22        16.85 o                         
 -22   8   1        328.11        304.49        11.37 o                         
 -20   8   1       1404.05       1473.39        40.31 o                         
 -18   8   1          1.35         18.14        15.83 o                         
 -16   8   1       5610.11       5718.39       120.80 o                         
 -14   8   1         32.89         64.52        11.59 o                         
 -12   8   1        534.53        501.91        23.44 o                         
 -10   8   1       1376.15       1437.79        34.69 o                         
  -8   8   1        153.24        161.32        13.19 o                         
  -6   8   1       3384.37       3484.57        41.76 o                         
  -4   8   1       3659.55       3737.26        51.07 o                         
  -2   8   1        357.26        404.49        15.73 o                         
   0   8   1       4992.02       5216.73        54.28 o                         
   2   8   1       3524.86       3613.76        62.80 o                         
   4   8   1        206.70        245.04        13.80 o                         
   6   8   1        935.14        922.36        17.38 o                         
   8   8   1        104.82        109.73        15.07 o                         
  10   8   1       1620.51       1590.69        20.70 o                         
  12   8   1        497.37        612.35        18.18 o                         
  14   8   1          1.52        -11.33        11.33 o                         
  16   8   1       1671.70       1698.91        48.79 o                         
  18   8   1        100.42         88.44        11.89 o                         
  20   8   1         26.75         24.76        11.50 o                         
  22   8   1       2507.32       2442.02       102.83 o                         
  24   8   1        324.84        262.85        12.02 o                         
  26   8   1        852.07        820.05        27.82 o                         
 -23   9   1        246.15        189.51        14.01 o                         
 -21   9   1       1058.38       1064.80        40.53 o                         
 -19   9   1        101.42        104.15        13.32 o                         
 -17   9   1        707.40        744.95        23.00 o                         
 -15   9   1       2945.27       2979.89        88.91 o                         
 -13   9   1        222.54        222.87        11.73 o                         
 -11   9   1        493.78        562.56        12.06 o                         
  -9   9   1         67.57         61.48        13.39 o                         
  -7   9   1          1.52          3.20        13.59 o                         
  -5   9   1       3114.82       3293.73        37.06 o                         
  -3   9   1         37.81         62.49        18.27 o                         
  -1   9   1       1424.65       1440.63        16.29 o                         
   1   9   1        829.44        920.96        31.82 o                         
   3   9   1        122.30        144.24        12.80 o                         
   5   9   1          8.88          6.12        12.38 o                         
   7   9   1        961.46        943.26        21.58 o                         
   9   9   1         30.49         20.87        22.06 o                         
  11   9   1       3003.47       3014.38        97.42 o                         
  13   9   1          2.73          4.20        13.66 o                         
  15   9   1        557.07        643.02        21.86 o                         
  17   9   1       1779.01       1862.52        76.62 o                         
  19   9   1         39.08         29.64        13.14 o                         
  21   9   1        907.77        899.45        29.36 o                         
  23   9   1          1.85         11.73        12.60 o                         
 -18  10   1        194.17        164.73        12.79 o                         
 -16  10   1        123.30        104.55        12.89 o                         
 -14  10   1          4.30         11.40        10.95 o                         
 -12  10   1        970.25        904.42        33.02 o                         
 -10  10   1        317.24        273.06        12.80 o                         
  -8  10   1       1248.79       1196.10        29.34 o                         
  -6  10   1        235.32        221.12        15.87 o                         
  -4  10   1        489.19        532.91        31.93 o                         
  -2  10   1        677.82        707.43        23.75 o                         
   0  10   1        454.44        498.29        13.97 o                         
   2  10   1         22.67         22.01        13.62 o                         
   4  10   1        260.96        260.17        12.95 o                         
   6  10   1         27.03         48.50        12.31 o                         
   8  10   1       1483.74       1379.66        74.43 o                         
  10  10   1         34.50         48.47        12.27 o                         
  12  10   1         78.72         63.67        11.97 o                         
  14  10   1        988.84        910.96        21.46 o                         
  16  10   1        107.11         74.93        14.41 o                         
  18  10   1        189.43        113.87        12.88 o                         
 -11  11   1          3.44          9.40        23.70 o                         
  -9  11   1         68.06         23.80        15.36 o                         
  -7  11   1        207.20        208.50        12.80 o                         
  -5  11   1        313.24        260.13        16.76 o                         
  -3  11   1        197.34        185.72        27.87 o                         
  -1  11   1         27.45         35.95        12.57 o                         
   1  11   1        193.13        144.80        13.03 o                         
   3  11   1        198.03        171.57        14.19 o                         
   5  11   1        254.67        232.96        21.21 o                         
   7  11   1          2.58         -2.23        16.99 o                         
   9  11   1          2.51          9.60        14.87 o                         
  11  11   1        224.95        169.35        25.45 o                         
 -38   0   2        475.03        442.67        27.91 o                         
 -36   0   2       1073.09       1007.15        44.63 o                         
 -34   0   2         12.73         19.30        13.30 o                         
 -32   0   2       1312.08       1379.29        22.14 o                         
 -30   0   2          1.32          2.95        32.47 o                         
 -28   0   2       1114.71       1158.10        22.61 o                         
 -26   0   2       2014.09       2089.39        26.66 o                         
 -24   0   2       7455.27       7232.55       210.74 o                         
 -22   0   2       9455.44       9161.44       275.71 o                         
 -20   0   2      26248.63      25764.87       631.09 o                         
 -18   0   2       4456.80       4482.26       229.58 o                         
 -16   0   2      23259.90      21632.91       754.20 o                         
 -14   0   2      13647.63      12294.67       810.34 o                         
 -12   0   2      13664.48      14577.77       394.39 o                         
 -10   0   2      10758.39      11095.64       503.50 o                         
  -8   0   2      44568.77      51464.94      1695.71 o                         
  -4   0   2      35241.57      39172.02       934.15 o                         
  -2   0   2        116.29        229.08        30.56 o                         
   0   0   2      19575.69      18881.41       254.90 o                         
   2   0   2       2975.65       2731.56        56.49 o                         
   4   0   2        135.68         43.95        27.03 o                         
   8   0   2       9584.95       9082.80       327.07 o                         
  10   0   2      37774.53      36872.24       505.26 o                         
  14   0   2       1649.97       1899.09        89.88 o                         
  16   0   2      11796.12      10940.44       251.53 o                         
  18   0   2      16209.17      15013.39      1014.77 o                         
  20   0   2       2285.69       2087.08       106.53 o                         
  22   0   2       2546.15       2311.37       169.14 o                         
  24   0   2       1598.55       1569.17        58.96 o                         
  26   0   2         40.45         89.92        28.45 o                         
  28   0   2       1185.13       1262.39        18.15 o                         
  30   0   2        880.50        897.78        21.65 o                         
  32   0   2       3694.82       3756.55        88.86 o                         
  34   0   2         50.68         50.53        16.50 o                         
  36   0   2         46.84         48.77        13.41 o                         
 -37   1   2       2311.17       2075.12        72.62 o                         
 -35   1   2        138.04        166.98        16.67 o                         
 -33   1   2        214.67        216.70        12.34 o                         
 -31   1   2        992.66       1076.06        15.13 o                         
 -29   1   2       1140.71       1228.04        15.99 o                         
 -27   1   2        842.60        857.70        15.08 o                         
 -25   1   2        309.33        345.41        21.99 o                         
 -23   1   2       1968.92       1994.27        36.47 o                         
 -21   1   2       2926.51       2876.89       161.40 o                         
 -19   1   2         29.06         52.68        16.02 o                         
 -17   1   2        987.54       1022.90        37.02 o                         
 -15   1   2        123.44        178.66        24.67 o                         
 -13   1   2       3131.07       2735.96        28.43 o                         
 -11   1   2        112.60         80.63        24.55 o                         
  -9   1   2       1871.12       2020.25        25.14 o                         
  -7   1   2      32817.54      34567.44       681.31 o                         
  -5   1   2      61539.18      58684.23       855.92 o                         
  -3   1   2       7547.68       6803.69        94.84 o                         
  -1   1   2      21195.82      22029.89       205.99 o                         
   1   1   2      70750.16      71563.26       222.46 o                         
   3   1   2      15582.23      16965.09       227.42 o                         
   5   1   2        175.59         72.57        17.73 o                         
   7   1   2        288.96        531.47        15.23 o                         
   9   1   2      29666.38      29758.14       368.03 o                         
  11   1   2       1793.02       1914.18        84.68 o                         
  13   1   2        921.55        944.72        17.55 o                         
  15   1   2        137.41        197.32        15.01 o                         
  17   1   2         51.35         57.42        12.21 o                         
  19   1   2       3815.15       3794.07        68.76 o                         
  21   1   2       1457.24       1316.57        34.00 o                         
  23   1   2         26.69         59.74        26.65 o                         
  25   1   2       5631.83       5723.90        97.40 o                         
  27   1   2       2267.35       2501.88        42.20 o                         
  29   1   2        256.76        249.48        11.18 o                         
  31   1   2        534.71        609.52        11.45 o                         
  33   1   2       1727.45       1741.19        19.65 o                         
  35   1   2        465.00        400.46        24.71 o                         
  37   1   2        740.55        664.13        22.83 o                         
 -38   2   2        138.42        113.75        24.24 o                         
 -36   2   2          7.27         -2.29        13.95 o                         
 -34   2   2        229.85        245.34        11.37 o                         
 -32   2   2         12.39         17.00        11.74 o                         
 -30   2   2        193.46        237.27        12.29 o                         
 -28   2   2         75.15         78.39        20.13 o                         
 -26   2   2         16.54         53.26        14.19 o                         
 -24   2   2       9256.23       9131.94       348.12 o                         
 -22   2   2        695.53        668.84        30.53 o                         
 -20   2   2        574.22        499.52        19.38 o                         
 -18   2   2      12572.94      12511.37       189.18 o                         
 -16   2   2       3500.34       3468.86       196.99 o                         
 -14   2   2        276.08        350.33        25.77 o                         
 -12   2   2      12730.76      12109.88       286.22 o                         
 -10   2   2       2779.12       3365.70        33.00 o                         
  -8   2   2          6.05        -14.27        22.59 o                         
  -6   2   2      10505.63      12271.93       181.67 o                         
  -4   2   2       5067.19       5989.85        32.77 o                         
  -2   2   2         20.78          6.90        17.00 o                         
   0   2   2        610.56        678.48        16.25 o                         
   2   2   2      12613.97      12681.52       205.86 o                         
   4   2   2       1219.22       1162.60        26.93 o                         
   6   2   2       1332.32       1935.74        26.55 o                         
   8   2   2      27454.40      27450.49       343.23 o                         
  10   2   2      15803.16      16829.14       175.58 o                         
  12   2   2       1396.17       1150.82        25.55 o                         
  14   2   2      15988.92      15586.36       163.37 o                         
  16   2   2        506.75        525.61        14.03 o                         
  18   2   2        308.39        271.25        14.70 o                         
  20   2   2       4656.85       4121.31        56.81 o                         
  22   2   2         19.81         30.17        12.74 o                         
  24   2   2         16.99         15.19        16.14 o                         
  26   2   2         29.94         23.46        11.12 o                         
  28   2   2         72.28         80.96        11.96 o                         
  30   2   2          5.10         36.09        15.97 o                         
  32   2   2        417.38        409.12        14.01 o                         
  34   2   2       1289.40       1262.06        32.60 o                         
  36   2   2          1.19          7.88        11.46 o                         
 -37   3   2          0.03         28.52        10.69 o                         
 -35   3   2         50.50         45.02        10.15 o                         
 -33   3   2        409.57        392.49        12.18 o                         
 -31   3   2        252.67        283.03        11.05 o                         
 -29   3   2         97.95         92.53        15.00 o                         
 -27   3   2        331.00        317.89        12.02 o                         
 -25   3   2        338.47        349.72        20.70 o                         
 -23   3   2        452.50        455.76        25.30 o                         
 -21   3   2        107.81        118.04        21.03 o                         
 -19   3   2        807.62        798.00        36.50 o                         
 -17   3   2         52.64         47.44        25.06 o                         
 -15   3   2       2115.52       1975.37        56.05 o                         
 -13   3   2        388.96        372.43        32.88 o                         
 -11   3   2        222.73        140.05        24.92 o                         
  -9   3   2       1190.52       1173.51        25.92 o                         
  -7   3   2         57.56        169.98        23.81 o                         
  -5   3   2       7834.45       7345.84        48.83 o                         
  -3   3   2       1336.62       1505.18        46.46 o                         
  -1   3   2        835.31        773.60        18.91 o                         
   1   3   2       2805.91       2440.14        20.63 o                         
   3   3   2        561.63        484.93        16.64 o                         
   5   3   2      11352.45      11906.39       120.51 o                         
   7   3   2         89.10        105.16        17.49 o                         
   9   3   2         96.21        143.20        15.60 o                         
  11   3   2       1768.06       2003.23        46.71 o                         
  13   3   2       1644.04       1661.33        21.28 o                         
  15   3   2       2410.43       2574.83        64.36 o                         
  17   3   2        854.65        856.87        35.24 o                         
  19   3   2        409.04        497.84        13.78 o                         
  21   3   2        880.54        857.02        20.35 o                         
  23   3   2          4.43         18.02        11.20 o                         
  25   3   2        121.37        152.25        16.06 o                         
  27   3   2        174.40        157.52        12.45 o                         
  29   3   2         74.64        118.69        14.06 o                         
  31   3   2        837.02        861.12        17.53 o                         
  33   3   2        544.61        536.28        16.36 o                         
  35   3   2        154.64        137.53        12.61 o                         
 -36   4   2        778.04        600.94        53.03 o                         
 -34   4   2        519.96        500.66        16.45 o                         
 -32   4   2       2401.39       2301.60        82.23 o                         
 -30   4   2          0.27         21.37        12.27 o                         
 -28   4   2          0.26         -9.76        10.94 o                         
 -26   4   2        687.00        684.82        16.81 o                         
 -24   4   2         77.85         69.04        13.24 o                         
 -22   4   2        220.51        229.55        14.59 o                         
 -20   4   2          1.31         22.45        14.61 o                         
 -18   4   2         11.42         20.87        14.68 o                         
 -16   4   2       1763.33       1566.04        33.27 o                         
 -14   4   2         44.08         70.75        15.63 o                         
 -12   4   2       2695.22       2454.58        45.25 o                         
 -10   4   2      18068.05      18697.12       129.05 o                         
  -8   4   2       5108.87       5741.28        40.20 o                         
  -6   4   2       7267.15       7189.63        81.45 o                         
  -4   4   2       9979.91       9656.97       138.76 o                         
  -2   4   2       4189.09       4677.14        34.24 o                         
   0   4   2       3225.43       3241.83        26.34 o                         
   2   4   2        872.06        959.52        20.40 o                         
   4   4   2       1906.00       2227.87        19.63 o                         
   6   4   2       6227.90       6146.77        41.44 o                         
   8   4   2       1429.72       1525.37        17.35 o                         
  10   4   2       4553.53       4952.76        89.13 o                         
  12   4   2       1967.92       1908.43        30.14 o                         
  14   4   2        270.43        278.35        13.09 o                         
  16   4   2        488.43        399.04        13.43 o                         
  18   4   2         32.94         21.81        13.71 o                         
  20   4   2         53.82         78.01        13.50 o                         
  22   4   2       1535.22       1634.22        44.01 o                         
  24   4   2        145.41        151.17        12.16 o                         
  26   4   2        201.93        204.33        12.50 o                         
  28   4   2       2465.51       2327.44        35.21 o                         
  30   4   2        230.34        217.17        11.73 o                         
  32   4   2       1123.28       1073.77        22.64 o                         
  34   4   2       1029.13        939.25        41.01 o                         
 -33   5   2         17.50         20.10        13.27 o                         
 -31   5   2         96.88        127.41        11.99 o                         
 -29   5   2       1174.94       1090.99        40.11 o                         
 -27   5   2        168.10        153.94        12.01 o                         
 -25   5   2       1595.68       1759.43        52.06 o                         
 -23   5   2         11.30         13.72        12.70 o                         
 -21   5   2       5173.08       5444.42        96.73 o                         
 -19   5   2         11.75         30.08        13.46 o                         
 -17   5   2       7346.20       7461.34       187.16 o                         
 -15   5   2         27.75         10.38        15.84 o                         
 -13   5   2       2406.66       2274.90        17.41 o                         
 -11   5   2        358.13        418.90        15.00 o                         
  -9   5   2       1999.10       2041.96        27.98 o                         
  -7   5   2       2078.10       1957.63        19.44 o                         
  -5   5   2       4320.40       3812.27        28.70 o                         
  -3   5   2          4.18         -0.99        15.04 o                         
  -1   5   2         29.83         49.04        14.04 o                         
   1   5   2       8569.88       8248.22        90.42 o                         
   3   5   2       3189.82       3145.50        48.94 o                         
   5   5   2       4290.82       4521.65        27.25 o                         
   7   5   2       3573.03       3663.37        19.22 o                         
   9   5   2        822.61        869.44        23.49 o                         
  11   5   2       2352.69       2303.86        61.06 o                         
  13   5   2        526.48        623.04        15.40 o                         
  15   5   2        279.31        308.18        12.65 o                         
  17   5   2       1981.31       2088.26        46.41 o                         
  19   5   2        185.33        214.73        12.72 o                         
  21   5   2         53.72         55.92        11.68 o                         
  23   5   2         41.92         88.99        13.57 o                         
  25   5   2        460.40        433.53        14.87 o                         
  27   5   2        601.22        662.10        12.16 o                         
  29   5   2         15.18         14.48        11.98 o                         
  31   5   2        572.52        552.75        21.05 o                         
  33   5   2        610.32        611.21        41.94 o                         
 -32   6   2         27.15         32.17        11.75 o                         
 -30   6   2       2832.62       2802.08       108.33 o                         
 -28   6   2       1573.50       1537.46        53.20 o                         
 -26   6   2        291.09        322.24        13.99 o                         
 -24   6   2       3520.15       3734.65        50.75 o                         
 -22   6   2        127.52        159.77        11.62 o                         
 -20   6   2        109.51        172.01        15.07 o                         
 -18   6   2       2644.73       2642.61        34.01 o                         
 -16   6   2        360.36        380.01        17.63 o                         
 -14   6   2       2465.70       2461.73        25.03 o                         
 -12   6   2       9999.98       9939.50        44.22 o                         
 -10   6   2         36.23         41.59        16.18 o                         
  -8   6   2       2707.55       2462.74        60.48 o                         
  -6   6   2        665.29        612.16        16.51 o                         
  -4   6   2        224.16        231.40        15.85 o                         
  -2   6   2       1716.46       1794.66        21.37 o                         
   0   6   2        469.00        531.94        14.30 o                         
   2   6   2      17575.67      17427.45       386.75 o                         
   4   6   2       8915.69       9169.87       140.58 o                         
   6   6   2       1162.59       1268.26        20.21 o                         
   8   6   2       8603.23       7925.54        92.61 o                         
  10   6   2       4921.90       4714.30        59.77 o                         
  12   6   2        962.09        916.46        16.61 o                         
  14   6   2       7337.91       6864.81       222.69 o                         
  16   6   2         18.69          2.05        11.83 o                         
  18   6   2          1.09         -1.21        12.39 o                         
  20   6   2       2973.42       3114.01        67.10 o                         
  22   6   2        399.78        479.23        16.98 o                         
  24   6   2        383.03        355.26        14.62 o                         
  26   6   2       1518.39       1392.39        37.37 o                         
  28   6   2        213.72        200.50        12.90 o                         
  30   6   2       1612.34       1490.02        32.27 o                         
  32   6   2          0.25         17.46        30.35 o                         
 -29   7   2        804.45        750.81        36.61 o                         
 -27   7   2          6.81         12.90        11.38 o                         
 -25   7   2        560.90        608.73        13.03 o                         
 -23   7   2          2.47          9.31        11.83 o                         
 -21   7   2         83.37         83.78        11.89 o                         
 -19   7   2        424.13        461.92        12.61 o                         
 -17   7   2        180.81        188.43        12.13 o                         
 -15   7   2       1863.11       1936.07        41.49 o                         
 -13   7   2       8077.66       8554.57       164.29 o                         
 -11   7   2        219.31        209.91        15.94 o                         
  -9   7   2         94.79        107.03        14.85 o                         
  -7   7   2       3447.38       3388.72        79.00 o                         
  -5   7   2       5906.19       5996.89        83.59 o                         
  -3   7   2        710.07        690.56        16.69 o                         
  -1   7   2        891.32        867.74        15.60 o                         
   1   7   2       2377.99       2267.38        18.77 o                         
   3   7   2       5313.47       5228.18        59.25 o                         
   5   7   2       1347.35       1383.55        31.60 o                         
   7   7   2          0.07          5.63        14.17 o                         
   9   7   2          3.47         13.70        11.64 o                         
  11   7   2        162.19        162.39        12.83 o                         
  13   7   2        547.24        545.63        13.41 o                         
  15   7   2          1.73         10.36        11.05 o                         
  17   7   2          3.44         31.98        13.18 o                         
  19   7   2       1047.33       1161.44        22.27 o                         
  21   7   2          8.68         11.94        12.42 o                         
  23   7   2        195.12        248.77        11.71 o                         
  25   7   2       1592.82       1597.81        26.24 o                         
  27   7   2        479.89        502.18        28.64 o                         
  29   7   2        195.37        171.95        14.97 o                         
 -26   8   2        854.66        856.55        31.97 o                         
 -24   8   2       1067.82       1107.70        26.24 o                         
 -22   8   2        493.66        464.10        13.35 o                         
 -20   8   2       1311.22       1294.02        32.05 o                         
 -18   8   2        981.39       1071.20        32.13 o                         
 -16   8   2        289.05        277.36        13.31 o                         
 -14   8   2        531.93        512.36        17.01 o                         
 -12   8   2        500.62        547.42        14.99 o                         
 -10   8   2        179.27        214.42        14.29 o                         
  -8   8   2       1062.72       1110.37        23.16 o                         
  -6   8   2          0.49        -11.28        13.17 o                         
  -4   8   2        402.30        364.38        14.87 o                         
  -2   8   2       2715.43       2762.66        32.12 o                         
   0   8   2       1035.18       1047.23        15.18 o                         
   2   8   2        329.35        358.77        18.76 o                         
   4   8   2          7.11         10.88        13.24 o                         
   6   8   2       1936.74       1800.86        86.47 o                         
   8   8   2       3358.54       3215.17        56.49 o                         
  10   8   2        149.30        203.94        17.01 o                         
  12   8   2        292.66        299.29        13.25 o                         
  14   8   2       1382.28       1467.26        25.13 o                         
  16   8   2          0.05         18.08        10.35 o                         
  18   8   2        738.29        741.55        14.15 o                         
  20   8   2        392.84        459.28        15.69 o                         
  22   8   2        690.53        683.07        35.24 o                         
  24   8   2        320.10        314.20        15.55 o                         
  26   8   2         25.10         19.41        13.24 o                         
 -23   9   2        188.08        131.94        19.63 o                         
 -21   9   2       2247.84       2114.47        63.45 o                         
 -19   9   2        113.55        107.80        19.24 o                         
 -17   9   2          2.26         17.12        11.62 o                         
 -15   9   2          8.18          7.83        12.62 o                         
 -13   9   2        939.25        981.99        25.81 o                         
 -11   9   2        820.58        876.04        32.76 o                         
  -9   9   2         26.79         23.92        11.83 o                         
  -7   9   2        224.71        250.72        16.41 o                         
  -5   9   2        124.20        144.30        12.74 o                         
  -3   9   2        520.77        516.24        28.14 o                         
  -1   9   2       1155.82       1197.55        17.05 o                         
   1   9   2        190.16        207.56        14.05 o                         
   3   9   2        749.67        749.09        25.19 o                         
   5   9   2       1639.18       1643.92        35.67 o                         
   7   9   2          0.24         20.78        11.71 o                         
   9   9   2        720.84        766.61        27.93 o                         
  11   9   2        255.99        291.37        13.27 o                         
  13   9   2        154.96        155.97        12.74 o                         
  15   9   2        520.69        558.68        22.57 o                         
  17   9   2        236.89        262.43        16.21 o                         
  19   9   2         53.94         75.57        12.85 o                         
  21   9   2         18.28         27.69        12.39 o                         
 -18  10   2        218.61        182.76        12.43 o                         
 -16  10   2        461.63        370.62        15.75 o                         
 -14  10   2       1093.41       1009.80        57.03 o                         
 -12  10   2        310.85        317.46        14.52 o                         
 -10  10   2         10.53         24.53        11.44 o                         
  -8  10   2       1207.87       1265.09        42.80 o                         
  -6  10   2         20.56         35.73        13.96 o                         
  -4  10   2        446.26        437.88        12.85 o                         
  -2  10   2        933.86       1145.02        53.45 o                         
   0  10   2         37.04         70.49        15.74 o                         
   2  10   2         60.19         76.14        11.95 o                         
   4  10   2       2273.01       2366.53        47.24 o                         
   6  10   2        807.87        788.87        20.50 o                         
   8  10   2        522.58        513.84        12.43 o                         
  10  10   2        452.24        451.70        12.95 o                         
  12  10   2       1326.16       1281.77        37.66 o                         
  14  10   2        315.71        342.26        12.76 o                         
  16  10   2         89.92         84.72        11.56 o                         
  -9  11   2        110.09        129.06        14.52 o                         
  -7  11   2        439.14        399.60        13.35 o                         
  -5  11   2         18.02        -14.40        14.40 o                         
  -3  11   2        500.46        471.85        17.77 o                         
  -1  11   2        498.06        396.29        16.37 o                         
   1  11   2        592.22        541.87        18.89 o                         
   3  11   2       1500.37       1427.23        56.25 o                         
   5  11   2        111.19        103.79        16.23 o                         
   7  11   2        409.52        344.31        13.63 o                         
   9  11   2        432.17        430.74        40.39 o                         
 -37   1   3        449.66        423.23        14.69 o                         
 -35   1   3        975.24        904.35        11.78 o                         
 -33   1   3        276.91        305.27        12.63 o                         
 -31   1   3         28.06         25.58        12.56 o                         
 -29   1   3        958.99        986.01        13.52 o                         
 -27   1   3        140.35        154.60        13.85 o                         
 -25   1   3       1234.23       1201.63        48.41 o                         
 -23   1   3          1.30         10.09        18.50 o                         
 -21   1   3        872.04        872.53        16.71 o                         
 -19   1   3         43.09         82.92        21.38 o                         
 -17   1   3         10.99         -1.14        15.00 o                         
 -15   1   3        124.23        169.57        19.27 o                         
 -13   1   3        215.94        173.18        20.49 o                         
 -11   1   3        222.89        383.41        22.87 o                         
  -9   1   3        188.06        255.55        24.14 o                         
  -7   1   3       2409.97       2136.53        74.10 o                         
  -5   1   3      20394.04      19948.08       512.58 o                         
  -3   1   3        684.36        671.51        17.77 o                         
  -1   1   3        591.47        617.58        18.30 o                         
   1   1   3       4885.86       4332.73        46.20 o                         
   3   1   3       2611.42       2948.28        97.79 o                         
   5   1   3         33.73         21.66        17.21 o                         
   7   1   3         42.64         31.79        19.67 o                         
   9   1   3        643.46        731.31        17.18 o                         
  11   1   3       2363.27       2528.72        23.24 o                         
  13   1   3       1325.07       1162.46        19.48 o                         
  15   1   3        714.51        819.60        15.20 o                         
  17   1   3        523.27        532.41        21.25 o                         
  19   1   3        152.64        141.24        12.94 o                         
  21   1   3        435.26        404.19        18.68 o                         
  23   1   3        315.64        326.76        22.73 o                         
  25   1   3        681.93        687.95        25.53 o                         
  27   1   3        548.92        566.99        13.45 o                         
  29   1   3          3.33         -2.32        11.80 o                         
  31   1   3        463.21        524.78        12.40 o                         
  33   1   3        336.31        379.69        23.16 o                         
  35   1   3        387.76        364.74        21.42 o                         
  37   1   3         12.39         20.87        13.98 o                         
 -36   2   3          2.35         12.09        12.65 o                         
 -34   2   3        527.92        553.68        17.11 o                         
 -32   2   3        588.16        605.20        12.93 o                         
 -30   2   3       3245.76       3178.27       119.00 o                         
 -28   2   3       2069.62       2082.13        61.15 o                         
 -26   2   3         70.18         95.03        13.83 o                         
 -24   2   3       4841.07       4804.73       149.32 o                         
 -22   2   3          2.51         10.14        21.05 o                         
 -20   2   3          7.70         21.78        17.84 o                         
 -18   2   3       9274.85       9089.66       121.94 o                         
 -16   2   3          0.64          4.45        18.37 o                         
 -14   2   3       3620.61       3585.02        69.23 o                         
 -12   2   3      24380.84      22995.28       105.66 o                         
 -10   2   3       2631.50       2502.91        67.20 o                         
  -8   2   3       2315.76       1948.95        28.51 o                         
  -6   2   3      28575.76      27604.24       483.41 o                         
  -4   2   3      17083.68      17113.06       289.69 o                         
  -2   2   3      11334.93      11431.59       179.57 o                         
   0   2   3      17956.86      19247.33       379.98 o                         
   2   2   3       8949.28       9282.32       113.52 o                         
   4   2   3      16116.23      17307.42       173.21 o                         
   6   2   3        408.45        725.67        20.67 o                         
   8   2   3       8355.35       7416.01        99.65 o                         
  10   2   3      12979.54      14068.35       134.01 o                         
  12   2   3       1132.63       1299.71        42.33 o                         
  14   2   3      45720.23      47101.11       410.16 o                         
  16   2   3        813.11        782.94        21.36 o                         
  18   2   3       3903.01       4296.39        47.50 o                         
  20   2   3       5412.18       4745.66       145.79 o                         
  22   2   3         80.65        111.38        11.98 o                         
  24   2   3        185.74        179.44        12.23 o                         
  26   2   3       1793.69       1817.47        41.49 o                         
  28   2   3         52.10         64.58        11.78 o                         
  30   2   3          1.50         10.36        12.98 o                         
  32   2   3       1527.49       1554.31        34.49 o                         
  34   2   3         14.04         20.42         9.64 o                         
  36   2   3       2111.26       1873.78        58.99 o                         
 -37   3   3        762.48        706.12        35.59 o                         
 -35   3   3       2368.85       2223.94        57.83 o                         
 -33   3   3        255.91        268.79        13.66 o                         
 -31   3   3        483.54        524.10        16.05 o                         
 -29   3   3        538.76        543.17        22.72 o                         
 -27   3   3          9.16         18.97        15.63 o                         
 -25   3   3       9155.13       8922.25       236.82 o                         
 -23   3   3          0.68         27.72        15.76 o                         
 -21   3   3        570.63        563.74        32.64 o                         
 -19   3   3         20.19         72.77        19.36 o                         
 -17   3   3       7618.83       7426.67        82.15 o                         
 -15   3   3       1286.50       1246.73        41.19 o                         
 -13   3   3      21899.85      22445.66       693.99 o                         
 -11   3   3        116.81        181.10        16.56 o                         
  -9   3   3      14760.78      14844.14       262.00 o                         
  -7   3   3       3140.26       2473.03        35.51 o                         
  -5   3   3      17684.40      16500.13       128.06 o                         
  -3   3   3       1749.88       1228.89        19.94 o                         
  -1   3   3       4446.94       3589.14        53.49 o                         
   1   3   3      17018.52      16249.60       110.55 o                         
   3   3   3        405.72        226.25        20.15 o                         
   5   3   3          0.84         59.77        16.78 o                         
   7   3   3      17131.59      17098.61       192.84 o                         
   9   3   3       3316.65       2949.86        36.13 o                         
  11   3   3        151.39        125.34        13.89 o                         
  13   3   3        199.32        174.37        15.20 o                         
  15   3   3       2809.20       2676.57        42.62 o                         
  17   3   3       2024.23       1991.69        66.41 o                         
  19   3   3        922.69       1024.05        24.36 o                         
  21   3   3        357.96        368.04        13.93 o                         
  23   3   3        963.29        902.39        24.53 o                         
  25   3   3       6431.71       6259.91        85.15 o                         
  27   3   3       1066.18       1073.53        19.66 o                         
  29   3   3         78.95         73.20        12.61 o                         
  31   3   3        649.23        718.12        21.40 o                         
  33   3   3       2588.99       2503.57        64.26 o                         
  35   3   3         66.44         71.65        11.26 o                         
 -36   4   3       1071.02        997.34        26.79 o                         
 -34   4   3        123.19        112.75        12.09 o                         
 -32   4   3        766.12        721.32        22.65 o                         
 -30   4   3        827.59        786.95        13.28 o                         
 -28   4   3        811.63        800.71        12.12 o                         
 -26   4   3       1502.15       1510.20        73.15 o                         
 -24   4   3        236.93        270.61        13.18 o                         
 -22   4   3       5416.06       5163.91       291.66 o                         
 -20   4   3       1090.11       1026.82        42.08 o                         
 -18   4   3        377.46        327.17        14.34 o                         
 -16   4   3       1926.68       1655.08        41.33 o                         
 -14   4   3       4761.35       4702.45        89.37 o                         
 -12   4   3       2685.50       2376.75        31.02 o                         
 -10   4   3      41717.37      42095.41       297.18 o                         
  -8   4   3      20172.72      20345.55        62.88 o                         
  -6   4   3       1040.23       1294.28        17.53 o                         
  -4   4   3       5743.45       5537.98        66.59 o                         
  -2   4   3       2397.97       2046.62        29.69 o                         
   0   4   3        136.12         99.05        14.53 o                         
   2   4   3         37.75         19.02        13.99 o                         
   4   4   3        265.15        295.42        13.55 o                         
   6   4   3       4750.31       4467.59        46.19 o                         
   8   4   3        905.43        645.30        14.26 o                         
  10   4   3       6230.03       6154.43       124.26 o                         
  12   4   3      11980.09      11667.15       112.37 o                         
  14   4   3        432.46        308.19        14.96 o                         
  16   4   3      10565.83       9930.61       224.25 o                         
  18   4   3       6674.90       6844.35       184.78 o                         
  20   4   3       1903.68       1823.58        33.40 o                         
  22   4   3       3699.47       3799.68       110.38 o                         
  24   4   3       1911.24       1999.22        38.04 o                         
  26   4   3        252.57        258.57        12.90 o                         
  28   4   3        302.63        310.87        13.21 o                         
  30   4   3        446.93        447.97        27.26 o                         
  32   4   3        142.30        125.06        12.22 o                         
  34   4   3        277.37        231.67        19.27 o                         
 -33   5   3          0.06         -4.49        18.77 o                         
 -31   5   3       1167.17       1254.85        21.23 o                         
 -29   5   3        370.15        388.15        15.06 o                         
 -27   5   3        259.94        281.80        11.54 o                         
 -25   5   3       1643.56       1739.47        44.19 o                         
 -23   5   3        179.96        227.89        15.07 o                         
 -21   5   3        981.92        967.96        32.85 o                         
 -19   5   3        107.60         86.30        16.43 o                         
 -17   5   3        697.94        628.25        15.61 o                         
 -15   5   3       1031.73       1045.35        15.31 o                         
 -13   5   3          5.23         17.18        13.27 o                         
 -11   5   3       8035.91       7628.14        74.09 o                         
  -9   5   3        178.60        166.82        13.64 o                         
  -7   5   3       1666.23       1740.84        23.83 o                         
  -5   5   3      12087.00      11388.26        77.82 o                         
  -3   5   3       2555.44       2531.20        57.50 o                         
  -1   5   3       4250.23       4255.23        32.05 o                         
   1   5   3        463.59        268.07        13.57 o                         
   3   5   3       3547.47       3462.22       107.88 o                         
   5   5   3       3058.29       2976.16        40.79 o                         
   7   5   3       4550.16       4443.88        19.52 o                         
   9   5   3        197.17        222.32        13.36 o                         
  11   5   3         67.77         64.21        12.50 o                         
  13   5   3       2059.32       2026.40        34.48 o                         
  15   5   3        477.11        529.34        15.88 o                         
  17   5   3        162.11        236.57        13.21 o                         
  19   5   3        646.76        612.85        19.46 o                         
  21   5   3        698.24        675.10        16.79 o                         
  23   5   3        336.06        341.80        12.15 o                         
  25   5   3       1551.09       1616.93        39.00 o                         
  27   5   3       1650.34       1664.36        59.33 o                         
  29   5   3         95.52         80.52        12.17 o                         
  31   5   3        232.98        257.65        16.78 o                         
  33   5   3        699.96        672.08        26.60 o                         
 -32   6   3          5.77         23.01        14.28 o                         
 -30   6   3         29.26         11.61        12.00 o                         
 -28   6   3        595.88        575.86        15.24 o                         
 -26   6   3        125.48        107.81        12.63 o                         
 -24   6   3         25.21         48.21        12.31 o                         
 -22   6   3       1207.27       1208.71        34.59 o                         
 -20   6   3         78.91         55.53        14.48 o                         
 -18   6   3       1076.38       1054.73        44.15 o                         
 -16   6   3        526.27        566.03        27.79 o                         
 -14   6   3        364.04        374.11        14.13 o                         
 -12   6   3        638.87        648.34        15.70 o                         
 -10   6   3        464.32        506.64        13.97 o                         
  -8   6   3       5753.59       5596.89       109.31 o                         
  -6   6   3        188.35        165.86        17.06 o                         
  -4   6   3         47.72         65.62        13.07 o                         
  -2   6   3       4045.04       4038.53        36.09 o                         
   0   6   3          2.90         20.42        15.87 o                         
   2   6   3         74.40        121.39        13.51 o                         
   4   6   3        230.78        210.78        13.12 o                         
   6   6   3        172.56        180.20        13.84 o                         
   8   6   3       1334.18       1329.02        15.61 o                         
  10   6   3       2244.58       2250.23        35.87 o                         
  12   6   3       1459.89       1339.80        15.22 o                         
  14   6   3         69.56         54.88        13.36 o                         
  16   6   3       1989.77       1946.32        16.04 o                         
  18   6   3        349.51        384.33        20.76 o                         
  20   6   3        474.93        586.43        31.84 o                         
  22   6   3         16.50         50.66        14.12 o                         
  24   6   3        260.43        280.83        14.26 o                         
  26   6   3        205.29        222.59        14.00 o                         
  28   6   3        331.46        340.04        14.96 o                         
  30   6   3        252.02        224.63        15.71 o                         
 -29   7   3          0.09          0.85        17.56 o                         
 -27   7   3         10.29         -1.07        12.74 o                         
 -25   7   3        134.40        156.55        25.47 o                         
 -23   7   3        103.94        125.41        11.36 o                         
 -21   7   3        614.92        575.74        13.03 o                         
 -19   7   3        171.89        191.09        12.62 o                         
 -17   7   3       2059.62       2253.24        33.97 o                         
 -15   7   3         65.97         74.84        17.31 o                         
 -13   7   3       3681.46       3820.29        44.55 o                         
 -11   7   3        122.84        121.30        14.90 o                         
  -9   7   3          4.22         17.50        15.84 o                         
  -7   7   3          3.71         10.34        14.12 o                         
  -5   7   3       2275.58       2459.78        44.05 o                         
  -3   7   3        565.09        575.33        13.61 o                         
  -1   7   3       1093.31       1163.89        33.28 o                         
   1   7   3        400.43        424.42        20.22 o                         
   3   7   3        535.71        559.80        13.95 o                         
   5   7   3        454.48        481.18        14.12 o                         
   7   7   3        352.92        357.66        13.19 o                         
   9   7   3       3752.74       3855.84        42.55 o                         
  11   7   3        984.96        948.79        13.88 o                         
  13   7   3       1006.94       1023.52        22.04 o                         
  15   7   3        114.43        154.72        12.65 o                         
  17   7   3        161.44        160.90        10.81 o                         
  19   7   3        175.27        219.85        12.49 o                         
  21   7   3       1091.31       1113.81        32.63 o                         
  23   7   3        452.36        416.46        24.06 o                         
  25   7   3         53.58         40.86        12.22 o                         
  27   7   3        484.74        512.58        25.49 o                         
  29   7   3        142.98        128.39        27.26 o                         
 -26   8   3       1523.54       1365.36        32.96 o                         
 -24   8   3         87.80         51.63        12.29 o                         
 -22   8   3        113.85        121.26        11.82 o                         
 -20   8   3        677.81        692.04        29.21 o                         
 -18   8   3         31.88         41.88        14.92 o                         
 -16   8   3         45.46         35.79        12.70 o                         
 -14   8   3       1374.56       1399.28        53.32 o                         
 -12   8   3        259.36        255.33        15.38 o                         
 -10   8   3       6126.61       6491.69       125.30 o                         
  -8   8   3        120.87        165.07        12.05 o                         
  -6   8   3       4311.57       4356.43        74.68 o                         
  -4   8   3       3910.01       4183.75        62.56 o                         
  -2   8   3          2.57         -8.37        18.61 o                         
   0   8   3        300.60        292.65        18.03 o                         
   2   8   3        635.74        729.33        25.20 o                         
   4   8   3        243.44        298.78        13.31 o                         
   6   8   3       2466.10       2699.98        36.30 o                         
   8   8   3       1816.80       1783.15        36.58 o                         
  10   8   3        192.52        203.97        18.11 o                         
  12   8   3       2384.98       2413.45        40.85 o                         
  14   8   3        228.03        223.97        13.64 o                         
  16   8   3       2368.24       2249.37        37.26 o                         
  18   8   3       1241.87       1301.28        36.87 o                         
  20   8   3        171.54        183.35        11.37 o                         
  22   8   3        548.63        500.63        18.27 o                         
  24   8   3          0.15        -11.34        11.34 o                         
  26   8   3          1.08          5.71        18.49 o                         
 -23   9   3         47.80         22.05        11.98 o                         
 -21   9   3        954.15        887.53        27.47 o                         
 -19   9   3         59.70         82.85        14.24 o                         
 -17   9   3        588.00        594.18        13.91 o                         
 -15   9   3        188.00        255.44        13.21 o                         
 -13   9   3        200.84        201.85        14.61 o                         
 -11   9   3        977.35       1049.63        27.33 o                         
  -9   9   3       1240.07       1353.18        40.14 o                         
  -7   9   3         22.07         20.32        11.39 o                         
  -5   9   3       1966.05       2162.98        31.84 o                         
  -3   9   3         13.40         36.01        12.22 o                         
  -1   9   3         10.45         11.89        14.17 o                         
   1   9   3       1967.82       2076.68        32.60 o                         
   3   9   3        150.64        168.34        15.11 o                         
   5   9   3       1437.70       1518.95        16.47 o                         
   7   9   3       1935.04       1999.69        45.97 o                         
   9   9   3         33.01         32.90        13.84 o                         
  11   9   3       1674.35       1627.35        66.06 o                         
  13   9   3        900.56        963.66        16.00 o                         
  15   9   3         62.22         61.62        13.67 o                         
  17   9   3        297.71        308.19        12.37 o                         
  19   9   3         45.78         26.63        14.04 o                         
  21   9   3        133.73        102.07        12.81 o                         
 -18  10   3       1059.58        946.76        21.84 o                         
 -16  10   3          0.79         -7.46        12.73 o                         
 -14  10   3        311.71        244.40        12.39 o                         
 -12  10   3        294.14        311.36        14.41 o                         
 -10  10   3        239.13        213.10        14.48 o                         
  -8  10   3          1.33         25.19        12.32 o                         
  -6  10   3         85.23        127.13        12.12 o                         
  -4  10   3        190.03        221.10        23.47 o                         
  -2  10   3        232.37        248.04        22.31 o                         
   0  10   3        669.74        713.24        18.45 o                         
   2  10   3        614.01        540.99        22.82 o                         
   4  10   3       1718.05       1718.21        32.63 o                         
   6  10   3         10.07         -2.07        13.59 o                         
   8  10   3        388.49        383.43        14.18 o                         
  10  10   3        529.18        512.22        15.95 o                         
  12  10   3         94.70         98.46        11.79 o                         
  14  10   3       1510.24       1336.09       102.37 o                         
  16  10   3       1293.68       1057.86        66.13 o                         
  -9  11   3          3.81         18.73        25.45 o                         
  -7  11   3        189.10        197.70        13.15 o                         
  -5  11   3        821.08        835.24        65.48 o                         
  -3  11   3        699.88        744.42        36.85 o                         
  -1  11   3        104.91        128.28        18.02 o                         
   1  11   3         47.96         28.01        14.36 o                         
   3  11   3          8.20         -3.27        15.84 o                         
   5  11   3         13.14         22.41        15.29 o                         
   7  11   3         92.20        103.77        20.98 o                         
 -38   0   4          1.28          7.72        22.36 o                         
 -36   0   4        776.18        798.14        24.34 o                         
 -34   0   4        266.79        261.41        16.42 o                         
 -32   0   4        264.92        227.01        16.64 o                         
 -30   0   4        497.72        547.29        17.95 o                         
 -28   0   4        465.94        502.40        25.54 o                         
 -26   0   4       4956.94       5373.63       152.16 o                         
 -24   0   4       1427.40       1530.30       106.76 o                         
 -22   0   4       3675.09       3713.28       182.78 o                         
 -20   0   4        738.97        657.44        82.15 o                         
 -18   0   4       1639.67       1107.06       136.07 o                         
 -16   0   4       9108.24       8665.73       230.28 o                         
 -14   0   4      10825.19      11527.48       557.89 o                         
 -12   0   4        765.91        339.33        26.82 o                         
 -10   0   4      61434.66      61604.35       123.89 o                         
  -8   0   4      22204.41      25014.74       554.67 o                         
  -6   0   4       1197.93       1891.21        51.93 o                         
  -2   0   4       4957.60       5978.89        91.37 o                         
   0   0   4      10920.96      11303.42       227.15 o                         
   2   0   4      23624.90      22041.58       278.19 o                         
   4   0   4        437.39        232.49        26.42 o                         
   6   0   4        132.76        192.94        28.06 o                         
   8   0   4        567.85        635.87        25.57 o                         
  10   0   4      16369.10      15611.14       775.22 o                         
  12   0   4       5908.94       6266.61        77.22 o                         
  14   0   4        782.30        669.20        28.54 o                         
  16   0   4      12605.72      12481.67       228.07 o                         
  18   0   4      22233.64      22258.10       581.27 o                         
  20   0   4        135.39        112.35        20.11 o                         
  22   0   4       9520.52       9724.06       157.28 o                         
  24   0   4       2744.47       2928.49       118.18 o                         
  26   0   4         40.93         57.60        18.20 o                         
  28   0   4       3875.82       4154.73        27.43 o                         
  30   0   4        465.99        519.80        28.03 o                         
  32   0   4        445.48        426.20        26.13 o                         
  34   0   4       1327.88       1324.76        47.24 o                         
  36   0   4         12.46          4.31        14.17 o                         
 -37   1   4          0.23         10.85        11.53 o                         
 -35   1   4        137.76        107.27        12.31 o                         
 -33   1   4        427.85        380.12        12.22 o                         
 -31   1   4       2407.61       2472.21        88.73 o                         
 -29   1   4        481.12        506.59        14.89 o                         
 -27   1   4       4480.02       4541.57        80.05 o                         
 -25   1   4       5628.83       5779.35       192.77 o                         
 -23   1   4       6569.65       6298.83       406.28 o                         
 -21   1   4         36.31         23.07        16.84 o                         
 -19   1   4        545.01        496.56        19.57 o                         
 -17   1   4       9277.10       9107.81       245.99 o                         
 -15   1   4       4091.37       4523.67        83.90 o                         
 -13   1   4        341.60        451.32        18.60 o                         
 -11   1   4       1714.02       1901.41       117.60 o                         
  -9   1   4       1516.84       1875.47        38.61 o                         
  -7   1   4       4122.67       4713.45       124.34 o                         
  -5   1   4      11844.82      11670.96       198.13 o                         
  -3   1   4        335.51        254.02        15.10 o                         
  -1   1   4       1082.72       1005.34        17.51 o                         
   1   1   4      17780.97      16837.93       229.52 o                         
   3   1   4       3931.94       3118.04        40.92 o                         
   5   1   4       1476.15       1612.51        19.72 o                         
   7   1   4      14436.84      13921.26       199.33 o                         
   9   1   4      15032.07      13446.05       180.69 o                         
  11   1   4          0.34         14.06        13.22 o                         
  13   1   4       6496.59       5698.90        84.03 o                         
  15   1   4        550.02        410.25        13.00 o                         
  17   1   4          3.80          6.58        13.59 o                         
  19   1   4        481.69        490.09        25.28 o                         
  21   1   4       4664.42       4224.58        79.58 o                         
  23   1   4          0.48          3.11        13.54 o                         
  25   1   4        146.97        172.23        11.95 o                         
  27   1   4       3025.39       2995.83        83.30 o                         
  29   1   4        265.84        283.09        12.03 o                         
  31   1   4         41.61         51.16        10.33 o                         
  33   1   4       2847.21       3093.11        26.52 o                         
  35   1   4        253.83        237.86        15.88 o                         
 -36   2   4         29.93         11.92        17.10 o                         
 -34   2   4         66.80         86.07        12.36 o                         
 -32   2   4       1148.29       1178.49        42.89 o                         
 -30   2   4        323.07        354.88        26.14 o                         
 -28   2   4         98.79         89.57        13.23 o                         
 -26   2   4        190.77        174.60        27.51 o                         
 -24   2   4         67.68        107.54        14.51 o                         
 -22   2   4        329.21        339.64        28.25 o                         
 -20   2   4        447.28        455.84        17.45 o                         
 -18   2   4       1855.38       1933.86        69.18 o                         
 -16   2   4       1570.71       1466.14        40.35 o                         
 -14   2   4         70.88         73.41        15.23 o                         
 -12   2   4       2842.43       2359.25        25.08 o                         
 -10   2   4         15.77         48.01        22.33 o                         
  -8   2   4        100.16         74.50        20.33 o                         
  -6   2   4      48736.67      50144.23       282.48 o                         
  -4   2   4        520.69        377.21        20.43 o                         
  -2   2   4      28665.36      30852.68       405.01 o                         
   0   2   4       6590.51       6213.77        78.23 o                         
   2   2   4       2930.04       3533.22        24.61 o                         
   4   2   4       2880.73       3396.16       136.49 o                         
   6   2   4       2063.67       2108.06        29.23 o                         
   8   2   4        361.13        303.35        17.44 o                         
  10   2   4      12192.14      12795.82        93.58 o                         
  12   2   4          6.99         26.07        12.58 o                         
  14   2   4       3117.36       3020.27        57.08 o                         
  16   2   4         22.83         16.62        12.42 o                         
  18   2   4        816.04        753.23        15.42 o                         
  20   2   4       5293.75       5194.36       130.35 o                         
  22   2   4        131.84        182.00        13.04 o                         
  24   2   4        251.27        264.92        13.45 o                         
  26   2   4       2535.77       2643.87        52.20 o                         
  28   2   4         55.29         68.45        10.54 o                         
  30   2   4        121.02        137.26        11.15 o                         
  32   2   4        713.89        737.52        19.77 o                         
  34   2   4        207.51        206.77        15.57 o                         
 -35   3   4         36.98         44.69        12.93 o                         
 -33   3   4        168.09        168.97        29.16 o                         
 -31   3   4        452.77        393.45        15.61 o                         
 -29   3   4        110.30        121.29        12.87 o                         
 -27   3   4        193.47        234.60        21.79 o                         
 -25   3   4         77.08        124.51        14.77 o                         
 -23   3   4       2998.50       3079.16        38.10 o                         
 -21   3   4         19.53          9.63        14.86 o                         
 -19   3   4       2201.80       2121.47        50.46 o                         
 -17   3   4        284.80        335.36        20.46 o                         
 -15   3   4         10.32          8.80        15.10 o                         
 -13   3   4        125.92         73.34        14.72 o                         
 -11   3   4       1008.54       1249.00        20.26 o                         
  -9   3   4       1685.48       1568.41        22.99 o                         
  -7   3   4        261.39        208.43        17.56 o                         
  -5   3   4        530.91        474.77        17.36 o                         
  -3   3   4       5055.63       4461.11        83.92 o                         
  -1   3   4         43.92         66.46        16.25 o                         
   1   3   4        432.93        413.11        16.90 o                         
   3   3   4        275.12        298.94        17.42 o                         
   5   3   4        875.46        885.61        17.40 o                         
   7   3   4       2472.14       2328.33        25.58 o                         
   9   3   4         18.46         39.49        14.22 o                         
  11   3   4       1666.28       1849.13        18.11 o                         
  13   3   4       1602.01       1579.18        28.85 o                         
  15   3   4       1601.90       1596.00        25.02 o                         
  17   3   4         99.74         95.68        14.33 o                         
  19   3   4        670.76        844.16        14.47 o                         
  21   3   4        101.25        118.98        13.27 o                         
  23   3   4       1072.58       1136.85        18.90 o                         
  25   3   4       1327.15       1345.76        30.31 o                         
  27   3   4        700.24        706.90        13.17 o                         
  29   3   4        252.66        258.32        13.07 o                         
  31   3   4         30.43         27.24        13.56 o                         
  33   3   4         53.93         58.37        10.94 o                         
  35   3   4          1.06        -22.49        25.92 o                         
 -34   4   4        305.58        257.60        12.81 o                         
 -32   4   4          5.26         20.95        11.79 o                         
 -30   4   4        696.88        658.22        19.66 o                         
 -28   4   4         40.11         34.28        13.09 o                         
 -26   4   4       2020.53       1957.68        49.45 o                         
 -24   4   4        509.73        528.09        16.47 o                         
 -22   4   4       2205.47       2228.09        25.47 o                         
 -20   4   4       3368.83       3217.54        25.00 o                         
 -18   4   4        599.51        500.67        21.53 o                         
 -16   4   4       1528.01       1658.56        43.52 o                         
 -14   4   4       2538.08       2494.53        98.78 o                         
 -12   4   4        172.92        223.57        17.78 o                         
 -10   4   4        729.82        533.57        15.16 o                         
  -8   4   4       1348.15       1286.05        23.81 o                         
  -6   4   4        414.10        416.58        14.74 o                         
  -4   4   4       3380.30       3035.10        29.66 o                         
  -2   4   4        450.09        472.17        14.24 o                         
   0   4   4       2303.27       1935.57        16.37 o                         
   2   4   4       2591.82       2648.50        26.68 o                         
   4   4   4        491.29        588.32        12.74 o                         
   6   4   4       4679.50       4514.69        56.73 o                         
   8   4   4       1222.38       1079.74        13.78 o                         
  10   4   4         28.26         32.00        12.53 o                         
  12   4   4       4106.46       3770.09        42.44 o                         
  14   4   4       6659.20       6489.49        92.58 o                         
  16   4   4       1577.13       1459.80        27.82 o                         
  18   4   4       3629.45       3729.96        84.72 o                         
  20   4   4        167.33        130.25        12.32 o                         
  22   4   4       2079.95       2051.93        59.16 o                         
  24   4   4         22.25         11.75        13.13 o                         
  26   4   4         12.97         13.85        20.12 o                         
  28   4   4        167.58        165.78        11.84 o                         
  30   4   4          8.74         24.27        11.96 o                         
  32   4   4         94.24        113.02        14.10 o                         
 -33   5   4          2.73         -2.53        18.30 o                         
 -31   5   4        986.58        973.68        42.12 o                         
 -29   5   4        180.72        160.90        11.92 o                         
 -27   5   4        183.62        176.86        14.30 o                         
 -25   5   4       2260.13       2423.65        61.44 o                         
 -23   5   4        233.42        246.93        13.85 o                         
 -21   5   4        180.58        180.25        15.01 o                         
 -19   5   4        363.27        349.60        17.07 o                         
 -17   5   4       4151.78       4177.72        58.53 o                         
 -15   5   4       1033.89        937.29        17.18 o                         
 -13   5   4         85.13         76.70        14.05 o                         
 -11   5   4       1863.37       1775.40        17.09 o                         
  -9   5   4       1970.93       1982.01        25.00 o                         
  -7   5   4        417.27        510.56        13.36 o                         
  -5   5   4       3429.15       3200.10        42.60 o                         
  -3   5   4       2448.60       2478.07        18.58 o                         
  -1   5   4        162.70        160.24        14.81 o                         
   1   5   4       3727.77       3524.76        43.46 o                         
   3   5   4          1.59         10.91        12.34 o                         
   5   5   4         22.75         52.89        14.24 o                         
   7   5   4       5486.06       5047.28        33.50 o                         
   9   5   4       1299.85       1210.81        21.12 o                         
  11   5   4        472.15        418.59        12.07 o                         
  13   5   4       2428.00       2298.96        20.82 o                         
  15   5   4       1083.10       1278.71        27.60 o                         
  17   5   4        586.22        599.94        15.82 o                         
  19   5   4        184.83        132.73        12.06 o                         
  21   5   4         18.93         20.10        11.53 o                         
  23   5   4        628.27        681.86        24.78 o                         
  25   5   4        144.11        161.47        11.96 o                         
  27   5   4         83.84         90.99        13.19 o                         
  29   5   4       1105.92       1040.53        21.18 o                         
  31   5   4        372.40        347.23        15.40 o                         
 -32   6   4        289.90        284.63        21.92 o                         
 -30   6   4          7.19         23.51        16.84 o                         
 -28   6   4       1455.17       1486.03        35.77 o                         
 -26   6   4         11.24         12.96        11.65 o                         
 -24   6   4       1676.98       1569.73        70.61 o                         
 -22   6   4        288.34        247.17        10.85 o                         
 -20   6   4       1214.04       1126.35        43.27 o                         
 -18   6   4       6956.46       7151.14       125.91 o                         
 -16   6   4         40.14         67.58        16.69 o                         
 -14   6   4        141.70         92.43        12.75 o                         
 -12   6   4       2063.30       2044.22        16.71 o                         
 -10   6   4         14.24         31.55        13.16 o                         
  -8   6   4        272.92        288.45        15.01 o                         
  -6   6   4      15214.58      15253.45       140.79 o                         
  -4   6   4       1364.56       1244.52        17.67 o                         
  -2   6   4      21270.24      22019.69       272.01 o                         
   0   6   4       2960.29       3150.04        40.24 o                         
   2   6   4       1989.72       1894.43        54.07 o                         
   4   6   4       4622.43       4600.23        28.06 o                         
   6   6   4       1047.14       1020.91        33.25 o                         
   8   6   4       4256.46       4338.16        76.54 o                         
  10   6   4        642.78        702.09        12.18 o                         
  12   6   4        762.28        743.77        12.76 o                         
  14   6   4       1324.42       1199.11        31.01 o                         
  16   6   4       1153.73       1101.22        21.67 o                         
  18   6   4          0.51         20.94        11.34 o                         
  20   6   4       6273.15       6455.45        73.69 o                         
  22   6   4         63.10         76.28        11.88 o                         
  24   6   4        532.02        509.11        23.00 o                         
  26   6   4       1563.08       1561.32        59.41 o                         
  28   6   4        649.76        695.30        26.16 o                         
  30   6   4          5.99          3.21        12.30 o                         
 -29   7   4        687.53        610.26        36.59 o                         
 -27   7   4         51.84         33.31        11.02 o                         
 -25   7   4        535.74        523.70        17.17 o                         
 -23   7   4       2210.14       2311.95        44.11 o                         
 -21   7   4        219.13        214.98        12.99 o                         
 -19   7   4         31.82         38.07        10.63 o                         
 -17   7   4       1497.94       1628.99        18.07 o                         
 -15   7   4         21.53         11.34        11.47 o                         
 -13   7   4          8.32          7.66        12.03 o                         
 -11   7   4          1.81         24.46        15.80 o                         
  -9   7   4        700.70        720.43        14.67 o                         
  -7   7   4       1416.68       1347.28        24.25 o                         
  -5   7   4        124.39        149.14        13.19 o                         
  -3   7   4       1446.96       1524.19        45.59 o                         
  -1   7   4       1407.30       1519.88        17.59 o                         
   1   7   4       1409.46       1506.59        23.49 o                         
   3   7   4       2027.95       1939.94        22.03 o                         
   5   7   4         58.58         48.78        14.21 o                         
   7   7   4       3150.28       3132.49        60.26 o                         
   9   7   4       2971.50       2828.46        24.39 o                         
  11   7   4        545.70        595.15        29.61 o                         
  13   7   4       1468.27       1473.93        42.60 o                         
  15   7   4       2644.71       2949.76        41.34 o                         
  17   7   4        409.06        391.40        15.19 o                         
  19   7   4        598.24        592.12        16.32 o                         
  21   7   4        617.27        646.31        25.09 o                         
  23   7   4          9.32         26.30        12.05 o                         
  25   7   4        489.89        505.23        20.67 o                         
  27   7   4         96.17         70.66        12.89 o                         
 -26   8   4         17.05          9.65        12.13 o                         
 -24   8   4        223.62        200.76        11.64 o                         
 -22   8   4        344.08        299.18        13.58 o                         
 -20   8   4         53.73         81.07        25.09 o                         
 -18   8   4        664.32        690.23        35.45 o                         
 -16   8   4        709.75        725.96        13.05 o                         
 -14   8   4        823.04        871.78        18.38 o                         
 -12   8   4       1293.66       1458.28        30.47 o                         
 -10   8   4       2789.93       2768.35        58.98 o                         
  -8   8   4          0.95        -13.37        13.37 o                         
  -6   8   4        515.69        562.19        18.24 o                         
  -4   8   4        183.52        186.70        12.15 o                         
  -2   8   4        334.41        359.69        19.77 o                         
   0   8   4       1575.53       1685.18        59.26 o                         
   2   8   4        238.12        268.85        12.88 o                         
   4   8   4         13.99         29.46        14.68 o                         
   6   8   4         16.84         16.47        13.23 o                         
   8   8   4         17.14         26.29        12.93 o                         
  10   8   4       2101.75       2059.96        41.33 o                         
  12   8   4        887.69        887.46        29.12 o                         
  14   8   4        215.46        223.25        11.61 o                         
  16   8   4       1184.39       1170.65        15.69 o                         
  18   8   4          3.15         12.10        11.44 o                         
  20   8   4        693.69        706.38        34.10 o                         
  22   8   4          6.79          1.27        11.82 o                         
  24   8   4         38.00         38.12        13.28 o                         
 -21   9   4         25.25         26.23        18.03 o                         
 -19   9   4         39.88         42.86        15.76 o                         
 -17   9   4         95.91         95.02        14.19 o                         
 -15   9   4        637.43        657.74        28.04 o                         
 -13   9   4        279.73        301.58        13.93 o                         
 -11   9   4          0.62          1.86        12.14 o                         
  -9   9   4        717.91        791.11        16.50 o                         
  -7   9   4         16.17         43.49        11.79 o                         
  -5   9   4         83.94        111.55        12.44 o                         
  -3   9   4        691.33        771.42        21.02 o                         
  -1   9   4          7.16         14.76        11.82 o                         
   1   9   4         23.41         25.20        12.40 o                         
   3   9   4        779.60        868.07        52.74 o                         
   5   9   4         12.33          3.04        13.87 o                         
   7   9   4        169.86        198.64        15.34 o                         
   9   9   4       1508.84       1463.06        19.66 o                         
  11   9   4        615.92        624.65        20.05 o                         
  13   9   4        408.97        386.33        11.36 o                         
  15   9   4         40.59         29.07        14.86 o                         
  17   9   4        508.26        482.69        27.54 o                         
  19   9   4         35.07         26.32        14.40 o                         
  21   9   4          1.38         -3.16        37.27 o                         
 -16  10   4         95.45        123.63        19.87 o                         
 -14  10   4         85.43        103.60        17.44 o                         
 -12  10   4         63.87         46.71        12.76 o                         
 -10  10   4        559.81        548.09        18.07 o                         
  -8  10   4        285.97        279.32        12.50 o                         
  -6  10   4        665.91        707.97        30.05 o                         
  -4  10   4        992.49        976.52        30.29 o                         
  -2  10   4       2574.05       2694.80        68.97 o                         
   0  10   4         67.00         64.36        21.35 o                         
   2  10   4        561.26        594.82        31.69 o                         
   4  10   4        891.01       1008.08        53.90 o                         
   6  10   4          3.01          1.24        12.92 o                         
   8  10   4         55.81         71.20        13.80 o                         
  10  10   4       1297.50       1294.64        51.12 o                         
  12  10   4         57.12         63.33        13.83 o                         
  14  10   4         45.99         31.72        17.34 o                         
  -5  11   4        404.47        328.78        50.96 o                         
  -3  11   4          3.63         -2.72        24.01 o                         
  -1  11   4        612.09        657.67        32.84 o                         
   1  11   4         17.92         28.02        17.22 o                         
   3  11   4        116.55         86.22        13.74 o                         
 -37   1   5          0.68         -3.05        13.31 o                         
 -35   1   5        133.07         64.05        23.44 o                         
 -33   1   5        122.45        130.40        22.04 o                         
 -31   1   5       1617.55       1633.57        44.29 o                         
 -29   1   5          1.48         11.91        20.60 o                         
 -27   1   5        261.43        231.68        12.66 o                         
 -25   1   5        130.89        133.41        14.26 o                         
 -23   1   5       3097.82       2965.73        80.17 o                         
 -21   1   5        423.88        482.89        16.98 o                         
 -19   1   5        676.72        822.51        18.17 o                         
 -17   1   5       3086.00       3179.43        66.56 o                         
 -15   1   5        115.26         94.69        18.59 o                         
 -13   1   5         91.99         83.24        20.02 o                         
 -11   1   5         50.30         50.43        15.35 o                         
  -9   1   5       1924.65       1590.79        17.35 o                         
  -7   1   5       2565.51       2830.96        25.27 o                         
  -5   1   5       1354.52       1555.37        19.82 o                         
  -3   1   5       1062.65       1160.31        18.69 o                         
  -1   1   5        511.15        525.95        16.63 o                         
   1   1   5       4200.81       4083.22        22.43 o                         
   3   1   5        823.09        691.11        17.66 o                         
   5   1   5         39.83         58.34        16.95 o                         
   7   1   5       7824.61       7864.48        93.56 o                         
   9   1   5        705.07        530.58        13.96 o                         
  11   1   5       1081.85        967.31        17.25 o                         
  13   1   5        379.02        340.35        12.35 o                         
  15   1   5       3364.70       3260.17        28.32 o                         
  17   1   5        506.17        524.98        12.23 o                         
  19   1   5       1157.22       1238.96        23.36 o                         
  21   1   5       1673.57       1661.05        15.76 o                         
  23   1   5        109.80        137.31        13.77 o                         
  25   1   5        708.54        672.91        14.50 o                         
  27   1   5          0.34         -0.13        16.73 o                         
  29   1   5        897.38        938.90        13.16 o                         
  31   1   5         34.26         34.42        10.44 o                         
  33   1   5        419.22        412.93        14.84 o                         
  35   1   5          0.07          5.63        11.21 o                         
 -36   2   5          5.68         10.74        12.10 o                         
 -34   2   5       2846.70       2551.74       120.29 o                         
 -32   2   5        250.61        267.59        14.11 o                         
 -30   2   5         22.77         31.47        18.85 o                         
 -28   2   5         32.34         14.10        14.28 o                         
 -26   2   5       1970.54       1938.66        52.92 o                         
 -24   2   5         29.12         53.07        24.13 o                         
 -22   2   5       5390.77       5566.82        38.06 o                         
 -20   2   5        301.59        355.17        18.29 o                         
 -18   2   5       8399.13       8043.04       424.90 o                         
 -16   2   5         87.58        128.74        18.21 o                         
 -14   2   5         57.40         71.44        16.04 o                         
 -12   2   5       9915.03       9483.60        57.62 o                         
 -10   2   5        531.07        411.43        20.07 o                         
  -8   2   5      10821.40      10954.28       121.60 o                         
  -6   2   5      13798.04      13083.59       259.95 o                         
  -4   2   5         57.91        262.76        24.85 o                         
  -2   2   5      26316.78      25835.68       242.54 o                         
   0   2   5      40374.68      41448.43       466.01 o                         
   2   2   5       4491.50       5355.77        81.74 o                         
   4   2   5      17829.90      17146.03       394.88 o                         
   6   2   5       8677.27       8513.13       169.13 o                         
   8   2   5         38.23         43.36        14.91 o                         
  10   2   5       1342.35       1119.26        28.16 o                         
  12   2   5         33.11         18.71        12.30 o                         
  14   2   5          4.53         24.92        12.16 o                         
  16   2   5       1599.91       1581.17        28.34 o                         
  18   2   5        227.73        209.93        16.62 o                         
  20   2   5      11446.82      12095.98        92.84 o                         
  22   2   5          5.31          1.46        12.75 o                         
  24   2   5       2492.48       2542.04        18.39 o                         
  26   2   5       5163.33       5192.26       131.19 o                         
  28   2   5         63.12         72.81        13.71 o                         
  30   2   5        252.85        297.74        16.15 o                         
  32   2   5       2230.46       2368.89        77.42 o                         
  34   2   5          9.11         23.43        11.29 o                         
 -35   3   5         27.29         28.83        15.70 o                         
 -33   3   5          7.72         19.51        13.68 o                         
 -31   3   5       1345.57       1378.46        32.33 o                         
 -29   3   5       2068.33       2288.72        47.36 o                         
 -27   3   5        274.77        324.01        17.36 o                         
 -25   3   5          3.57         19.07        12.65 o                         
 -23   3   5       6899.65       7273.23        21.93 o                         
 -21   3   5        878.00        921.74        72.62 o                         
 -19   3   5        101.95        137.70        20.68 o                         
 -17   3   5       7164.13       7122.58        83.03 o                         
 -15   3   5       2556.85       2544.80        22.41 o                         
 -13   3   5       2814.35       3211.06        40.93 o                         
 -11   3   5        369.51        258.63        15.23 o                         
  -9   3   5       9917.70      10219.46        99.19 o                         
  -7   3   5          3.03         -1.71        14.03 o                         
  -5   3   5        601.86        516.10        14.75 o                         
  -3   3   5       6461.48       6154.37       156.31 o                         
  -1   3   5        155.37        103.01        14.29 o                         
   1   3   5        308.17        600.73        12.78 o                         
   3   3   5       8655.90       7749.57        68.30 o                         
   5   3   5       9447.05       9375.82       168.37 o                         
   7   3   5       8387.41       8026.40        59.67 o                         
   9   3   5       9604.59       9074.76        90.98 o                         
  11   3   5        404.07        342.04        14.77 o                         
  13   3   5       4553.50       4329.32        67.30 o                         
  15   3   5       9811.96       9552.41        95.99 o                         
  17   3   5        521.38        546.95        19.03 o                         
  19   3   5        496.22        496.99        16.04 o                         
  21   3   5       1406.09       1349.70        35.34 o                         
  23   3   5          4.01         19.31        13.02 o                         
  25   3   5       2209.50       2079.30        59.29 o                         
  27   3   5         78.53         86.80        12.16 o                         
  29   3   5        106.06         90.60        13.80 o                         
  31   3   5         58.86         44.35        12.22 o                         
  33   3   5         35.81         57.47        12.54 o                         
 -34   4   5        222.20        220.35        51.64 o                         
 -32   4   5        185.74        166.12        13.76 o                         
 -30   4   5       4343.27       4385.12        80.86 o                         
 -28   4   5         93.31         84.78        15.65 o                         
 -26   4   5        405.49        375.12        31.20 o                         
 -24   4   5       1304.40       1328.35        16.68 o                         
 -22   4   5        391.37        480.25        17.11 o                         
 -20   4   5        892.45        932.77        33.46 o                         
 -18   4   5         22.00         31.58        17.62 o                         
 -16   4   5       5527.50       5875.92        31.90 o                         
 -14   4   5       2835.81       2988.37        18.55 o                         
 -12   4   5        420.21        370.57        15.01 o                         
 -10   4   5       9958.93       9397.39        60.92 o                         
  -8   4   5        213.94        208.54        17.40 o                         
  -6   4   5        141.67        107.17        13.17 o                         
  -4   4   5      17555.51      16892.81       266.51 o                         
  -2   4   5        205.37        264.78        13.15 o                         
   0   4   5       1071.27        827.31        15.99 o                         
   2   4   5      16275.10      16197.25       127.88 o                         
   4   4   5       1202.62       1162.24        13.28 o                         
   6   4   5       3259.59       3433.81        23.94 o                         
   8   4   5       7513.52       7678.53        39.43 o                         
  10   4   5       2556.30       2684.03        23.67 o                         
  12   4   5       2087.50       1996.47        55.11 o                         
  14   4   5       1175.80       1159.01        20.83 o                         
  16   4   5       3072.37       3062.01        39.94 o                         
  18   4   5         12.13         17.52        21.66 o                         
  20   4   5         53.69         61.55        15.31 o                         
  22   4   5       1599.17       1673.00        41.65 o                         
  24   4   5       1962.66       2032.39        26.90 o                         
  26   4   5       1942.28       1950.56        65.66 o                         
  28   4   5       6454.36       6349.65       127.65 o                         
  30   4   5         68.99         70.29        13.11 o                         
  32   4   5        387.68        416.75        36.84 o                         
 -33   5   5         37.87         18.23        11.63 o                         
 -31   5   5        356.33        380.65        25.93 o                         
 -29   5   5        444.25        519.97        26.99 o                         
 -27   5   5       1432.16       1390.66        39.70 o                         
 -25   5   5        929.09       1004.37        33.38 o                         
 -23   5   5        300.58        327.46        13.46 o                         
 -21   5   5        600.91        571.12        13.70 o                         
 -19   5   5        632.03        628.38        21.45 o                         
 -17   5   5       2714.99       2882.27        27.77 o                         
 -15   5   5         89.71        101.50        13.70 o                         
 -13   5   5         93.60        137.95        26.11 o                         
 -11   5   5       3484.77       3105.98       101.66 o                         
  -9   5   5        287.69        233.81        13.26 o                         
  -7   5   5        157.71         94.37        14.45 o                         
  -5   5   5         38.58         35.48        12.93 o                         
  -3   5   5         49.30         44.08        12.58 o                         
  -1   5   5       8860.81       8672.51        92.69 o                         
   1   5   5       5298.20       4871.94        74.36 o                         
   3   5   5         56.03         48.84        12.58 o                         
   5   5   5         48.62         81.59        12.04 o                         
   7   5   5       4776.62       4610.78        50.17 o                         
   9   5   5       5185.69       5131.96        89.76 o                         
  11   5   5          5.88         25.75        14.60 o                         
  13   5   5        725.10        609.97        14.46 o                         
  15   5   5       3712.93       3893.69        48.49 o                         
  17   5   5         43.25         25.49        18.10 o                         
  19   5   5         18.49         35.97        13.67 o                         
  21   5   5        213.58        235.30        14.21 o                         
  23   5   5        157.10        196.24        15.15 o                         
  25   5   5       1458.08       1575.66        35.24 o                         
  27   5   5          5.28          6.40        13.83 o                         
  29   5   5        156.37        128.87        17.09 o                         
  31   5   5        153.93        142.60        30.27 o                         
 -30   6   5        466.55        446.72        35.32 o                         
 -28   6   5        201.24        195.50        10.73 o                         
 -26   6   5        247.59        276.81        22.28 o                         
 -24   6   5        190.05        183.08        13.49 o                         
 -22   6   5        144.43        135.49        11.85 o                         
 -20   6   5        142.65        139.37        11.17 o                         
 -18   6   5        280.62        247.23        12.80 o                         
 -16   6   5       1192.00       1196.99        28.45 o                         
 -14   6   5        226.08        248.19        19.76 o                         
 -12   6   5        156.67        157.36        11.64 o                         
 -10   6   5       2786.38       2871.31        20.45 o                         
  -8   6   5        688.24        675.69        13.00 o                         
  -6   6   5          9.79         37.10        17.40 o                         
  -4   6   5       2439.29       2449.31        31.55 o                         
  -2   6   5         12.31         27.03        12.41 o                         
   0   6   5        165.26        173.24        11.71 o                         
   2   6   5        247.41        269.43        13.05 o                         
   4   6   5       2357.89       2421.11        37.68 o                         
   6   6   5        106.67        101.69        11.72 o                         
   8   6   5       1204.87       1298.22        13.83 o                         
  10   6   5        185.00        219.55        12.29 o                         
  12   6   5        662.21        654.65        12.24 o                         
  14   6   5          1.16         22.02        14.52 o                         
  16   6   5        830.79        907.38        14.69 o                         
  18   6   5         68.08         76.38        15.96 o                         
  20   6   5        143.38        149.49        18.86 o                         
  22   6   5       1845.63       2032.43        57.81 o                         
  24   6   5         61.18         63.11        13.85 o                         
  26   6   5          4.43         26.40        13.59 o                         
  28   6   5        950.03        938.12        59.60 o                         
 -29   7   5         17.42         21.29        24.37 o                         
 -27   7   5          0.75          7.07        11.30 o                         
 -25   7   5        128.14        129.47        11.70 o                         
 -23   7   5         14.67         34.15        12.39 o                         
 -21   7   5       1625.34       1655.56        24.99 o                         
 -19   7   5        201.29        201.99        11.95 o                         
 -17   7   5        480.69        430.77        16.25 o                         
 -15   7   5          2.65         -4.60        12.01 o                         
 -13   7   5        869.00        930.21        12.96 o                         
 -11   7   5        879.92        941.61        16.50 o                         
  -9   7   5        324.84        388.30        12.76 o                         
  -7   7   5       4682.71       4897.67        82.88 o                         
  -5   7   5       1719.94       1628.52        44.32 o                         
  -3   7   5         93.85        137.21        13.17 o                         
  -1   7   5        167.97        217.86        14.25 o                         
   1   7   5       1331.71       1399.93        52.11 o                         
   3   7   5       2049.68       2108.96        31.78 o                         
   5   7   5       1238.27       1310.37        44.57 o                         
   7   7   5         16.50         21.34        12.18 o                         
   9   7   5         26.96         52.72        11.48 o                         
  11   7   5        584.17        591.60        21.72 o                         
  13   7   5        515.94        520.85        13.83 o                         
  15   7   5       1693.03       1641.25        40.72 o                         
  17   7   5          1.63        -15.68        20.14 o                         
  19   7   5       1075.87       1213.46        32.26 o                         
  21   7   5        168.42        195.03        23.34 o                         
  23   7   5         54.19         69.85        12.60 o                         
  25   7   5         65.17         62.22        21.32 o                         
 -24   8   5        343.06        273.43        19.76 o                         
 -22   8   5        112.02         85.67        12.80 o                         
 -20   8   5       2634.72       2534.47        63.26 o                         
 -18   8   5        234.71        200.99        22.78 o                         
 -16   8   5        497.62        484.97        14.99 o                         
 -14   8   5       2805.78       2901.36        28.53 o                         
 -12   8   5        164.09        155.55        13.00 o                         
 -10   8   5       1151.90       1151.53        22.85 o                         
  -8   8   5        350.04        376.12        13.47 o                         
  -6   8   5         31.28         34.34        11.66 o                         
  -4   8   5        619.36        693.10        14.63 o                         
  -2   8   5        328.60        413.67        13.90 o                         
   0   8   5        601.90        655.34        17.56 o                         
   2   8   5       3448.20       3646.67        70.36 o                         
   4   8   5          0.75        -12.41        12.41 o                         
   6   8   5       1572.76       1657.53        27.11 o                         
   8   8   5       1010.35       1050.94        24.05 o                         
  10   8   5        163.43        139.20        11.91 o                         
  12   8   5       5038.92       5211.13        36.92 o                         
  14   8   5        557.52        550.61        17.24 o                         
  16   8   5         22.09          1.63        11.79 o                         
  18   8   5        872.84        815.67        49.55 o                         
  20   8   5        465.01        421.82        19.88 o                         
  22   8   5         60.76         53.71        14.83 o                         
 -21   9   5         54.55         59.01        12.14 o                         
 -19   9   5        220.96        232.03        13.91 o                         
 -17   9   5         10.99         20.06        18.95 o                         
 -15   9   5       1154.76       1139.46        26.29 o                         
 -13   9   5         88.39        129.22        11.83 o                         
 -11   9   5          0.14         20.70        11.18 o                         
  -9   9   5       1117.33       1233.87        33.45 o                         
  -7   9   5         67.92        109.11        19.81 o                         
  -5   9   5       1079.48       1064.42        30.10 o                         
  -3   9   5       1975.94       2106.51        34.96 o                         
  -1   9   5         13.34         10.25        11.42 o                         
   1   9   5       1027.26       1068.21        75.81 o                         
   3   9   5        289.22        353.26        12.43 o                         
   5   9   5        136.43        173.10        13.94 o                         
   7   9   5        913.59       1050.71        19.87 o                         
   9   9   5        255.77        248.65        13.36 o                         
  11   9   5        444.55        442.81        14.60 o                         
  13   9   5        240.84        236.29        13.56 o                         
  15   9   5        138.72        105.61        12.52 o                         
  17   9   5       1347.29       1255.88        54.60 o                         
  19   9   5        351.96        308.07        15.46 o                         
 -14  10   5        103.38        132.32        14.43 o                         
 -12  10   5        600.68        596.94        28.99 o                         
 -10  10   5        267.05        276.40        14.37 o                         
  -8  10   5        871.81        820.70        36.67 o                         
  -6  10   5        794.93        843.51        19.53 o                         
  -4  10   5         18.88         25.90        11.87 o                         
  -2  10   5       1035.52       1027.18        30.25 o                         
   0  10   5        280.13        282.17        18.00 o                         
   2  10   5         91.16         99.88        13.68 o                         
   4  10   5         82.77         93.62        16.85 o                         
   6  10   5        190.93        189.18        14.36 o                         
   8  10   5         28.71         24.71        13.37 o                         
  10  10   5         71.99         64.06        13.23 o                         
  12  10   5        186.19        136.18        12.80 o                         
 -36   0   6        964.48        899.34        83.57 o                         
 -34   0   6        137.25        135.16        44.75 o                         
 -32   0   6        255.40        218.78        31.83 o                         
 -30   0   6       7676.57       7998.44        53.89 o                         
 -28   0   6         39.54         47.81        24.88 o                         
 -26   0   6       2066.10       2025.26        39.31 o                         
 -24   0   6       3624.50       3413.53       242.81 o                         
 -22   0   6        142.36        170.49        28.01 o                         
 -20   0   6       6835.85       6455.79        76.01 o                         
 -18   0   6      11177.73      10974.37       406.78 o                         
 -16   0   6       2239.28       2583.74        51.10 o                         
 -14   0   6       1447.56       1635.84        23.29 o                         
 -12   0   6       1381.43       1578.77        39.01 o                         
 -10   0   6      13095.58      12284.01        85.15 o                         
  -8   0   6        284.72        224.57        23.26 o                         
  -6   0   6       5815.90       5225.98        41.38 o                         
  -4   0   6      23167.08      20060.78       201.78 o                         
  -2   0   6       2001.50       2020.37        38.82 o                         
   0   0   6         77.32         52.96        19.93 o                         
   2   0   6      30556.01      27968.98       412.44 o                         
   4   0   6      21155.96      23330.71      1248.51 o                         
   6   0   6      16284.97      17971.82       140.27 o                         
   8   0   6      57018.62      57833.14      1145.94 o                         
  10   0   6       3006.00       3157.23        71.48 o                         
  12   0   6      13691.73      12764.36       498.78 o                         
  14   0   6      12618.16      11969.70       160.24 o                         
  16   0   6        326.47        262.35        17.50 o                         
  18   0   6        128.13        142.43        14.67 o                         
  20   0   6        173.17        193.08        18.26 o                         
  22   0   6       2357.60       2455.33        49.79 o                         
  24   0   6        984.45        994.96        20.67 o                         
  26   0   6        435.78        460.70        25.53 o                         
  28   0   6       7609.52       7661.64       164.25 o                         
  30   0   6        179.00        219.84        25.15 o                         
  32   0   6          1.47          2.24        14.47 o                         
  34   0   6       1217.77       1328.57        47.29 o                         
 -35   1   6        176.65         99.06        19.14 o                         
 -33   1   6        280.46        259.86        20.20 o                         
 -31   1   6          1.03         46.14        17.22 o                         
 -29   1   6        216.18        241.15        15.30 o                         
 -27   1   6        361.35        347.48        12.92 o                         
 -25   1   6        248.76        291.89        23.59 o                         
 -23   1   6       4360.31       4403.57        66.11 o                         
 -21   1   6       1642.45       1576.25        32.70 o                         
 -19   1   6         38.16         45.00        14.25 o                         
 -17   1   6       1418.82       1101.03        52.51 o                         
 -15   1   6       5829.66       5916.94       147.31 o                         
 -13   1   6       8957.34       9392.66       117.39 o                         
 -11   1   6       5742.17       5447.80        47.03 o                         
  -9   1   6       2845.85       2458.65        53.05 o                         
  -7   1   6         61.43         68.97        14.65 o                         
  -5   1   6       1784.47       1797.41        15.44 o                         
  -3   1   6       6951.90       6893.01        61.45 o                         
  -1   1   6       3389.11       3471.96        62.57 o                         
   1   1   6         55.06         35.89        13.74 o                         
   3   1   6        739.69        750.87        18.31 o                         
   5   1   6       6657.73       6422.12        72.19 o                         
   7   1   6       1219.69       1083.82        15.56 o                         
   9   1   6       4216.59       3872.67        38.79 o                         
  11   1   6       1325.49       1231.33        15.96 o                         
  13   1   6        774.01        673.89        12.60 o                         
  15   1   6      17783.72      17160.42       424.74 o                         
  17   1   6        346.89        408.59        11.26 o                         
  19   1   6       3595.49       3564.89        55.29 o                         
  21   1   6        194.51        200.23        13.07 o                         
  23   1   6       2076.05       2079.28        39.52 o                         
  25   1   6       1140.89       1188.46        38.61 o                         
  27   1   6         59.34         60.08        10.92 o                         
  29   1   6       1514.09       1534.20        27.83 o                         
  31   1   6          4.00         12.77        11.32 o                         
  33   1   6        904.03        799.00        31.50 o                         
 -36   2   6         70.63         74.13        31.31 o                         
 -34   2   6        275.12        258.61        18.30 o                         
 -32   2   6         44.39         52.88        12.62 o                         
 -30   2   6       1054.58       1046.92        46.87 o                         
 -28   2   6       1039.20       1073.74        14.61 o                         
 -26   2   6        515.10        548.47        28.17 o                         
 -24   2   6         24.27         71.33        15.16 o                         
 -22   2   6       3974.06       4288.69        49.42 o                         
 -20   2   6         16.45         24.46        19.12 o                         
 -18   2   6        494.92        695.16        15.27 o                         
 -16   2   6        248.86        228.14        13.19 o                         
 -14   2   6       4265.83       3935.13       107.17 o                         
 -12   2   6          2.31         11.73        18.88 o                         
 -10   2   6       1663.27       1397.31        47.82 o                         
  -8   2   6       2320.93       2243.42        60.69 o                         
  -6   2   6        627.88        518.98        19.97 o                         
  -4   2   6       1391.07       1023.66        22.52 o                         
  -2   2   6        997.06        918.33        15.75 o                         
   0   2   6      16205.01      16237.33       178.30 o                         
   2   2   6       1932.21       1739.74        22.35 o                         
   4   2   6       4186.55       3959.87        76.81 o                         
   6   2   6       1226.74       1124.60        14.22 o                         
   8   2   6        333.56        411.11        16.68 o                         
  10   2   6       5849.68       6021.13        53.30 o                         
  12   2   6        526.32        532.85        13.71 o                         
  14   2   6        158.98        103.43        13.36 o                         
  16   2   6       1582.11       1475.96        32.59 o                         
  18   2   6       2208.21       2426.96        39.99 o                         
  20   2   6        307.37        358.40        11.74 o                         
  22   2   6        737.99        794.28        16.05 o                         
  24   2   6         79.17        101.81        11.62 o                         
  26   2   6        523.58        553.38        16.42 o                         
  28   2   6        877.61        865.46        19.39 o                         
  30   2   6        476.10        486.70        12.52 o                         
  32   2   6       1210.54       1248.79        42.20 o                         
 -35   3   6         55.35          7.70        11.85 o                         
 -33   3   6         29.97         47.71        13.46 o                         
 -31   3   6         57.21         80.36        13.48 o                         
 -29   3   6         69.95         62.50        14.79 o                         
 -27   3   6       1568.53       1677.25        48.97 o                         
 -25   3   6         77.35         76.80        23.51 o                         
 -23   3   6        210.26        206.62        16.05 o                         
 -21   3   6        193.11        224.31        20.70 o                         
 -19   3   6         30.41         54.94        14.84 o                         
 -17   3   6       3111.07       3030.58        38.75 o                         
 -15   3   6         25.05         18.27        15.61 o                         
 -13   3   6        179.79        186.62        14.21 o                         
 -11   3   6        203.03        219.48        13.90 o                         
  -9   3   6        297.57        297.32        15.85 o                         
  -7   3   6        388.44        292.69        13.35 o                         
  -5   3   6        454.51        461.87        14.89 o                         
  -3   3   6       1291.22       1512.14        15.93 o                         
  -1   3   6         12.19          5.91        11.65 o                         
   1   3   6        996.14        904.19        15.99 o                         
   3   3   6       2650.96       2782.51        47.98 o                         
   5   3   6       1177.64       1168.63        15.28 o                         
   7   3   6        732.99        747.93        17.84 o                         
   9   3   6        533.38        450.85        23.67 o                         
  11   3   6       2099.34       2065.76        38.19 o                         
  13   3   6       1323.44       1372.62        29.93 o                         
  15   3   6        181.61        171.68        12.64 o                         
  17   3   6         14.22         28.93        22.72 o                         
  19   3   6       1620.65       1778.69        39.57 o                         
  21   3   6        169.06        166.92        14.30 o                         
  23   3   6         50.04         99.29        13.93 o                         
  25   3   6       1075.72       1150.55        36.26 o                         
  27   3   6         37.12         42.70        12.00 o                         
  29   3   6         72.26         54.87        12.30 o                         
  31   3   6        254.16        223.12        17.06 o                         
 -34   4   6        136.30         71.89        14.15 o                         
 -32   4   6         59.03         69.83        22.17 o                         
 -30   4   6        250.52        254.68        16.86 o                         
 -28   4   6         23.46         26.24        13.86 o                         
 -26   4   6        418.69        470.87        25.80 o                         
 -24   4   6        226.97        232.94        14.79 o                         
 -22   4   6          0.36         -1.77        12.68 o                         
 -20   4   6        795.17        837.00        15.27 o                         
 -18   4   6        245.75        264.17        14.96 o                         
 -16   4   6        687.89        615.97        15.03 o                         
 -14   4   6       4398.41       4177.91        43.44 o                         
 -12   4   6        242.18        337.47        15.73 o                         
 -10   4   6       1864.43       1967.66        22.94 o                         
  -8   4   6       4391.86       4294.50        31.70 o                         
  -6   4   6        284.23        352.05        16.33 o                         
  -4   4   6       1237.82       1165.57        13.59 o                         
  -2   4   6       1365.89       1503.05        21.32 o                         
   0   4   6       1483.40       1460.16        27.02 o                         
   2   4   6       2292.76       2307.95        46.45 o                         
   4   4   6          3.38         21.02        13.06 o                         
   6   4   6       2284.88       2394.63        17.75 o                         
   8   4   6       6949.87       7082.46        80.78 o                         
  10   4   6       1144.72       1313.72        15.10 o                         
  12   4   6       1183.46       1122.74        21.92 o                         
  14   4   6          5.92         50.55        14.59 o                         
  16   4   6         38.35         34.01        12.61 o                         
  18   4   6       1115.29       1145.54        21.01 o                         
  20   4   6         54.68         60.62        14.79 o                         
  22   4   6         21.09         26.94        14.17 o                         
  24   4   6       2619.58       2758.05        25.62 o                         
  26   4   6        129.58        131.71        14.96 o                         
  28   4   6        427.63        352.98        16.84 o                         
  30   4   6        127.78        141.14        14.11 o                         
 -31   5   6        528.95        509.85        32.85 o                         
 -29   5   6          6.93         22.49        15.84 o                         
 -27   5   6         81.65         74.59        13.03 o                         
 -25   5   6        136.02        185.16        14.82 o                         
 -23   5   6        454.86        481.59        21.33 o                         
 -21   5   6        200.24        233.23        15.35 o                         
 -19   5   6        583.85        649.08        18.31 o                         
 -17   5   6         19.32         35.05        12.99 o                         
 -15   5   6       1486.06       1628.72        28.19 o                         
 -13   5   6       1327.44       1418.30        15.61 o                         
 -11   5   6       1099.89       1028.53        22.51 o                         
  -9   5   6       5276.84       4948.36        28.03 o                         
  -7   5   6        296.83        361.11        21.14 o                         
  -5   5   6         12.01         24.33        12.71 o                         
  -3   5   6       2013.24       1909.91        36.16 o                         
  -1   5   6       1168.27       1165.75        15.02 o                         
   1   5   6       4235.35       3904.17       185.68 o                         
   3   5   6          8.27         11.64        11.94 o                         
   5   5   6        452.52        483.51        12.76 o                         
   7   5   6        578.93        604.90        14.42 o                         
   9   5   6       1239.66       1407.21        15.03 o                         
  11   5   6        144.23        155.67        13.54 o                         
  13   5   6        566.82        664.61        20.50 o                         
  15   5   6       1018.09        979.19        21.67 o                         
  17   5   6        332.63        356.29        12.56 o                         
  19   5   6        685.66        693.50        24.72 o                         
  21   5   6       1096.60       1130.56        27.87 o                         
  23   5   6       4234.72       4592.03        61.98 o                         
  25   5   6        426.00        560.73        16.13 o                         
  27   5   6        321.79        344.15        13.34 o                         
  29   5   6          4.70          5.93        14.34 o                         
 -30   6   6        316.12        341.77        16.77 o                         
 -28   6   6        508.83        452.38        12.76 o                         
 -26   6   6         11.84         20.41        11.61 o                         
 -24   6   6        115.26        129.32        12.24 o                         
 -22   6   6       2761.14       2751.80        45.70 o                         
 -20   6   6         64.83         87.23        12.93 o                         
 -18   6   6       1443.25       1357.49        23.12 o                         
 -16   6   6        415.18        436.38        19.63 o                         
 -14   6   6       1841.64       1897.02        27.16 o                         
 -12   6   6       4494.70       4507.75        46.99 o                         
 -10   6   6        671.84        708.27        12.28 o                         
  -8   6   6       3278.08       3378.95        41.90 o                         
  -6   6   6       5500.34       5452.99        88.70 o                         
  -4   6   6       1573.19       1671.46        31.01 o                         
  -2   6   6       1869.80       1822.09        35.68 o                         
   0   6   6       8017.51       8352.09       154.51 o                         
   2   6   6        810.03        802.20        13.28 o                         
   4   6   6      11567.34      11549.26       153.77 o                         
   6   6   6         30.39         55.67        11.54 o                         
   8   6   6       1607.00       1665.25        29.22 o                         
  10   6   6        922.69        941.29        21.90 o                         
  12   6   6        706.75        761.57        15.49 o                         
  14   6   6        246.64        262.39        13.43 o                         
  16   6   6       2200.95       2349.86        28.65 o                         
  18   6   6        505.17        483.75        16.54 o                         
  20   6   6       2997.42       3162.91        76.16 o                         
  22   6   6        685.96        680.31        19.83 o                         
  24   6   6         31.53         21.59        14.74 o                         
  26   6   6       1615.51       1587.75        33.80 o                         
  28   6   6        116.72         82.01        30.24 o                         
 -27   7   6         13.30         37.90        10.99 o                         
 -25   7   6          0.01          5.61        11.03 o                         
 -23   7   6       1676.36       1665.09        34.36 o                         
 -21   7   6        122.26         87.81        12.21 o                         
 -19   7   6        319.32        318.71        12.60 o                         
 -17   7   6       2707.25       2738.04        80.99 o                         
 -15   7   6        255.45        274.63        10.78 o                         
 -13   7   6         13.85         37.72        12.62 o                         
 -11   7   6       2508.03       2710.01        55.95 o                         
  -9   7   6       2329.63       2288.50        47.66 o                         
  -7   7   6        861.64        895.35        14.41 o                         
  -5   7   6        472.70        486.10        26.54 o                         
  -3   7   6        343.60        399.49        12.81 o                         
  -1   7   6       1954.36       1987.46        27.93 o                         
   1   7   6         25.12         21.10        13.64 o                         
   3   7   6       3515.96       3499.83        60.08 o                         
   5   7   6       1025.59       1080.02        16.32 o                         
   7   7   6        119.48        138.73        11.55 o                         
   9   7   6       1206.43       1190.24        14.20 o                         
  11   7   6         98.86         85.26        12.40 o                         
  13   7   6          4.58          4.35        12.45 o                         
  15   7   6       1987.40       2014.33        31.40 o                         
  17   7   6        118.63        118.85        22.75 o                         
  19   7   6        297.55        300.41        31.67 o                         
  21   7   6       2081.47       2190.83        42.24 o                         
  23   7   6        364.86        330.86        15.61 o                         
  25   7   6        106.32         93.92        21.72 o                         
 -24   8   6          2.82         11.99        12.09 o                         
 -22   8   6        250.93        241.69        14.43 o                         
 -20   8   6         34.51         27.46        10.91 o                         
 -18   8   6        206.15        229.81        11.36 o                         
 -16   8   6         85.14         45.63        12.21 o                         
 -14   8   6        113.11        137.58        11.30 o                         
 -12   8   6          6.53        -12.61        12.61 o                         
 -10   8   6        894.33        914.16        20.77 o                         
  -8   8   6          2.11          5.45        11.39 o                         
  -6   8   6        195.09        210.57        12.09 o                         
  -4   8   6       1834.69       1908.16        26.27 o                         
  -2   8   6        427.24        447.41        23.83 o                         
   0   8   6        173.53        159.64        14.33 o                         
   2   8   6        549.07        580.70        13.54 o                         
   4   8   6        240.72        243.55        11.75 o                         
   6   8   6        356.45        401.82        11.87 o                         
   8   8   6       2320.83       2303.89        37.83 o                         
  10   8   6        451.08        475.51        12.78 o                         
  12   8   6        508.34        543.27        71.19 o                         
  14   8   6        140.24        137.68        12.36 o                         
  16   8   6         14.56         12.32        12.57 o                         
  18   8   6         33.63         26.05        17.58 o                         
  20   8   6        163.80        140.13        13.64 o                         
  22   8   6       1202.84       1042.08        17.77 o                         
 -19   9   6         27.48         21.29        14.00 o                         
 -17   9   6        318.83        324.12        23.13 o                         
 -15   9   6        195.12        200.00        11.70 o                         
 -13   9   6          0.17        -12.21        12.21 o                         
 -11   9   6       1268.58       1234.54        33.73 o                         
  -9   9   6          3.78          9.61        11.84 o                         
  -7   9   6          8.12         29.91        12.82 o                         
  -5   9   6        536.34        544.41        12.67 o                         
  -3   9   6        563.48        552.98        17.41 o                         
  -1   9   6         54.73         66.17        12.63 o                         
   1   9   6        198.71        193.32        13.24 o                         
   3   9   6        251.01        246.19        12.62 o                         
   5   9   6          5.78          1.42        11.22 o                         
   7   9   6        122.35        102.67        12.01 o                         
   9   9   6        493.72        516.79        18.05 o                         
  11   9   6        995.88        987.24        54.76 o                         
  13   9   6        220.21        250.85        41.59 o                         
  15   9   6        463.79        426.28        31.13 o                         
  17   9   6         63.44         98.29        20.95 o                         
 -12  10   6        799.53        668.58        23.55 o                         
 -10  10   6        641.44        632.07        16.74 o                         
  -8  10   6          5.92         -2.08        12.78 o                         
  -6  10   6        168.95        156.64        13.48 o                         
  -4  10   6        181.66        182.41        18.47 o                         
  -2  10   6          4.26         11.06        12.78 o                         
   0  10   6        572.56        584.63        38.09 o                         
   2  10   6        555.80        571.18        21.88 o                         
   4  10   6        526.95        465.55        15.66 o                         
   6  10   6         10.77         17.01        14.27 o                         
   8  10   6       1043.48        951.88        24.12 o                         
  10  10   6        168.60        178.30        14.90 o                         
 -35   1   7         42.41         20.03        12.63 o                         
 -33   1   7        346.88        307.21        16.43 o                         
 -31   1   7        440.68        460.69        21.16 o                         
 -29   1   7          6.88         21.00        12.88 o                         
 -27   1   7        103.27        105.06        12.31 o                         
 -25   1   7          1.27          2.94        13.52 o                         
 -23   1   7        202.87        224.75        14.25 o                         
 -21   1   7         96.63         61.79        20.31 o                         
 -19   1   7       2599.93       2533.41       110.57 o                         
 -17   1   7       1317.43       1303.55        45.51 o                         
 -15   1   7       3001.36       2852.06       134.64 o                         
 -13   1   7        150.15        186.67        15.64 o                         
 -11   1   7        246.11        260.48        19.59 o                         
  -9   1   7        414.14        352.99        13.33 o                         
  -7   1   7          2.28         -1.55        13.45 o                         
  -5   1   7        466.79        443.39        13.14 o                         
  -3   1   7        258.11        186.99        10.79 o                         
  -1   1   7         92.21         61.80        11.55 o                         
   1   1   7       2254.31       2465.14        26.22 o                         
   3   1   7       1175.84       1065.38        28.59 o                         
   5   1   7       1852.47       1975.76        31.28 o                         
   7   1   7         83.24         87.13        10.78 o                         
   9   1   7       1250.63       1421.34        13.28 o                         
  11   1   7          2.90         53.00        12.57 o                         
  13   1   7         23.90          8.45        12.09 o                         
  15   1   7          0.16         18.38        11.78 o                         
  17   1   7       1552.10       1530.64        20.80 o                         
  19   1   7       2428.22       2483.48        43.56 o                         
  21   1   7         10.76          3.13        10.81 o                         
  23   1   7       1536.79       1595.41        22.86 o                         
  25   1   7          4.09         -8.81        12.14 o                         
  27   1   7        868.96        916.30        17.58 o                         
  29   1   7        151.66        131.79        13.34 o                         
  31   1   7        266.73        245.26        13.54 o                         
 -34   2   7        665.49        647.43        27.09 o                         
 -32   2   7         11.42         22.62        13.50 o                         
 -30   2   7        195.92        222.05        12.99 o                         
 -28   2   7       3365.61       3487.24        88.57 o                         
 -26   2   7          4.78        -15.34        15.34 o                         
 -24   2   7         59.01         50.25        14.78 o                         
 -22   2   7       1902.14       2039.12        57.80 o                         
 -20   2   7       2679.46       2694.92        46.52 o                         
 -18   2   7         25.34         48.75        20.16 o                         
 -16   2   7      11819.80      11754.26        99.88 o                         
 -14   2   7        580.90        663.49        14.14 o                         
 -12   2   7       7053.14       6824.52        93.27 o                         
 -10   2   7       3532.46       3754.07        62.86 o                         
  -8   2   7       4365.97       4519.46        50.50 o                         
  -6   2   7       6762.71       6765.46       133.37 o                         
  -4   2   7       2489.94       2876.41        38.12 o                         
  -2   2   7       7048.62       7077.83       135.74 o                         
   0   2   7       4008.99       3676.10        43.99 o                         
   2   2   7       2496.19       2250.03        37.29 o                         
   4   2   7       5475.64       4702.95        66.49 o                         
   6   2   7       1868.14       1750.39        49.85 o                         
   8   2   7       1994.64       1721.81        31.31 o                         
  10   2   7      12670.64      12753.06       113.79 o                         
  12   2   7       3952.42       4385.49        48.17 o                         
  14   2   7       3887.10       3994.92       107.42 o                         
  16   2   7       9041.85       8893.10       242.32 o                         
  18   2   7       1460.86       1532.58        13.87 o                         
  20   2   7        268.52        296.43        20.36 o                         
  22   2   7        990.02        958.66        22.10 o                         
  24   2   7         86.10         85.89        12.89 o                         
  26   2   7        378.92        415.43        15.21 o                         
  28   2   7        236.03        235.20        12.84 o                         
  30   2   7        680.18        683.14        38.80 o                         
  32   2   7        813.95        717.92        47.25 o                         
 -33   3   7        109.94        112.20        18.56 o                         
 -31   3   7        147.37        188.22        28.29 o                         
 -29   3   7        180.73        197.00        15.59 o                         
 -27   3   7        254.99        270.21        27.13 o                         
 -25   3   7        112.63        137.27        14.67 o                         
 -23   3   7        445.15        517.66        30.50 o                         
 -21   3   7          0.13         32.90        19.29 o                         
 -19   3   7        228.68        245.92        13.86 o                         
 -17   3   7       6573.47       6608.67       114.78 o                         
 -15   3   7       1342.59       1314.58        13.25 o                         
 -13   3   7         98.57        135.64        12.32 o                         
 -11   3   7       6311.86       6140.07       145.19 o                         
  -9   3   7       4280.20       3919.25        46.92 o                         
  -7   3   7         75.41         46.11        12.38 o                         
  -5   3   7       1444.60       1357.16        22.31 o                         
  -3   3   7       3406.40       3440.03        35.21 o                         
  -1   3   7       1557.23       1446.36        17.37 o                         
   1   3   7       1350.27       1139.92        16.36 o                         
   3   3   7       1126.77       1125.81        13.05 o                         
   5   3   7          7.60         11.70        12.77 o                         
   7   3   7        497.90        488.90        17.18 o                         
   9   3   7       2123.62       2017.79        35.48 o                         
  11   3   7       2144.50       2116.44        23.61 o                         
  13   3   7        798.46        825.13        13.57 o                         
  15   3   7       4615.48       4749.63        66.45 o                         
  17   3   7        225.64        214.24        16.89 o                         
  19   3   7       1748.40       1833.35        27.51 o                         
  21   3   7       1599.49       1727.36        28.30 o                         
  23   3   7       3637.31       3900.77        83.26 o                         
  25   3   7        166.88        238.71        14.84 o                         
  27   3   7       2075.06       2066.07        68.45 o                         
  29   3   7        283.47        288.59        24.51 o                         
  31   3   7        290.73        278.14        25.07 o                         
 -32   4   7        665.50        574.80        28.67 o                         
 -30   4   7       1242.43       1250.24        57.58 o                         
 -28   4   7        551.81        681.98        19.11 o                         
 -26   4   7        377.58        399.05        18.84 o                         
 -24   4   7       3131.45       3271.24       100.09 o                         
 -22   4   7        410.47        459.65        16.74 o                         
 -20   4   7        942.70        935.91        18.04 o                         
 -18   4   7       2014.55       2109.04        43.03 o                         
 -16   4   7          0.52         -7.96        20.28 o                         
 -14   4   7       2390.21       2366.72        69.71 o                         
 -12   4   7       2141.95       2128.21        26.95 o                         
 -10   4   7       1883.62       1955.77        23.96 o                         
  -8   4   7        665.08        763.69        18.59 o                         
  -6   4   7        784.62        780.28        14.27 o                         
  -4   4   7       1434.26       1380.24        19.88 o                         
  -2   4   7        311.39        285.51        11.33 o                         
   0   4   7        964.91       1042.19        22.52 o                         
   2   4   7      15213.80      14887.55       162.61 o                         
   4   4   7        216.86        356.26        13.00 o                         
   6   4   7        264.33        313.86        12.20 o                         
   8   4   7      29514.09      28436.14       623.54 o                         
  10   4   7        940.26        997.32        13.14 o                         
  12   4   7       3187.43       3167.30        49.16 o                         
  14   4   7        119.41        142.27        14.12 o                         
  16   4   7         43.46         41.63        12.97 o                         
  18   4   7        359.08        402.75        17.17 o                         
  20   4   7       1154.16       1315.18        27.63 o                         
  22   4   7        705.44        737.50        21.42 o                         
  24   4   7          4.82          0.17        13.26 o                         
  26   4   7       1117.69       1095.60        16.76 o                         
  28   4   7          1.03         11.90        12.87 o                         
  30   4   7         90.28         57.46        18.20 o                         
 -31   5   7         42.97         47.09        23.22 o                         
 -29   5   7        246.15        261.60        11.42 o                         
 -27   5   7         54.92         43.28        12.15 o                         
 -25   5   7        412.91        455.69        12.21 o                         
 -23   5   7        528.14        537.96        19.02 o                         
 -21   5   7        494.17        516.46        24.90 o                         
 -19   5   7        101.96        117.91        13.78 o                         
 -17   5   7         47.17         96.68        13.22 o                         
 -15   5   7       5170.01       5338.33        48.62 o                         
 -13   5   7       2225.31       2071.65        54.28 o                         
 -11   5   7        548.85        606.18        14.40 o                         
  -9   5   7       5156.40       5094.45        79.81 o                         
  -7   5   7         73.62         69.49        13.95 o                         
  -5   5   7       1259.04       1337.32        13.95 o                         
  -3   5   7         62.39         85.64        12.01 o                         
  -1   5   7       3256.44       3346.45        76.40 o                         
   1   5   7       3379.99       3445.60        43.61 o                         
   3   5   7         18.20         34.62        12.19 o                         
   5   5   7       2796.67       2662.38        30.89 o                         
   7   5   7          3.16          9.66        15.20 o                         
   9   5   7        523.05        534.51        16.53 o                         
  11   5   7        900.62        882.01        23.83 o                         
  13   5   7        420.99        466.36        15.92 o                         
  15   5   7        858.00        860.07        14.52 o                         
  17   5   7       1282.15       1286.29        29.64 o                         
  19   5   7        162.28        153.49        14.81 o                         
  21   5   7       1265.08       1476.39        30.78 o                         
  23   5   7        601.17        708.50        17.73 o                         
  25   5   7        274.07        284.26        14.32 o                         
  27   5   7        778.18        823.61        37.52 o                         
 -28   6   7        391.18        354.46        23.84 o                         
 -26   6   7         64.86         37.59        14.87 o                         
 -24   6   7        275.38        259.83        13.41 o                         
 -22   6   7          0.09          2.68        10.49 o                         
 -20   6   7          0.98         15.24        11.56 o                         
 -18   6   7        238.99        289.30        11.95 o                         
 -16   6   7         24.86         20.53        11.13 o                         
 -14   6   7         40.27         31.93        13.66 o                         
 -12   6   7       1665.97       1674.60        15.99 o                         
 -10   6   7          3.53        -12.40        12.40 o                         
  -8   6   7          0.17          4.21        13.38 o                         
  -6   6   7        558.64        603.48        17.74 o                         
  -4   6   7        514.80        529.77        12.37 o                         
  -2   6   7        326.76        330.02        14.67 o                         
   0   6   7        690.85        698.64        12.90 o                         
   2   6   7       3664.67       3605.69        57.78 o                         
   4   6   7       1635.03       1615.19        27.11 o                         
   6   6   7          2.01         15.04        12.40 o                         
   8   6   7        740.68        748.20        12.68 o                         
  10   6   7        205.13        219.82        12.25 o                         
  12   6   7         26.12         46.15        11.74 o                         
  14   6   7        402.59        419.38        13.17 o                         
  16   6   7          0.17         -1.63        11.67 o                         
  18   6   7         19.54         23.92        12.34 o                         
  20   6   7        354.91        391.04        22.56 o                         
  22   6   7        162.40        154.92        16.09 o                         
  24   6   7         79.06         81.73        14.94 o                         
  26   6   7         38.43         48.38        15.55 o                         
 -25   7   7        167.46        173.16        20.60 o                         
 -23   7   7         83.00         69.25        11.88 o                         
 -21   7   7        116.40        131.10        13.43 o                         
 -19   7   7         55.72         53.53        12.00 o                         
 -17   7   7         22.37         22.41        11.41 o                         
 -15   7   7        798.45        877.56        11.81 o                         
 -13   7   7        106.04        107.24        12.55 o                         
 -11   7   7         24.73         15.33        11.02 o                         
  -9   7   7         10.71         15.68        10.84 o                         
  -7   7   7        376.31        421.95        12.19 o                         
  -5   7   7       1032.22       1010.24        26.53 o                         
  -3   7   7          2.46         21.96        15.94 o                         
  -1   7   7       2261.73       2274.07        47.39 o                         
   1   7   7          0.05          7.39        12.41 o                         
   3   7   7       1211.33       1268.01        14.95 o                         
   5   7   7       1803.47       1866.81        26.31 o                         
   7   7   7         27.78         29.50        14.78 o                         
   9   7   7          0.11          0.22        11.75 o                         
  11   7   7       1473.90       1601.36        24.00 o                         
  13   7   7        142.81        135.25        11.59 o                         
  15   7   7         14.24         26.21        12.28 o                         
  17   7   7        458.66        525.26        12.95 o                         
  19   7   7         88.15         80.43        14.63 o                         
  21   7   7        178.01        162.60        13.11 o                         
  23   7   7         31.28         24.74        15.34 o                         
 -22   8   7          0.48          3.31        10.99 o                         
 -20   8   7        437.24        388.93        18.28 o                         
 -18   8   7        438.75        447.98        11.93 o                         
 -16   8   7          9.15         10.31        11.92 o                         
 -14   8   7       1516.45       1572.89        24.69 o                         
 -12   8   7          3.80         19.67        11.53 o                         
 -10   8   7        926.41        940.49        12.65 o                         
  -8   8   7       2237.33       2377.12        53.13 o                         
  -6   8   7          6.88         15.71        12.08 o                         
  -4   8   7       1211.76       1190.11        42.99 o                         
  -2   8   7        855.33        943.01        30.42 o                         
   0   8   7        156.61        162.37        12.70 o                         
   2   8   7        533.74        615.56        14.74 o                         
   4   8   7       3733.92       3734.26       118.34 o                         
   6   8   7       1454.61       1380.51        49.02 o                         
   8   8   7       4488.81       4569.23       140.15 o                         
  10   8   7        134.00        148.06        13.15 o                         
  12   8   7       1568.60       1567.82        31.10 o                         
  14   8   7         29.64         27.01        11.93 o                         
  16   8   7          1.59         10.23        14.00 o                         
  18   8   7        416.18        390.21        16.93 o                         
  20   8   7         36.26         20.92        15.13 o                         
 -17   9   7        177.68        142.07        15.83 o                         
 -15   9   7        745.00        699.29        31.39 o                         
 -13   9   7        582.43        557.40        31.45 o                         
 -11   9   7        748.29        664.05        21.54 o                         
  -9   9   7       2234.49       2093.28        86.17 o                         
  -7   9   7          4.74         -1.68        12.94 o                         
  -5   9   7          1.74         -5.28        11.45 o                         
  -3   9   7        592.68        624.18        26.77 o                         
  -1   9   7          5.50         11.10        12.57 o                         
   1   9   7         14.73         23.49        12.04 o                         
   3   9   7       1058.50       1053.02        42.83 o                         
   5   9   7         14.19         14.49        11.73 o                         
   7   9   7       2106.90       1973.44        80.96 o                         
   9   9   7        291.65        269.46        17.59 o                         
  11   9   7          9.11          0.68        12.24 o                         
  13   9   7        601.64        603.61        27.08 o                         
  15   9   7         48.89         36.07        16.61 o                         
  -8  10   7          8.48         -2.63        13.32 o                         
  -6  10   7        386.81        359.06        20.98 o                         
  -4  10   7         20.21         11.44        11.88 o                         
  -2  10   7        124.90         85.00        13.99 o                         
   0  10   7        678.14        537.09        25.72 o                         
   2  10   7         88.00         99.32        12.99 o                         
   4  10   7        510.53        410.89        36.45 o                         
   6  10   7         82.33         50.29        15.11 o                         
 -34   0   8        737.28        647.12        20.95 o                         
 -32   0   8        514.97        445.02        47.64 o                         
 -30   0   8       1480.72       1631.66       117.94 o                         
 -28   0   8        637.14        717.82        18.56 o                         
 -26   0   8       1436.79       1557.24        83.20 o                         
 -24   0   8       3387.81       3277.30       291.72 o                         
 -22   0   8       3184.14       3246.56       166.42 o                         
 -20   0   8        943.06       1077.11        55.84 o                         
 -18   0   8       1634.57       1817.65        60.50 o                         
 -16   0   8        824.62        908.38        23.44 o                         
 -14   0   8       5000.57       5094.85        75.87 o                         
 -12   0   8      18134.93      18434.06       312.22 o                         
 -10   0   8        130.85         62.67        18.80 o                         
  -8   0   8      25774.93      25887.80       250.37 o                         
  -6   0   8        561.73        641.02        20.37 o                         
  -4   0   8       7804.12       8092.60        93.03 o                         
  -2   0   8       3431.46       3820.23       104.39 o                         
   0   0   8       6846.54       7614.37       132.31 o                         
   2   0   8      18977.04      19390.36       339.42 o                         
   4   0   8        467.54        306.15        17.82 o                         
   6   0   8      12045.41      11595.18       237.01 o                         
   8   0   8       5809.62       4982.72       130.84 o                         
  10   0   8       1115.01        875.68        19.71 o                         
  12   0   8        298.10        320.73        17.96 o                         
  14   0   8       8922.12       9300.21        97.01 o                         
  16   0   8        622.43        583.22        16.72 o                         
  18   0   8       6301.22       6566.07        63.34 o                         
  20   0   8       7678.33       8055.97       378.73 o                         
  22   0   8        202.78        232.06        25.66 o                         
  24   0   8       1203.41       1312.88        33.65 o                         
  26   0   8        692.95        644.73        39.98 o                         
  28   0   8        110.94        108.60        20.94 o                         
  30   0   8        977.94        953.34        58.15 o                         
 -33   1   8         19.93         40.70        12.85 o                         
 -31   1   8         61.32         57.26        17.14 o                         
 -29   1   8        765.00        800.00        31.00 o                         
 -27   1   8        269.35        292.39        18.93 o                         
 -25   1   8        294.78        325.68        12.84 o                         
 -23   1   8         10.53         20.54        16.49 o                         
 -21   1   8        398.54        400.19        11.38 o                         
 -19   1   8        194.49        243.52        24.01 o                         
 -17   1   8         64.51         88.99        11.64 o                         
 -15   1   8       2367.36       2278.61        62.80 o                         
 -13   1   8        935.65        894.60        13.46 o                         
 -11   1   8         67.36        142.66        11.91 o                         
  -9   1   8      12232.72      11923.23        56.73 o                         
  -7   1   8         12.23         23.90        13.43 o                         
  -5   1   8      11589.42      10612.21       185.73 o                         
  -3   1   8       1855.12       1567.12        19.81 o                         
  -1   1   8        127.57        135.97        11.38 o                         
   1   1   8       2042.72       1922.29        24.71 o                         
   3   1   8       1958.00       1934.79        18.30 o                         
   5   1   8       1108.91       1081.91        23.52 o                         
   7   1   8         74.23         90.97        11.26 o                         
   9   1   8        642.15        548.08        11.77 o                         
  11   1   8       1002.83        924.58        12.91 o                         
  13   1   8        345.81        420.08        11.96 o                         
  15   1   8       1055.88       1043.11        14.64 o                         
  17   1   8       2782.25       2875.18        96.24 o                         
  19   1   8        203.61        183.30        10.52 o                         
  21   1   8       1626.07       1611.18        29.43 o                         
  23   1   8       2545.06       2773.27        38.11 o                         
  25   1   8         99.48        106.65        11.57 o                         
  27   1   8       2792.51       2748.80       151.10 o                         
  29   1   8         79.47         90.75        14.03 o                         
  31   1   8         66.02         32.69        13.51 o                         
 -34   2   8         47.11         17.15        23.33 o                         
 -32   2   8         16.77         24.54        15.36 o                         
 -30   2   8         16.17         -2.80        26.83 o                         
 -28   2   8        788.96        879.47        26.27 o                         
 -26   2   8        268.35        253.89        12.92 o                         
 -24   2   8        567.67        534.05        28.69 o                         
 -22   2   8       1939.26       2086.29        19.87 o                         
 -20   2   8        386.76        452.86        13.09 o                         
 -18   2   8        232.28        241.75        13.25 o                         
 -16   2   8       2596.42       2683.16        32.53 o                         
 -14   2   8          3.78         40.43        17.12 o                         
 -12   2   8       1196.00       1244.30        17.76 o                         
 -10   2   8       4805.69       4705.28        96.88 o                         
  -8   2   8       1041.50       1021.52        16.56 o                         
  -6   2   8       2932.30       3346.08        53.66 o                         
  -4   2   8       1771.49       1829.26        34.18 o                         
  -2   2   8       1006.47        992.47        28.94 o                         
   0   2   8        397.40        379.03        11.91 o                         
   2   2   8        474.03        425.73        13.60 o                         
   4   2   8       1436.63       1350.28        38.11 o                         
   6   2   8        722.97        632.40        12.39 o                         
   8   2   8       1936.06       1733.62        15.52 o                         
  10   2   8       6112.31       5954.38       122.25 o                         
  12   2   8       1701.99       1649.17        15.94 o                         
  14   2   8         13.98          8.85        16.03 o                         
  16   2   8       3036.71       3076.55        64.80 o                         
  18   2   8        173.83        216.48        12.62 o                         
  20   2   8         27.89         42.89        10.48 o                         
  22   2   8       1142.14       1249.04        21.01 o                         
  24   2   8        415.93        486.88        22.12 o                         
  26   2   8        158.68        187.36        18.39 o                         
  28   2   8        112.14        103.42        17.69 o                         
  30   2   8         23.64         19.56        14.41 o                         
 -33   3   8         74.03         68.67        12.85 o                         
 -31   3   8         66.73         60.30        15.35 o                         
 -29   3   8        185.05        181.05        15.07 o                         
 -27   3   8        235.41        225.21        12.65 o                         
 -25   3   8          5.75          0.93        14.14 o                         
 -23   3   8         32.49         51.48        11.19 o                         
 -21   3   8        354.31        366.50        17.42 o                         
 -19   3   8         15.03         17.09        11.84 o                         
 -17   3   8       1684.45       1606.57        21.27 o                         
 -15   3   8        166.12        191.54        13.51 o                         
 -13   3   8        969.66       1018.72        14.59 o                         
 -11   3   8        262.31        265.52        12.36 o                         
  -9   3   8        645.74        639.15        19.71 o                         
  -7   3   8        583.92        563.05        13.70 o                         
  -5   3   8       3409.19       3204.23        57.14 o                         
  -3   3   8         69.96         62.48        12.93 o                         
  -1   3   8        922.75        877.56        20.44 o                         
   1   3   8        181.56        213.28        12.90 o                         
   3   3   8        909.62       1016.64        28.86 o                         
   5   3   8        148.25        144.45        12.46 o                         
   7   3   8        388.48        367.48        13.90 o                         
   9   3   8        242.94        268.24        12.24 o                         
  11   3   8          8.96         26.49        11.65 o                         
  13   3   8       1925.59       1950.53        24.34 o                         
  15   3   8         61.51         82.74        15.44 o                         
  17   3   8          5.70         -7.68        13.04 o                         
  19   3   8        194.47        226.83        12.32 o                         
  21   3   8        176.31        223.63        21.58 o                         
  23   3   8       1754.53       1915.07        40.72 o                         
  25   3   8        289.83        302.10        14.46 o                         
  27   3   8         34.72         11.84        13.95 o                         
  29   3   8         98.54         85.79        13.64 o                         
 -30   4   8       1465.94       1312.98        36.27 o                         
 -28   4   8        353.30        300.00        17.07 o                         
 -26   4   8         41.83         43.37        21.95 o                         
 -24   4   8        389.61        385.80        14.76 o                         
 -22   4   8        216.29        224.76        10.88 o                         
 -20   4   8       1319.63       1354.20        20.42 o                         
 -18   4   8          0.49          1.31        11.48 o                         
 -16   4   8         55.54         20.62        14.70 o                         
 -14   4   8        635.51        763.13        14.10 o                         
 -12   4   8       1637.04       1445.11        31.60 o                         
 -10   4   8         64.71         39.84        13.04 o                         
  -8   4   8       1964.26       1749.79        31.70 o                         
  -6   4   8          5.14         19.15        13.36 o                         
  -4   4   8       1873.54       1869.59        22.79 o                         
  -2   4   8        953.15        968.17        17.11 o                         
   0   4   8        227.75        258.03        11.90 o                         
   2   4   8       6819.22       6822.76        79.98 o                         
   4   4   8       6060.03       6336.33        70.37 o                         
   6   4   8       1158.36       1101.06        14.23 o                         
   8   4   8        468.19        429.23        12.50 o                         
  10   4   8       1123.89       1074.44        22.93 o                         
  12   4   8        449.27        407.17        11.72 o                         
  14   4   8        915.00        927.28        16.56 o                         
  16   4   8        303.99        307.52        13.03 o                         
  18   4   8       1213.35       1273.62        16.69 o                         
  20   4   8         71.62         73.34        11.96 o                         
  22   4   8         54.64         58.77        14.78 o                         
  24   4   8        279.72        307.31        14.14 o                         
  26   4   8         76.71         47.77        18.54 o                         
  28   4   8          7.03         25.28        17.02 o                         
 -29   5   8        309.45        317.89        25.44 o                         
 -27   5   8         95.35         70.87        15.53 o                         
 -25   5   8        258.09        256.69        12.37 o                         
 -23   5   8          0.49         -7.63        11.79 o                         
 -21   5   8         39.09         61.37        24.44 o                         
 -19   5   8        392.35        431.78        17.63 o                         
 -17   5   8         98.37        127.94        21.00 o                         
 -15   5   8        825.20        759.33        19.33 o                         
 -13   5   8       2603.05       2515.48        58.96 o                         
 -11   5   8        244.64        236.55        11.41 o                         
  -9   5   8        612.17        614.28        20.24 o                         
  -7   5   8        294.68        283.03        12.51 o                         
  -5   5   8        256.48        279.28        14.80 o                         
  -3   5   8       1903.64       1900.55        23.58 o                         
  -1   5   8        969.75        972.95        21.61 o                         
   1   5   8         96.68        126.88        11.36 o                         
   3   5   8       3244.98       3200.01        68.40 o                         
   5   5   8        661.44        684.29        18.11 o                         
   7   5   8        466.72        452.72        15.89 o                         
   9   5   8         13.27          1.14        10.90 o                         
  11   5   8        161.69        137.08        11.39 o                         
  13   5   8        103.27        111.86        13.50 o                         
  15   5   8        987.93        997.64        13.12 o                         
  17   5   8         88.14         95.70        11.60 o                         
  19   5   8       3990.48       4236.46        78.73 o                         
  21   5   8          2.22        -11.27        11.27 o                         
  23   5   8        184.04        188.06        14.91 o                         
  25   5   8          6.25          3.15        14.95 o                         
 -28   6   8       1233.95       1038.31        69.67 o                         
 -26   6   8        608.29        517.16        25.45 o                         
 -24   6   8        225.80        182.36        18.75 o                         
 -22   6   8       1521.36       1495.03        39.43 o                         
 -20   6   8        208.83        219.94        23.74 o                         
 -18   6   8        251.02        219.53        11.47 o                         
 -16   6   8       4890.59       5019.64        96.82 o                         
 -14   6   8        232.61        283.76        21.25 o                         
 -12   6   8        135.24        136.91        13.89 o                         
 -10   6   8       3669.19       3779.00        95.40 o                         
  -8   6   8        293.30        295.48        12.34 o                         
  -6   6   8       2407.54       2630.47        29.28 o                         
  -4   6   8        532.46        557.32        17.42 o                         
  -2   6   8       2258.12       2356.85        27.15 o                         
   0   6   8       2104.05       2205.75        26.85 o                         
   2   6   8        511.00        511.06        11.92 o                         
   4   6   8        378.21        352.03        12.08 o                         
   6   6   8       1423.85       1480.65        21.97 o                         
   8   6   8       1130.39       1211.68        12.62 o                         
  10   6   8       7343.75       7509.29        92.63 o                         
  12   6   8       1600.97       1549.29        50.44 o                         
  14   6   8        487.44        451.67        22.85 o                         
  16   6   8       5645.77       5852.15        68.84 o                         
  18   6   8          6.15         11.82        11.94 o                         
  20   6   8         65.66         71.15        26.80 o                         
  22   6   8        832.18        885.70        20.36 o                         
  24   6   8          0.76         -0.93        13.14 o                         
 -25   7   8         21.52         37.91        25.25 o                         
 -23   7   8         27.19         15.46        11.04 o                         
 -21   7   8         33.89         29.51        14.68 o                         
 -19   7   8         83.04         81.07        10.60 o                         
 -17   7   8        266.80        285.79        12.77 o                         
 -15   7   8        433.11        399.68        10.90 o                         
 -13   7   8         21.76         42.68        13.08 o                         
 -11   7   8        743.79        797.46        14.20 o                         
  -9   7   8         30.72         24.15        11.13 o                         
  -7   7   8       2478.13       2402.08        43.66 o                         
  -5   7   8       3532.62       3736.08        92.82 o                         
  -3   7   8         89.56         94.74        14.04 o                         
  -1   7   8        831.41        861.32        16.70 o                         
   1   7   8        403.29        468.36        12.56 o                         
   3   7   8       3300.21       3438.93        79.92 o                         
   5   7   8        117.28        112.33        12.91 o                         
   7   7   8         36.57         26.71        13.18 o                         
   9   7   8         13.01         23.97        14.05 o                         
  11   7   8        867.03        936.25        13.27 o                         
  13   7   8        566.39        563.69        13.03 o                         
  15   7   8        628.72        652.79        23.14 o                         
  17   7   8          6.01          5.94        13.70 o                         
  19   7   8        152.75        162.33        16.34 o                         
  21   7   8        385.83        390.74        13.93 o                         
 -20   8   8        257.43        235.26        12.38 o                         
 -18   8   8          1.43          1.98        11.08 o                         
 -16   8   8        534.34        540.48        13.20 o                         
 -14   8   8         85.45         73.25        11.09 o                         
 -12   8   8        489.78        539.25        13.47 o                         
 -10   8   8       1307.25       1462.49        46.08 o                         
  -8   8   8         33.11         16.40        11.78 o                         
  -6   8   8         15.70         10.24        12.68 o                         
  -4   8   8        210.22        231.03        14.14 o                         
  -2   8   8        218.08        247.49        18.34 o                         
   0   8   8          0.52          4.22        11.92 o                         
   2   8   8       2126.49       2130.34        64.81 o                         
   4   8   8        141.92        162.17        12.68 o                         
   6   8   8        984.63        973.09        17.55 o                         
   8   8   8          1.82         20.08        13.06 o                         
  10   8   8        258.30        260.93        34.89 o                         
  12   8   8        144.74        141.47        13.12 o                         
  14   8   8        233.36        204.17        12.19 o                         
  16   8   8        513.27        468.24        14.27 o                         
 -15   9   8        122.69         97.44        13.07 o                         
 -13   9   8        229.81        232.83        26.48 o                         
 -11   9   8          3.06          2.09        12.73 o                         
  -9   9   8         83.35         92.99        12.90 o                         
  -7   9   8        388.36        365.07        13.54 o                         
  -5   9   8        202.77        201.44        13.39 o                         
  -3   9   8        117.79        113.44        14.77 o                         
  -1   9   8        139.27        145.54        14.91 o                         
   1   9   8        184.65        188.70        12.47 o                         
   3   9   8         23.38         32.87        12.41 o                         
   5   9   8         55.92         61.28        13.92 o                         
   7   9   8       1160.49       1113.34        25.00 o                         
   9   9   8         51.80         67.76        16.18 o                         
  11   9   8        198.36        161.19        17.43 o                         
 -33   1   9         48.76         58.42        16.56 o                         
 -31   1   9        151.39        139.04        10.74 o                         
 -29   1   9          3.37         10.04        10.27 o                         
 -27   1   9        134.08        146.76        11.44 o                         
 -25   1   9        307.29        285.45        11.77 o                         
 -23   1   9         12.82         15.72        11.08 o                         
 -21   1   9        709.09        775.79        16.10 o                         
 -19   1   9         93.77        100.90        11.44 o                         
 -17   1   9        373.62        371.16        19.75 o                         
 -15   1   9          8.63         30.29        11.90 o                         
 -13   1   9       2468.91       2318.67        41.70 o                         
 -11   1   9        641.37        637.36        15.00 o                         
  -9   1   9       1476.98       1424.09        22.02 o                         
  -7   1   9       1930.25       2010.10        15.40 o                         
  -5   1   9          4.81         42.49        12.74 o                         
  -3   1   9          4.40         24.27        11.23 o                         
  -1   1   9         44.60         62.26        10.46 o                         
   1   1   9        217.07        158.29        12.11 o                         
   3   1   9       2980.57       2836.63        45.17 o                         
   5   1   9        101.87         91.89        11.21 o                         
   7   1   9         28.92         55.61        11.42 o                         
   9   1   9       1568.10       1580.35        30.94 o                         
  11   1   9        768.52        746.82        16.25 o                         
  13   1   9        233.06        246.91        13.48 o                         
  15   1   9        272.91        275.95        11.33 o                         
  17   1   9          1.09         -1.65        11.41 o                         
  19   1   9        213.54        221.38        12.39 o                         
  21   1   9         42.43         55.28        10.78 o                         
  23   1   9         66.23         52.04        12.11 o                         
  25   1   9         14.12         36.35        12.98 o                         
  27   1   9          4.02         19.87        13.06 o                         
  29   1   9        515.22        392.23        31.66 o                         
 -32   2   9        750.70        618.16        13.51 o                         
 -30   2   9        174.10        165.26        16.36 o                         
 -28   2   9        659.70        658.38        16.65 o                         
 -26   2   9       1137.42       1126.68        23.86 o                         
 -24   2   9        497.81        493.57        11.37 o                         
 -22   2   9       4796.49       5025.58       111.49 o                         
 -20   2   9          0.57         20.07        18.47 o                         
 -18   2   9          9.00          6.37        17.33 o                         
 -16   2   9       4855.35       4829.47       156.54 o                         
 -14   2   9         92.62        116.09        11.22 o                         
 -12   2   9        836.40        947.83        12.71 o                         
 -10   2   9       8264.14       8245.33       161.56 o                         
  -8   2   9       1456.86       1588.24        21.38 o                         
  -6   2   9       4560.49       4503.38       110.73 o                         
  -4   2   9       5326.88       4989.98        62.87 o                         
  -2   2   9         63.06         60.52        11.38 o                         
   0   2   9       1381.87       1458.47        23.77 o                         
   2   2   9        254.93        309.21        11.96 o                         
   4   2   9       1134.37       1279.18        24.54 o                         
   6   2   9       2826.62       2922.89        48.58 o                         
   8   2   9       2128.09       2060.80        37.17 o                         
  10   2   9      12562.78      12569.14        71.25 o                         
  12   2   9       1579.21       1533.51        23.04 o                         
  14   2   9        312.27        308.20        11.31 o                         
  16   2   9       3223.81       3179.53        30.27 o                         
  18   2   9        395.08        389.31        11.32 o                         
  20   2   9         14.38         14.33        11.30 o                         
  22   2   9       4489.28       4678.02        81.48 o                         
  24   2   9         67.66         66.01        13.98 o                         
  26   2   9        294.04        251.28        25.95 o                         
  28   2   9        785.90        828.40        55.88 o                         
 -31   3   9          2.35         10.48        12.19 o                         
 -29   3   9         40.26         26.15        11.39 o                         
 -27   3   9        687.10        743.40        17.85 o                         
 -25   3   9         41.58         50.38        19.11 o                         
 -23   3   9        267.54        304.23        10.97 o                         
 -21   3   9        503.23        615.42        21.99 o                         
 -19   3   9         89.36        127.74        10.63 o                         
 -17   3   9        889.62        815.23        12.29 o                         
 -15   3   9        298.32        357.49        12.21 o                         
 -13   3   9        969.62        929.55        20.37 o                         
 -11   3   9        964.86        859.86        13.00 o                         
  -9   3   9         33.35         32.24        16.18 o                         
  -7   3   9       6451.61       6335.99        60.59 o                         
  -5   3   9       6187.81       6343.17        96.39 o                         
  -3   3   9          1.12          1.44        11.98 o                         
  -1   3   9       1848.88       1785.46        24.01 o                         
   1   3   9       2649.78       2327.60        44.72 o                         
   3   3   9       6145.74       6045.51       101.35 o                         
   5   3   9       3925.50       4027.75        78.65 o                         
   7   3   9        156.57        168.35        12.40 o                         
   9   3   9       2849.96       2741.45        30.75 o                         
  11   3   9        465.62        469.35        12.58 o                         
  13   3   9        869.96        852.72        12.94 o                         
  15   3   9         18.63         17.52        11.61 o                         
  17   3   9        399.53        453.00        14.77 o                         
  19   3   9        206.61        215.51        15.25 o                         
  21   3   9         59.89         72.43        13.62 o                         
  23   3   9        720.57        700.95        30.16 o                         
  25   3   9        325.43        352.93        14.67 o                         
  27   3   9       1292.83       1277.62        28.83 o                         
 -30   4   9         40.00         10.99        14.21 o                         
 -28   4   9        652.22        593.78        20.28 o                         
 -26   4   9        115.58        144.66        10.60 o                         
 -24   4   9        321.34        357.24        15.47 o                         
 -22   4   9        669.61        832.22        12.54 o                         
 -20   4   9       1745.76       1930.72        24.67 o                         
 -18   4   9       2459.14       2558.46        26.27 o                         
 -16   4   9       1814.59       1896.26        23.68 o                         
 -14   4   9       5643.58       5697.45        73.63 o                         
 -12   4   9        756.18        804.56        12.80 o                         
 -10   4   9         40.82         20.75        12.23 o                         
  -8   4   9       2690.50       2774.47        26.51 o                         
  -6   4   9        961.39       1042.38        19.23 o                         
  -4   4   9       1625.89       1695.68        31.96 o                         
  -2   4   9       4614.20       5003.18        68.95 o                         
   0   4   9       4630.59       4820.63        62.26 o                         
   2   4   9       1853.61       2002.01        27.91 o                         
   4   4   9       1440.12       1459.14        28.73 o                         
   6   4   9       1268.61       1318.87        28.57 o                         
   8   4   9          7.18          1.70        15.03 o                         
  10   4   9       1188.67       1151.55        19.24 o                         
  12   4   9        102.69        112.93        13.96 o                         
  14   4   9       6308.38       6278.46        74.37 o                         
  16   4   9        799.69        895.25        12.91 o                         
  18   4   9       4122.24       4332.38        19.96 o                         
  20   4   9        960.20        962.79        16.14 o                         
  22   4   9        110.99        138.44        12.36 o                         
  24   4   9       1037.66       1000.78        53.40 o                         
  26   4   9        543.59        537.94        16.61 o                         
 -27   5   9         11.12         21.84        11.49 o                         
 -25   5   9        145.81        135.54        16.41 o                         
 -23   5   9        570.91        601.02        23.86 o                         
 -21   5   9         35.32         36.04        11.45 o                         
 -19   5   9         24.01         52.66        13.78 o                         
 -17   5   9          3.28          1.69        12.07 o                         
 -15   5   9          4.07         27.44        11.35 o                         
 -13   5   9        584.39        504.97        20.54 o                         
 -11   5   9         21.16         32.18        16.30 o                         
  -9   5   9          1.08         12.75        12.07 o                         
  -7   5   9         82.80        114.00        14.08 o                         
  -5   5   9         46.49         71.84        16.00 o                         
  -3   5   9       7126.52       6924.23       138.42 o                         
  -1   5   9         91.17         96.54        11.86 o                         
   1   5   9        214.29        201.01        12.07 o                         
   3   5   9       3562.31       3718.01        42.22 o                         
   5   5   9       2114.69       2170.10        58.86 o                         
   7   5   9       1008.63       1032.77        18.17 o                         
   9   5   9         28.23         30.16        11.76 o                         
  11   5   9        450.95        490.62        13.33 o                         
  13   5   9        157.62        190.17        21.60 o                         
  15   5   9         23.44         29.30        10.05 o                         
  17   5   9        689.09        732.32        16.14 o                         
  19   5   9         78.47         91.48        14.52 o                         
  21   5   9        246.20        237.44        12.53 o                         
  23   5   9        340.61        323.49        21.82 o                         
 -26   6   9        422.98        375.70        16.79 o                         
 -24   6   9         26.48         42.08        18.15 o                         
 -22   6   9        119.73        143.46        15.17 o                         
 -20   6   9        853.24        798.92        12.62 o                         
 -18   6   9        172.27        170.90        11.08 o                         
 -16   6   9        293.65        341.80        12.56 o                         
 -14   6   9        435.58        454.25        11.20 o                         
 -12   6   9        301.46        324.32        20.12 o                         
 -10   6   9          0.60         -3.46        10.89 o                         
  -8   6   9        117.59        166.50        10.35 o                         
  -6   6   9        437.75        497.86        15.24 o                         
  -4   6   9         16.46         32.96        11.88 o                         
  -2   6   9         20.64         19.69        10.89 o                         
   0   6   9        176.58        217.59        10.85 o                         
   2   6   9         97.57        117.63        12.18 o                         
   4   6   9         12.12         30.23        15.57 o                         
   6   6   9       1243.93       1304.17        13.71 o                         
   8   6   9         24.59         25.52        12.31 o                         
  10   6   9        420.05        398.53        11.91 o                         
  12   6   9       1255.94       1250.62        34.14 o                         
  14   6   9        597.96        582.28        13.22 o                         
  16   6   9          0.17          3.76        13.77 o                         
  18   6   9        102.80         87.54        15.77 o                         
  20   6   9        210.82        217.93        14.71 o                         
  22   6   9        260.24        264.02        21.86 o                         
 -21   7   9        568.02        550.93        18.91 o                         
 -19   7   9         28.40         37.70        11.39 o                         
 -17   7   9        343.46        381.48        19.78 o                         
 -15   7   9         18.50         12.06         9.96 o                         
 -13   7   9         15.80          9.12        10.75 o                         
 -11   7   9        545.77        547.80        17.05 o                         
  -9   7   9        338.83        358.33        12.69 o                         
  -7   7   9        188.49        229.94        12.54 o                         
  -5   7   9        435.13        489.41        14.56 o                         
  -3   7   9        782.18        794.54        14.05 o                         
  -1   7   9          5.95         21.01        10.68 o                         
   1   7   9        131.52        114.17        10.43 o                         
   3   7   9         43.30         45.52        11.76 o                         
   5   7   9        202.45        241.48        13.07 o                         
   7   7   9          0.23         10.39        11.65 o                         
   9   7   9        295.69        354.53        13.51 o                         
  11   7   9        834.54        865.08        13.65 o                         
  13   7   9         93.90         82.96        14.76 o                         
  15   7   9         46.71         54.09        12.45 o                         
  17   7   9        209.13        201.96        17.30 o                         
  19   7   9         13.11         17.62        24.21 o                         
 -18   8   9        306.78        209.19        17.23 o                         
 -16   8   9        187.23        145.88        13.13 o                         
 -14   8   9       1039.34        920.53        32.74 o                         
 -12   8   9        226.72        209.01        11.15 o                         
 -10   8   9        137.53        122.74        11.83 o                         
  -8   8   9       1144.40       1207.21        32.40 o                         
  -6   8   9         47.38         68.29        14.02 o                         
  -4   8   9        466.59        501.40        13.49 o                         
  -2   8   9       3212.94       3240.72        65.57 o                         
   0   8   9        585.60        559.09        16.45 o                         
   2   8   9       2090.49       2052.08        90.88 o                         
   4   8   9        405.92        459.87        16.97 o                         
   6   8   9         28.40         42.97        13.13 o                         
   8   8   9        298.05        291.05        33.61 o                         
  10   8   9        377.23        346.79        19.06 o                         
  12   8   9          3.19         13.14        14.49 o                         
  14   8   9        959.67        818.09        33.01 o                         
  -9   9   9        228.94        214.17        13.79 o                         
  -7   9   9         24.01         13.18        12.54 o                         
  -5   9   9          9.12         15.76        15.14 o                         
  -3   9   9        124.95        126.78        16.58 o                         
  -1   9   9        377.43        343.79        17.98 o                         
   1   9   9        324.85        255.82        14.09 o                         
   3   9   9       1433.96       1385.99       114.39 o                         
   5   9   9         42.37         32.73        14.80 o                         
   7   9   9         15.45         22.66        30.18 o                         
 -30   0  10        417.90        358.09        26.75 o                         
 -28   0  10        992.15        960.28        32.78 o                         
 -26   0  10         12.91          3.13        16.51 o                         
 -24   0  10       2657.30       2594.53        93.35 o                         
 -22   0  10        357.88        323.93        43.43 o                         
 -20   0  10       5599.25       6047.65       206.22 o                         
 -18   0  10        903.56        921.34        16.80 o                         
 -16   0  10         29.30         50.40        16.80 o                         
 -14   0  10       5579.01       5869.19       216.58 o                         
 -12   0  10         92.21        118.38        15.76 o                         
 -10   0  10        298.96        321.51        18.85 o                         
  -8   0  10       3461.27       3595.29       133.22 o                         
  -6   0  10       8571.94       8878.28        44.99 o                         
  -4   0  10          2.39         26.28        16.19 o                         
  -2   0  10      30337.05      31150.74       578.13 o                         
   0   0  10       4926.33       5103.74        95.43 o                         
   2   0  10       5083.23       5250.47       100.40 o                         
   4   0  10       2487.48       2488.33        43.57 o                         
   6   0  10         52.94        116.66        15.60 o                         
   8   0  10        374.24        455.36        14.83 o                         
  10   0  10        113.23        118.43        14.86 o                         
  12   0  10       2573.59       2662.56        80.63 o                         
  14   0  10       3058.68       3039.23        79.30 o                         
  16   0  10         55.57         40.49        23.51 o                         
  18   0  10       2527.86       2512.28        65.80 o                         
  20   0  10       1883.07       1830.96        37.79 o                         
  22   0  10        309.19        369.47        23.05 o                         
  24   0  10       4663.10       4337.87       394.18 o                         
  26   0  10        379.74        377.91        20.99 o                         
 -31   1  10         70.99         62.01        14.61 o                         
 -29   1  10        703.09        780.02        24.72 o                         
 -27   1  10       1527.31       1579.61        47.09 o                         
 -25   1  10          3.24         -1.59        10.51 o                         
 -23   1  10       1552.06       1626.38        33.85 o                         
 -21   1  10         22.49         49.64        11.05 o                         
 -19   1  10        282.47        264.53        16.51 o                         
 -17   1  10       1839.14       1904.70        57.45 o                         
 -15   1  10         16.97         15.54        11.89 o                         
 -13   1  10        378.42        430.22        18.57 o                         
 -11   1  10       1693.92       1808.61        18.27 o                         
  -9   1  10       3898.62       3864.83        79.44 o                         
  -7   1  10        134.22        168.97        22.95 o                         
  -5   1  10        244.06        259.81        11.56 o                         
  -3   1  10       5238.34       5411.01        46.03 o                         
  -1   1  10       1256.56       1279.68        19.74 o                         
   1   1  10        931.74        933.69        35.35 o                         
   3   1  10       3602.77       3353.62        28.01 o                         
   5   1  10        806.44        753.43        16.87 o                         
   7   1  10         16.67          9.58        10.59 o                         
   9   1  10       1824.14       1737.22        28.68 o                         
  11   1  10        881.14        985.98        11.37 o                         
  13   1  10         72.82         66.76         9.81 o                         
  15   1  10       1922.94       1955.72        38.60 o                         
  17   1  10       1362.32       1400.60        24.10 o                         
  19   1  10        155.60        162.12        20.07 o                         
  21   1  10          3.48         36.86        11.65 o                         
  23   1  10          2.08          6.71        10.48 o                         
  25   1  10        185.58        159.63        21.92 o                         
  27   1  10          7.26         15.20        13.43 o                         
 -30   2  10          8.88          4.07        13.59 o                         
 -28   2  10        412.48        364.54        17.42 o                         
 -26   2  10        899.81        900.73        19.75 o                         
 -24   2  10        443.51        500.60        20.13 o                         
 -22   2  10        208.81        262.65        14.17 o                         
 -20   2  10         77.35        102.89        19.59 o                         
 -18   2  10        384.22        442.28        11.22 o                         
 -16   2  10        434.91        517.94        21.59 o                         
 -14   2  10        713.10        765.75        13.38 o                         
 -12   2  10         16.22         60.05        12.97 o                         
 -10   2  10       2587.26       2648.08        48.51 o                         
  -8   2  10       1097.31       1067.33        16.45 o                         
  -6   2  10        157.64        222.81        12.81 o                         
  -4   2  10       1730.80       1647.22        20.01 o                         
  -2   2  10          7.22         13.69        11.42 o                         
   0   2  10        171.24        203.15        11.03 o                         
   2   2  10       2251.64       2416.53        30.50 o                         
   4   2  10       1344.68       1340.65        22.70 o                         
   6   2  10       2753.48       2686.07        47.28 o                         
   8   2  10       1839.43       1838.33        28.55 o                         
  10   2  10        745.59        841.35        15.64 o                         
  12   2  10          1.70          1.91        11.05 o                         
  14   2  10        104.07        115.49        10.77 o                         
  16   2  10        767.08        803.63        19.09 o                         
  18   2  10        156.74        170.17        13.35 o                         
  20   2  10          0.75         -3.63        10.69 o                         
  22   2  10        968.53       1016.38        45.31 o                         
  24   2  10        664.78        701.74        21.27 o                         
  26   2  10        127.03        115.84        18.04 o                         
 -29   3  10        473.86        376.66        29.55 o                         
 -27   3  10        215.40        225.57        24.81 o                         
 -25   3  10          0.04          5.67        11.24 o                         
 -23   3  10         52.95         68.11        18.11 o                         
 -21   3  10        157.71        202.08        28.73 o                         
 -19   3  10        624.34        669.76        20.19 o                         
 -17   3  10        114.15        107.38        11.28 o                         
 -15   3  10         37.61         32.77        11.94 o                         
 -13   3  10         22.48         27.42        10.32 o                         
 -11   3  10         29.70         51.84        24.42 o                         
  -9   3  10          6.48         -3.55        11.10 o                         
  -7   3  10         32.98         50.32        11.99 o                         
  -5   3  10       1488.86       1360.62        32.11 o                         
  -3   3  10         57.97         84.55        11.39 o                         
  -1   3  10        614.22        677.86        11.10 o                         
   1   3  10        288.82        298.28        10.85 o                         
   3   3  10        156.15        138.93        11.51 o                         
   5   3  10        969.06        965.07        21.91 o                         
   7   3  10          7.05         27.40        12.20 o                         
   9   3  10        336.52        372.61        16.00 o                         
  11   3  10          1.50          6.41        11.16 o                         
  13   3  10        135.06        145.29        10.70 o                         
  15   3  10         63.22         92.38        12.61 o                         
  17   3  10        458.99        465.87        17.73 o                         
  19   3  10        468.26        501.77        18.38 o                         
  21   3  10        234.79        242.36        21.98 o                         
  23   3  10        461.01        423.25        25.68 o                         
  25   3  10        126.20        115.60        17.16 o                         
 -28   4  10        191.55        174.85        19.46 o                         
 -26   4  10         59.00         38.01        15.41 o                         
 -24   4  10        657.92        656.54        31.97 o                         
 -22   4  10          0.89         16.09        11.81 o                         
 -20   4  10        242.83        249.93        11.29 o                         
 -18   4  10       2232.67       2265.39        23.39 o                         
 -16   4  10        325.74        315.52        16.41 o                         
 -14   4  10        346.23        299.64        11.45 o                         
 -12   4  10        340.05        368.89        11.55 o                         
 -10   4  10        911.81        947.87        13.24 o                         
  -8   4  10        690.88        779.03        11.49 o                         
  -6   4  10       1366.92       1347.03        14.58 o                         
  -4   4  10       1104.47       1230.81        30.45 o                         
  -2   4  10       5947.88       5928.17        84.51 o                         
   0   4  10         30.50         44.90         9.90 o                         
   2   4  10        413.68        473.09        14.75 o                         
   4   4  10         38.39         41.92        12.35 o                         
   6   4  10         43.99         45.79        11.62 o                         
   8   4  10        102.66        141.01        10.53 o                         
  10   4  10        138.65        148.56        10.92 o                         
  12   4  10          6.43          4.16        11.23 o                         
  14   4  10       1065.37       1094.15        14.20 o                         
  16   4  10       1340.53       1310.97        16.94 o                         
  18   4  10        752.52        700.03        13.72 o                         
  20   4  10       1663.84       1642.51        36.12 o                         
  22   4  10         73.45         51.02        11.65 o                         
  24   4  10        605.90        510.59        16.55 o                         
 -25   5  10        334.65        379.53        14.36 o                         
 -23   5  10          8.58         24.96        16.48 o                         
 -21   5  10         11.12         33.28        16.01 o                         
 -19   5  10       1259.61       1228.12        42.32 o                         
 -17   5  10       1055.58       1051.81        17.01 o                         
 -15   5  10        101.58        105.72        11.45 o                         
 -13   5  10        122.39        166.09        17.45 o                         
 -11   5  10         35.21         70.09        20.09 o                         
  -9   5  10        234.58        224.55        11.31 o                         
  -7   5  10         71.35         59.38        10.74 o                         
  -5   5  10        749.61        754.10        16.87 o                         
  -3   5  10       1973.65       2032.12        43.31 o                         
  -1   5  10        601.24        596.76        11.70 o                         
   1   5  10        366.87        396.55        19.33 o                         
   3   5  10       1708.01       1700.78        38.30 o                         
   5   5  10         41.95         44.03        11.26 o                         
   7   5  10        147.99        137.92        11.32 o                         
   9   5  10       1153.07       1226.46        17.00 o                         
  11   5  10         63.17         74.71        10.68 o                         
  13   5  10        992.64       1079.92        28.07 o                         
  15   5  10        303.27        323.43        12.18 o                         
  17   5  10        198.28        159.67        15.01 o                         
  19   5  10         15.94         23.73        14.65 o                         
  21   5  10          6.28        -10.44        13.02 o                         
 -24   6  10        196.20        165.28        18.23 o                         
 -22   6  10       1986.36       1835.80        77.14 o                         
 -20   6  10        192.74        169.05        10.84 o                         
 -18   6  10         21.69         23.13        10.70 o                         
 -16   6  10       1040.63       1066.19        12.76 o                         
 -14   6  10        467.72        461.84        16.40 o                         
 -12   6  10        782.96        775.02        20.90 o                         
 -10   6  10       3600.60       3664.48        72.50 o                         
  -8   6  10          5.90          3.86        13.53 o                         
  -6   6  10       1936.08       1925.27        39.84 o                         
  -4   6  10       1054.24       1111.51        42.85 o                         
  -2   6  10        464.52        525.07        11.38 o                         
   0   6  10        728.77        781.19        11.98 o                         
   2   6  10       2019.50       2161.88        33.66 o                         
   4   6  10        880.91        940.67        12.64 o                         
   6   6  10       2824.92       2879.92        44.13 o                         
   8   6  10        667.09        633.79        14.87 o                         
  10   6  10        902.93        907.20        13.63 o                         
  12   6  10        839.94        915.02        21.43 o                         
  14   6  10         53.28         68.31        14.04 o                         
  16   6  10        978.35        969.44        33.18 o                         
  18   6  10        140.72        101.01        12.85 o                         
 -19   7  10          4.66         11.23        11.52 o                         
 -17   7  10        119.29        107.55        10.83 o                         
 -15   7  10        921.58        913.16        29.07 o                         
 -13   7  10          0.50          5.53        10.99 o                         
 -11   7  10        188.29        175.12        10.62 o                         
  -9   7  10        140.29        162.80        12.61 o                         
  -7   7  10         68.87         54.90        12.46 o                         
  -5   7  10        395.34        416.50        13.70 o                         
  -3   7  10        772.30        760.95        26.81 o                         
  -1   7  10        951.91        962.38        28.12 o                         
   1   7  10        263.01        270.64        12.68 o                         
   3   7  10          4.75         14.00        11.07 o                         
   5   7  10       2005.87       1952.61        41.44 o                         
   7   7  10        300.62        316.15        20.55 o                         
   9   7  10         94.12        116.75        11.35 o                         
  11   7  10        290.61        277.83        13.54 o                         
  13   7  10        206.06        183.04        15.83 o                         
  15   7  10        702.86        643.04        14.21 o                         
 -14   8  10        647.58        560.33        18.37 o                         
 -12   8  10          2.33         12.99        11.14 o                         
 -10   8  10          4.14         -2.18        11.90 o                         
  -8   8  10        190.92        195.05        15.07 o                         
  -6   8  10          0.04          4.88        11.17 o                         
  -4   8  10        677.27        712.80        18.18 o                         
  -2   8  10       1001.71        975.00        57.14 o                         
   0   8  10          2.61          5.13        11.77 o                         
   2   8  10        172.48        180.02        11.72 o                         
   4   8  10         15.27          1.89        16.81 o                         
   6   8  10          8.62         -5.67        14.07 o                         
   8   8  10         21.43         22.93        14.26 o                         
  10   8  10         26.49         16.11        13.33 o                         
 -29   1  11         93.73         62.61        12.05 o                         
 -27   1  11         62.99         57.08        17.69 o                         
 -25   1  11        304.94        284.99        21.53 o                         
 -23   1  11        348.99        327.45        25.45 o                         
 -21   1  11         27.22         46.93        16.48 o                         
 -19   1  11        303.51        333.70        12.21 o                         
 -17   1  11        134.34        153.42        10.57 o                         
 -15   1  11       1339.73       1349.12        50.87 o                         
 -13   1  11        175.61        189.42        13.31 o                         
 -11   1  11        290.83        341.05        17.32 o                         
  -9   1  11        858.11        854.87        29.24 o                         
  -7   1  11        284.91        289.34        12.15 o                         
  -5   1  11         98.36         96.27        11.96 o                         
  -3   1  11        924.77        979.60        13.68 o                         
  -1   1  11         39.16         59.93        10.14 o                         
   1   1  11        219.81        219.54        10.89 o                         
   3   1  11          3.34          8.47        10.59 o                         
   5   1  11          1.02         -1.74        11.05 o                         
   7   1  11         23.60         48.12         9.98 o                         
   9   1  11        548.32        553.65        12.11 o                         
  11   1  11         72.87        122.88        12.12 o                         
  13   1  11        170.96        191.33        10.43 o                         
  15   1  11        838.80        838.77        12.63 o                         
  17   1  11        188.62        191.21        10.65 o                         
  19   1  11         88.22        104.19        11.23 o                         
  21   1  11          8.98         15.77        11.47 o                         
  23   1  11        291.52        233.33        11.60 o                         
 -28   2  11        109.65         77.59        16.96 o                         
 -26   2  11        803.50        775.99        36.12 o                         
 -24   2  11        339.28        293.91        15.37 o                         
 -22   2  11        201.83        222.75        15.87 o                         
 -20   2  11       1599.14       1625.16        24.16 o                         
 -18   2  11        502.22        521.59        19.09 o                         
 -16   2  11       2651.07       2842.98        63.44 o                         
 -14   2  11        492.16        448.25        13.39 o                         
 -12   2  11       1456.67       1514.00        29.02 o                         
 -10   2  11       2774.63       2852.90        32.34 o                         
  -8   2  11        412.11        419.72        17.89 o                         
  -6   2  11        448.58        460.49        12.86 o                         
  -4   2  11        959.71       1025.93        31.38 o                         
  -2   2  11         38.11         84.96        16.50 o                         
   0   2  11       3154.70       3204.62        84.68 o                         
   2   2  11      12406.45      11949.84       282.82 o                         
   4   2  11        320.04        357.53        11.17 o                         
   6   2  11      11751.37      12209.32       204.97 o                         
   8   2  11        639.57        685.23        27.40 o                         
  10   2  11        646.46        753.65        36.80 o                         
  12   2  11        177.06        194.62        10.65 o                         
  14   2  11        185.95        212.10        11.80 o                         
  16   2  11       1086.46       1127.81        13.37 o                         
  18   2  11         26.65         10.65        11.11 o                         
  20   2  11        690.52        622.54        12.93 o                         
  22   2  11        367.74        345.97        12.20 o                         
  24   2  11        865.80        695.50        38.19 o                         
 -27   3  11        539.13        526.62        20.26 o                         
 -25   3  11         22.12         32.09        10.41 o                         
 -23   3  11        499.09        544.50        19.32 o                         
 -21   3  11       1479.03       1692.99        38.08 o                         
 -19   3  11        842.86        989.01        15.93 o                         
 -17   3  11          0.00         -4.98        12.46 o                         
 -15   3  11       4419.19       4559.29        77.07 o                         
 -13   3  11        275.28        270.10        16.92 o                         
 -11   3  11        749.18        812.20        18.99 o                         
  -9   3  11        427.91        465.54        20.12 o                         
  -7   3  11        193.19        227.59        10.81 o                         
  -5   3  11        431.00        475.30        13.77 o                         
  -3   3  11        590.31        617.56        16.54 o                         
  -1   3  11        108.36        131.94        10.27 o                         
   1   3  11         30.60         35.11        10.37 o                         
   3   3  11         22.78         53.72        10.77 o                         
   5   3  11       1414.94       1413.53        30.37 o                         
   7   3  11        519.17        475.36        21.86 o                         
   9   3  11        195.22        210.89        16.05 o                         
  11   3  11       3189.45       3248.72        19.16 o                         
  13   3  11          1.04         18.96        14.68 o                         
  15   3  11        485.07        507.36        11.10 o                         
  17   3  11       2283.28       2367.65        45.06 o                         
  19   3  11         21.47         33.34        10.28 o                         
  21   3  11         17.71         19.27        11.01 o                         
  23   3  11        278.91        260.57        23.16 o                         
 -26   4  11        136.31        106.62        16.61 o                         
 -24   4  11         46.60         41.76        13.49 o                         
 -22   4  11       1676.13       1625.17        26.98 o                         
 -20   4  11        269.91        245.05        12.08 o                         
 -18   4  11       1254.05       1255.59        34.00 o                         
 -16   4  11        336.38        314.57        13.64 o                         
 -14   4  11       1653.52       1745.17        50.01 o                         
 -12   4  11        119.71        141.00        11.50 o                         
 -10   4  11         79.48        100.45        10.56 o                         
  -8   4  11       3853.88       4070.98        65.92 o                         
  -6   4  11        599.70        609.26        17.05 o                         
  -4   4  11         34.73         66.02        14.63 o                         
  -2   4  11       6280.43       6451.83        96.51 o                         
   0   4  11          2.27         -2.37        11.23 o                         
   2   4  11         24.18         23.48        10.12 o                         
   4   4  11       1988.05       2028.90        77.19 o                         
   6   4  11         12.30         40.85        11.18 o                         
   8   4  11        738.07        731.69        20.45 o                         
  10   4  11       1724.09       1710.19        38.25 o                         
  12   4  11       1513.58       1553.48        15.30 o                         
  14   4  11        186.62        194.37        10.88 o                         
  16   4  11        123.48        128.55        13.13 o                         
  18   4  11       1125.23       1144.50        15.97 o                         
  20   4  11        752.17        702.05        21.38 o                         
 -23   5  11        506.38        424.55        16.17 o                         
 -21   5  11        338.51        350.29        13.33 o                         
 -19   5  11       1572.00       1574.76        34.40 o                         
 -17   5  11        599.23        553.91        12.38 o                         
 -15   5  11        387.84        415.52        12.12 o                         
 -13   5  11         90.85         67.00        10.87 o                         
 -11   5  11         12.46         32.49        11.11 o                         
  -9   5  11          1.32         20.02        10.30 o                         
  -7   5  11        302.96        269.25        10.32 o                         
  -5   5  11        137.10        155.51        11.68 o                         
  -3   5  11        211.40        204.69        10.90 o                         
  -1   5  11         97.00        132.25        11.84 o                         
   1   5  11          0.99         12.84        11.98 o                         
   3   5  11        482.36        510.49        15.30 o                         
   5   5  11         53.29         62.12         9.88 o                         
   7   5  11        736.36        776.26        13.24 o                         
   9   5  11       1259.49       1284.82        26.53 o                         
  11   5  11        145.17        169.84        15.49 o                         
  13   5  11        430.42        399.96        18.08 o                         
  15   5  11        638.43        618.37        11.57 o                         
  17   5  11       1021.53        979.63        21.26 o                         
  19   5  11         34.39         36.86        16.55 o                         
 -20   6  11        326.52        261.84        21.76 o                         
 -18   6  11          6.47          8.42        11.48 o                         
 -16   6  11        309.84        286.78        16.51 o                         
 -14   6  11        381.87        349.32        16.35 o                         
 -12   6  11        117.93        111.12        10.65 o                         
 -10   6  11         30.10         32.70        11.29 o                         
  -8   6  11        150.07        164.45        11.06 o                         
  -6   6  11          5.46         24.72        10.32 o                         
  -4   6  11         21.39         17.84        10.83 o                         
  -2   6  11       1473.69       1438.12        22.50 o                         
   0   6  11         84.99         97.63        11.47 o                         
   2   6  11         58.35         56.75        12.46 o                         
   4   6  11        332.81        353.51        20.30 o                         
   6   6  11        131.14        134.57        12.29 o                         
   8   6  11          0.43          4.68        11.57 o                         
  10   6  11         46.50         41.93        11.01 o                         
  12   6  11        168.17        178.62        10.81 o                         
  14   6  11        251.95        235.44        13.84 o                         
  16   6  11        156.79        130.26        16.32 o                         
 -15   7  11         17.57        -11.32        11.32 o                         
 -13   7  11         60.85         24.63        12.30 o                         
 -11   7  11        869.36        809.67        18.93 o                         
  -9   7  11        622.29        577.00        21.74 o                         
  -7   7  11        156.85        155.55        11.78 o                         
  -5   7  11        404.92        381.64        12.27 o                         
  -3   7  11        206.56        176.30        12.06 o                         
  -1   7  11        335.70        314.15        13.25 o                         
   1   7  11        857.54        867.22        22.72 o                         
   3   7  11          0.77         13.96        11.01 o                         
   5   7  11         10.48         22.24        15.45 o                         
   7   7  11         54.78         69.18        14.57 o                         
   9   7  11          0.21         11.86        11.33 o                         
  11   7  11          0.50         10.91        11.78 o                         
  -8   8  11        640.13        496.16        33.27 o                         
  -6   8  11       1004.28        839.23        44.43 o                         
  -4   8  11        501.33        418.08        15.43 o                         
  -2   8  11        529.71        465.44        21.06 o                         
   0   8  11        106.34         76.38        14.11 o                         
   2   8  11        119.11         91.95        11.65 o                         
 -26   0  12         13.88         40.24        18.59 o                         
 -24   0  12         64.36         62.80        15.40 o                         
 -22   0  12       2173.95       2152.48        89.29 o                         
 -20   0  12        238.11        259.22        25.54 o                         
 -18   0  12       2582.62       2560.42       106.46 o                         
 -16   0  12       1789.14       1606.39       163.87 o                         
 -14   0  12       2079.30       2103.23        18.50 o                         
 -12   0  12       3968.10       4058.05       114.09 o                         
 -10   0  12       1054.24       1017.39        43.71 o                         
  -8   0  12       7709.72       8161.93       238.80 o                         
  -6   0  12        476.05        452.57        15.83 o                         
  -4   0  12        160.82        202.05        18.10 o                         
  -2   0  12       1538.71       1721.40        80.43 o                         
   0   0  12        850.99        874.07        19.13 o                         
   2   0  12        101.53         64.82        14.75 o                         
   4   0  12       4748.35       4896.45       157.92 o                         
   6   0  12        342.12        274.49        13.12 o                         
   8   0  12       2508.11       2448.41        87.70 o                         
  10   0  12       7781.55       8001.36       245.19 o                         
  12   0  12        550.14        538.68        16.99 o                         
  14   0  12       1524.28       1573.89        44.56 o                         
  16   0  12       3131.42       3177.36        34.63 o                         
  18   0  12       1077.54       1058.75        17.55 o                         
  20   0  12        401.71        290.50        18.29 o                         
  22   0  12          3.62         26.28        40.89 o                         
 -27   1  12         23.33         43.85        29.14 o                         
 -25   1  12        360.94        343.99        13.08 o                         
 -23   1  12        288.43        278.78        16.75 o                         
 -21   1  12        343.58        435.20        11.80 o                         
 -19   1  12        469.54        556.36        18.62 o                         
 -17   1  12        277.73        276.97        11.26 o                         
 -15   1  12       2025.36       2088.06        32.37 o                         
 -13   1  12         33.74         66.61        13.23 o                         
 -11   1  12        425.65        398.00        11.20 o                         
  -9   1  12        179.94        169.46        18.08 o                         
  -7   1  12       2339.22       2416.89        50.20 o                         
  -5   1  12        324.36        309.44        12.49 o                         
  -3   1  12        501.35        536.69        16.32 o                         
  -1   1  12        839.66        836.37        15.48 o                         
   1   1  12         38.10          2.02         9.76 o                         
   3   1  12         77.47         78.13        10.36 o                         
   5   1  12       1314.90       1431.26        30.48 o                         
   7   1  12        269.65        325.91        10.47 o                         
   9   1  12        597.23        669.83        11.08 o                         
  11   1  12         73.39         98.93        10.18 o                         
  13   1  12          2.57         12.12        10.33 o                         
  15   1  12        563.18        538.41        12.48 o                         
  17   1  12       1034.12        986.74        38.47 o                         
  19   1  12        209.77        243.64        13.36 o                         
  21   1  12          0.78         14.21        12.08 o                         
 -26   2  12        148.35        165.31        17.50 o                         
 -24   2  12          2.65         43.14        12.25 o                         
 -22   2  12          2.09          0.29        10.85 o                         
 -20   2  12         44.08         33.00        10.33 o                         
 -18   2  12        533.98        565.00        15.31 o                         
 -16   2  12        176.53        155.88        11.48 o                         
 -14   2  12       1265.51       1323.26        30.43 o                         
 -12   2  12        417.34        409.66        12.09 o                         
 -10   2  12       1134.50       1205.02        27.22 o                         
  -8   2  12         50.25         70.34        11.15 o                         
  -6   2  12        210.73        246.72        12.66 o                         
  -4   2  12        396.37        438.64        16.58 o                         
  -2   2  12        558.08        582.95        11.00 o                         
   0   2  12       2363.47       2537.81        33.26 o                         
   2   2  12        122.91        102.58        10.51 o                         
   4   2  12          0.17        -10.53        10.53 o                         
   6   2  12        270.44        350.95        11.45 o                         
   8   2  12        408.52        446.79        11.28 o                         
  10   2  12         53.18         63.02        10.98 o                         
  12   2  12       1018.41       1064.26        13.51 o                         
  14   2  12        742.43        764.14        11.66 o                         
  16   2  12          5.51          7.63        13.80 o                         
  18   2  12         41.16         17.65        11.67 o                         
  20   2  12        346.83        307.07        14.81 o                         
 -25   3  12          1.94         50.63        28.13 o                         
 -23   3  12          6.17         -7.41        13.53 o                         
 -21   3  12          9.51          2.30        10.80 o                         
 -19   3  12        397.49        371.03        11.24 o                         
 -17   3  12          6.27         -7.53        10.52 o                         
 -15   3  12        129.79        159.72        19.85 o                         
 -13   3  12          8.16         10.36        10.48 o                         
 -11   3  12          3.28         -9.96        11.76 o                         
  -9   3  12         60.38         97.90        11.19 o                         
  -7   3  12          5.92         12.53        11.81 o                         
  -5   3  12          5.87          0.80        10.26 o                         
  -3   3  12         16.85         40.18        10.07 o                         
  -1   3  12          2.21         21.29        15.71 o                         
   1   3  12       1194.93       1284.27        28.88 o                         
   3   3  12        113.35        103.32        11.27 o                         
   5   3  12          1.51         -2.50        10.29 o                         
   7   3  12         52.66         65.60        10.73 o                         
   9   3  12        390.42        389.13        12.35 o                         
  11   3  12        564.28        551.20        11.11 o                         
  13   3  12         31.65         52.58        11.80 o                         
  15   3  12          8.23         17.91        11.39 o                         
  17   3  12         18.49          7.84        16.52 o                         
  19   3  12        138.48        113.57        11.54 o                         
 -22   4  12        202.38        158.23        16.95 o                         
 -20   4  12         30.52         23.27        10.76 o                         
 -18   4  12        319.99        280.31        11.64 o                         
 -16   4  12        259.32        208.71        11.86 o                         
 -14   4  12        150.42        119.86        11.56 o                         
 -12   4  12       1643.88       1691.23        23.43 o                         
 -10   4  12        243.41        240.23        10.63 o                         
  -8   4  12        737.30        691.01        19.08 o                         
  -6   4  12        432.09        447.45        12.30 o                         
  -4   4  12         35.24         38.69        11.43 o                         
  -2   4  12        232.25        266.10        11.66 o                         
   0   4  12        182.92        166.73        10.26 o                         
   2   4  12        318.06        327.91        17.84 o                         
   4   4  12       1241.26       1237.58        45.21 o                         
   6   4  12        716.17        725.82        18.41 o                         
   8   4  12        807.17        761.16        19.83 o                         
  10   4  12       1144.05       1045.39        41.25 o                         
  12   4  12        229.19        188.60        10.62 o                         
  14   4  12        845.43        798.89        38.53 o                         
  16   4  12          1.29         -1.74        12.47 o                         
  18   4  12        111.12        101.55        13.21 o                         
 -19   5  12        176.09        148.17        13.92 o                         
 -17   5  12         10.08         -5.11        12.27 o                         
 -15   5  12         98.41        107.37        13.75 o                         
 -13   5  12         21.21         27.27        12.14 o                         
 -11   5  12         39.86         33.29        12.82 o                         
  -9   5  12          0.09          5.04        10.17 o                         
  -7   5  12       1767.05       1814.79        52.46 o                         
  -5   5  12        384.86        288.03        15.57 o                         
  -3   5  12        152.05        168.63        12.48 o                         
  -1   5  12        631.85        628.12        26.96 o                         
   1   5  12        124.06        151.59        11.13 o                         
   3   5  12        156.63        164.73        16.69 o                         
   5   5  12        235.25        240.88        10.71 o                         
   7   5  12          1.17         17.12        13.93 o                         
   9   5  12        257.91        270.79        11.43 o                         
  11   5  12          2.76          5.86         9.94 o                         
  13   5  12         58.60         61.58        10.61 o                         
  15   5  12        400.22        357.10        15.42 o                         
 -16   6  12        161.98        130.56        14.67 o                         
 -14   6  12       1509.35       1375.49        56.49 o                         
 -12   6  12          8.01         11.90        14.93 o                         
 -10   6  12       1260.86       1311.04        24.93 o                         
  -8   6  12          6.50         14.32        11.37 o                         
  -6   6  12        384.57        383.99        15.40 o                         
  -4   6  12       1845.77       1704.67        67.51 o                         
  -2   6  12         10.91         -2.45        12.39 o                         
   0   6  12       5052.85       4924.05       106.74 o                         
   2   6  12       1068.94        995.39        41.98 o                         
   4   6  12        495.69        445.89        25.92 o                         
   6   6  12       1130.92       1044.85        54.62 o                         
   8   6  12       1416.83       1355.16        46.84 o                         
  10   6  12          0.29        -10.71        10.71 o                         
  -9   7  12        777.03        659.54        13.08 o                         
  -7   7  12        314.07        277.88        11.37 o                         
  -5   7  12         17.90         20.18        10.65 o                         
  -3   7  12         71.41         67.42        12.79 o                         
  -1   7  12         30.21         31.98        12.07 o                         
   1   7  12         60.64         56.22        12.56 o                         
   3   7  12          0.07         13.46        12.40 o                         
   5   7  12         46.15         37.97        12.87 o                         
 -23   1  13          2.07         -5.23        12.06 o                         
 -21   1  13        260.32        258.28        20.47 o                         
 -19   1  13          9.25         -9.36        16.85 o                         
 -17   1  13         63.61         70.59        14.48 o                         
 -15   1  13         15.39          3.09        11.71 o                         
 -13   1  13        165.32        180.59        12.79 o                         
 -11   1  13        281.41        276.17        18.45 o                         
  -9   1  13          2.76          4.84        11.80 o                         
  -7   1  13        620.76        657.72        14.60 o                         
  -5   1  13         62.79         40.41        19.04 o                         
  -3   1  13        135.98        138.85        11.07 o                         
  -1   1  13        430.17        479.79        10.92 o                         
   1   1  13        212.75        233.54        11.95 o                         
   3   1  13          2.57          2.35         9.40 o                         
   5   1  13          1.05         14.25        10.08 o                         
   7   1  13         43.95         47.59        10.62 o                         
   9   1  13          0.76         10.66         9.13 o                         
  11   1  13        188.92        183.20        11.63 o                         
  13   1  13          3.84         -4.17        12.08 o                         
  15   1  13         50.42         56.74        11.01 o                         
  17   1  13         24.27         24.54        11.19 o                         
 -22   2  13         80.16         56.61        12.69 o                         
 -20   2  13       1005.59        976.42        19.33 o                         
 -18   2  13          0.34         10.48        12.25 o                         
 -16   2  13        456.73        462.43        12.77 o                         
 -14   2  13       1524.90       1631.30        13.42 o                         
 -12   2  13        481.40        503.44        16.91 o                         
 -10   2  13       1359.17       1364.33        34.56 o                         
  -8   2  13       1318.07       1230.38        28.72 o                         
  -6   2  13       2771.04       2890.33        53.42 o                         
  -4   2  13       2804.68       2893.87        55.41 o                         
  -2   2  13        526.27        509.09        14.78 o                         
   0   2  13       1766.52       1812.99        42.16 o                         
   2   2  13        481.93        543.03        13.94 o                         
   4   2  13         29.09          2.96         9.57 o                         
   6   2  13        491.52        593.61        16.40 o                         
   8   2  13       1618.34       1556.65        46.93 o                         
  10   2  13         61.71         53.58        10.48 o                         
  12   2  13       4032.71       3813.68        49.20 o                         
  14   2  13         58.99         36.49        13.14 o                         
  16   2  13        265.40        210.75        12.29 o                         
 -21   3  13         97.63         90.10        11.95 o                         
 -19   3  13        403.34        356.24        22.23 o                         
 -17   3  13         34.43         29.22        12.55 o                         
 -15   3  13       1778.33       1785.43        35.83 o                         
 -13   3  13        583.76        690.65        16.01 o                         
 -11   3  13        111.04        137.13        14.10 o                         
  -9   3  13        415.35        407.67        11.09 o                         
  -7   3  13        345.97        411.06        12.40 o                         
  -5   3  13         42.59         43.27        10.54 o                         
  -3   3  13       1186.62       1166.08        27.92 o                         
  -1   3  13        333.96        389.75        10.94 o                         
   1   3  13        440.64        479.75        19.80 o                         
   3   3  13        207.04        183.64        10.52 o                         
   5   3  13        288.53        289.41        13.25 o                         
   7   3  13        165.03        160.98        20.45 o                         
   9   3  13        190.18        201.57        10.54 o                         
  11   3  13        614.51        595.76        17.11 o                         
  13   3  13        172.57        168.63        21.12 o                         
  15   3  13        151.52        139.20        16.14 o                         
 -18   4  13        341.04        330.61        12.72 o                         
 -16   4  13        171.09        140.99        10.39 o                         
 -14   4  13         13.96          7.68        10.41 o                         
 -12   4  13        808.95        767.68        11.89 o                         
 -10   4  13       1413.75       1383.52        38.51 o                         
  -8   4  13       1388.87       1370.86        28.79 o                         
  -6   4  13        131.49        119.01         9.97 o                         
  -4   4  13        197.75        186.78        11.23 o                         
  -2   4  13        730.90        735.94        26.03 o                         
   0   4  13         38.41         29.35        11.09 o                         
   2   4  13         19.29         19.07        12.13 o                         
   4   4  13       2496.18       2428.80        76.60 o                         
   6   4  13         22.50         38.43        10.79 o                         
   8   4  13        796.57        749.24        13.01 o                         
  10   4  13       1416.23       1324.46        13.87 o                         
  12   4  13         83.64         26.71        14.97 o                         
  14   4  13        854.78        836.79        29.21 o                         
 -15   5  13        295.10        268.19        21.87 o                         
 -13   5  13        922.63        887.04        20.32 o                         
 -11   5  13         33.77         12.39        12.00 o                         
  -9   5  13          2.44         -7.41        12.47 o                         
  -7   5  13       1145.96       1084.50        13.73 o                         
  -5   5  13        176.41        150.65        16.54 o                         
  -3   5  13          7.04          8.59        11.58 o                         
  -1   5  13        374.42        380.79        12.24 o                         
   1   5  13         37.40         21.67        11.97 o                         
   3   5  13        294.14        310.25        15.84 o                         
   5   5  13          1.81          7.35        12.52 o                         
   7   5  13         15.52          6.69        12.30 o                         
   9   5  13          6.52          8.85        11.69 o                         
  -8   6  13        680.66        543.43        16.78 o                         
  -6   6  13         57.56         75.03        10.86 o                         
  -4   6  13        265.29        239.52        12.47 o                         
  -2   6  13         47.44         33.33        13.66 o                         
   0   6  13         53.79         65.38        11.27 o                         
   2   6  13          0.10         -5.53        11.66 o                         
   4   6  13        111.84         96.67        36.53 o                         
 -20   0  14          0.85          1.68        26.99 o                         
 -18   0  14         80.80        104.12        32.20 o                         
 -16   0  14        306.02        284.29        17.22 o                         
 -14   0  14        102.19        125.67        16.50 o                         
 -12   0  14       1730.19       1700.38        57.48 o                         
 -10   0  14        698.61        617.12        17.71 o                         
  -8   0  14         68.88         92.19        22.57 o                         
  -6   0  14       2406.97       2501.34        21.87 o                         
  -4   0  14       2208.99       2193.16       124.62 o                         
  -2   0  14       2723.89       2599.76       228.46 o                         
   0   0  14       1227.20       1071.08        40.33 o                         
   2   0  14       1959.88       1824.94        61.10 o                         
   4   0  14       2610.89       2729.67        51.50 o                         
   6   0  14          1.14         14.07        15.58 o                         
   8   0  14        261.89        241.92        15.83 o                         
  10   0  14       2805.24       2824.41        77.11 o                         
  12   0  14        223.74        148.83        18.66 o                         
  14   0  14        549.97        477.15        61.69 o                         
 -19   1  14         17.25         34.02        11.77 o                         
 -17   1  14          4.85         22.38        12.77 o                         
 -15   1  14         23.81         40.36        11.43 o                         
 -13   1  14        604.06        654.66        26.12 o                         
 -11   1  14        201.34        197.25        11.64 o                         
  -9   1  14        436.73        502.82        12.66 o                         
  -7   1  14       1248.89       1375.73        21.57 o                         
  -5   1  14          2.82          5.92        11.25 o                         
  -3   1  14         10.10        -11.57        12.12 o                         
  -1   1  14        167.61        173.66         9.80 o                         
   1   1  14        383.82        452.24        21.30 o                         
   3   1  14         27.09         31.36        12.10 o                         
   5   1  14        649.47        650.83        18.70 o                         
   7   1  14        313.53        332.47        13.84 o                         
   9   1  14        219.03        203.71        10.61 o                         
  11   1  14         79.35         81.93        11.16 o                         
  13   1  14         79.37         65.55        11.20 o                         
 -18   2  14          3.33         14.58        13.18 o                         
 -16   2  14         85.83         92.47        17.70 o                         
 -14   2  14          9.12          9.85        16.57 o                         
 -12   2  14          0.47         28.42        11.61 o                         
 -10   2  14         14.87         22.31        11.16 o                         
  -8   2  14       1701.91       1738.05        50.73 o                         
  -6   2  14        145.77        114.55        12.17 o                         
  -4   2  14        469.46        436.93        17.66 o                         
  -2   2  14        434.34        420.66        12.45 o                         
   0   2  14        978.44       1014.18        30.68 o                         
   2   2  14        182.85        141.51         9.64 o                         
   4   2  14         30.27         47.37         9.58 o                         
   6   2  14       1073.02       1036.20        11.90 o                         
   8   2  14         33.47         24.60        10.46 o                         
  10   2  14        224.64        253.85        12.05 o                         
  12   2  14         25.38         26.05        10.60 o                         
 -17   3  14         20.93        -13.36        26.52 o                         
 -15   3  14          2.64         -8.26        10.49 o                         
 -13   3  14        169.18        155.75        24.62 o                         
 -11   3  14          1.24         -0.31        10.75 o                         
  -9   3  14        109.56        128.30        11.96 o                         
  -7   3  14         96.75         90.00        12.71 o                         
  -5   3  14          0.12         -6.07        11.09 o                         
  -3   3  14          1.16         -6.96        11.76 o                         
  -1   3  14         36.85         26.41        10.45 o                         
   1   3  14        131.21        115.30        12.78 o                         
   3   3  14        113.27         92.19        10.04 o                         
   5   3  14         34.70         33.05        14.94 o                         
   7   3  14        128.69        108.01        10.62 o                         
   9   3  14        320.20        286.72        21.41 o                         
  11   3  14        364.56        344.83        20.98 o                         
 -12   4  14         68.64         48.22        10.89 o                         
 -10   4  14        113.33         87.61        10.44 o                         
  -8   4  14        207.75        223.71        13.11 o                         
  -6   4  14        841.35        754.92        28.20 o                         
  -4   4  14         14.75          5.03        13.21 o                         
  -2   4  14        583.30        551.24        16.64 o                         
   0   4  14        723.99        669.32        14.92 o                         
   2   4  14         24.57         18.52        10.99 o                         
   4   4  14         68.18         37.45        11.73 o                         
   6   4  14        203.50        155.78        13.17 o                         
   8   4  14        322.28        255.12        25.08 o                         
  -7   5  14        912.98        760.08        84.91 o                         
  -5   5  14         67.39         84.89        13.27 o                         
  -3   5  14         47.52         33.73        12.10 o                         
  -1   5  14        565.36        529.37        20.05 o                         
   1   5  14         32.59         15.89        17.97 o                         
 -13   1  15         51.06         72.63        12.63 o                         
 -11   1  15         56.68         57.52        12.47 o                         
  -9   1  15         21.31         18.39        11.64 o                         
  -7   1  15          7.20          5.10        10.79 o                         
  -5   1  15          2.37         12.07        11.21 o                         
  -3   1  15        136.34        140.78        11.38 o                         
  -1   1  15        109.49        124.48        10.28 o                         
   1   1  15         20.77         40.80        10.47 o                         
   3   1  15         18.05         16.41         9.72 o                         
   5   1  15        193.93        160.59        10.74 o                         
   7   1  15          4.35         10.59        12.62 o                         
 -12   2  15         16.23         34.85        26.52 o                         
 -10   2  15        330.74        320.44        34.53 o                         
  -8   2  15        758.25        677.58        13.18 o                         
  -6   2  15         15.75          6.69        15.06 o                         
  -4   2  15        577.49        559.59        14.32 o                         
  -2   2  15       1569.05       1348.71        42.83 o                         
   0   2  15        530.79        499.11        24.50 o                         
   2   2  15       2012.85       1921.92        66.22 o                         
   4   2  15        402.05        332.25        28.67 o                         
  -7   3  15        243.03        243.91        19.57 o                         
  -5   3  15        299.86        273.05        22.18 o                         
  -3   3  15        286.82        218.62        16.08 o                         
  -1   3  15          2.64         21.76        12.77 o                         
   1   3  15        409.00        363.94        15.67 o                         
                                                                                
